# Supplementary material for: Comparative Proteomic and Physiological Analyses of Two Divergent Maize Inbred Lines Provide More Insights into Drought-Stress Tolerance Mechanisms
Source: Int J Mol Sci. 2018 Oct 18;19(10):3225. doi: 10.3390/ijms19103225 (PMC6213998; doi:10.3390/ijms19103225)
Supplement: Supplementary file 1 [file ijms-19-03225-s001.zip]

Archive with 13 entries (11 files):
- Supplementary Material/
- Supplementary Material/Figure 4.jpg
- Supplementary Material/Supplementary Figures.docx
- Supplementary Material/SUPPLEMENTARY TABLES/
- Supplementary Material/SUPPLEMENTARY TABLES/Supplementary Table 1 Total Maize Seedling Leaf Proteins Identified by iTRAQ.xlsx
- Supplementary Material/SUPPLEMENTARY TABLES/Supplementary Table 2. DAPs observed in YE8112 before and after drought treatment (TC_TD).docx
- Supplementary Material/SUPPLEMENTARY TABLES/Supplementary Table 3 DAPs observed in sensitive line MO17 before and after drought treatment (SC_SD).docx
- Supplementary Material/SUPPLEMENTARY TABLES/Supplementary Table 4 SD_TD specific DAPs.docx
- Supplementary Material/SUPPLEMENTARY TABLES/Supplementary Table 5 Enriched GO terms of the DAPs in YE8112 ( TC_TD).docx
- Supplementary Material/SUPPLEMENTARY TABLES/Supplementary Table 6 Enriched GO terms in SD_TD.docx
- Supplementary Material/SUPPLEMENTARY TABLES/Supplementary Table 7 Enriched GO terms of theDAPs in MO17 (SC_SD).docx
- Supplementary Material/SUPPLEMENTARY TABLES/Supplementary Table 8 Summary of genes and primers used for qRT-PCR.docx
- Supplementary Material/SUPPLEMENTARY TABLES/Supplementary Table 9. Expression levels of the 30 genes selected for qRT-PCR validation.xlsx
