# Supplementary material for: Comparative Proteomic and Physiological Analyses of Two Divergent Maize Inbred Lines Provide More Insights into Drought-Stress Tolerance Mechanisms
Source: Int J Mol Sci. 2018 Oct 18;19(10):3225. doi: 10.3390/ijms19103225 (PMC6213998; doi:10.3390/ijms19103225)
Supplement: Supplementary file 1 [file ijms-19-03225-s001.zip › Supplementary Material/SUPPLEMENTARY TABLES/Supplementary Table 1 Total Maize Seedling Leaf Proteins Identified by iTRAQ.xlsx]

## Sheet: Sheet1
Accession	Description	Coverage	Unique Peptides	Peptides	PSMs	AAs	MW [kDa]	calc. pI	MC-1/REF	MC-1/REF Count	MC-1/REF Variability [%]	MC-2/REF	MC-2/REF Count	MC-2/REF Variability [%]	MC-3/REF	MC-3/REF Count	MC-3/REF Variability [%]	8D-1/REF	8D-1/REF Count	8D-1/REF Variability [%]	8D-2/REF	8D-2/REF Count	8D-2/REF Variability [%]	8D-3/REF	8D-3/REF Count	8D-3/REF Variability [%]	8C-1/REF	8C-1/REF Count	8C-1/REF Variability [%]	8C-2/REF	8C-2/REF Count	8C-2/REF Variability [%]	8C-3/REF	8C-3/REF Count	8C-3/REF Variability [%]	MD-1/REF	MD-1/REF Count	MD-1/REF Variability [%]	MD-2/REF	MD-2/REF Count	MD-2/REF Variability [%]	MD-3/REF	MD-3/REF Count	MD-3/REF Variability [%]
B4G1V7	Nodulin-related protein 1 OS=Zea mays GN=100278648 PE=2 SV=1 - [B4G1V7_MAIZE]	89.09	5	11	88	165	16.357	4.79248	0.814345	10	20.3179	0.743412	12	21.3606	0.654251	11	24.3596	1.20348	10	6.93854	1.18597	12	20.7538	1.19498	11	7.75603	1.12016	10	10.8707	1.26688	12	7.35359	1.10123	11	10.1823	0.809837	10	20.4822	0.697253	11	13.2216	0.872704	11	21.2315
B4FL17	Translationally-controlled tumor protein OS=Zea mays GN=103626513 PE=2 SV=1 - [B4FL17_MAIZE]	88.02	14	14	88	167	18.7164	4.66553	0.963039	31	8.24469	1.03728	37	7.09096	0.961829	20	7.73959	1.02319	31	7.96903	1.01094	37	8.1406	1.04607	20	9.49603	0.94765	31	11.7651	0.969641	37	5.43342	1.00529	20	9.76401	1.07726	31	11.5454	1.02084	37	8.12905	1.05134	20	18.4107
A0A1D6I0S7	Plastid-specific 30S ribosomal protein 2 OS=Zea mays GN=100282980 PE=4 SV=1 - [A0A1D6I0S7_MAIZE]	87.5	2	7	142	128	13.795	4.81787	1.01443	33	46.4235	0.995847	36	38.5867	1.18532	9	43.0604	1.09044	31	28.7897	0.9907	33	31.185	1.37799	11	44.261	1.12501	32	35.3646	1.15449	33	24.2531	0.93421	8	53.3183	1.29408	25	59.8741	1.02882	33	24.2584	1.70348	6	46.221
P43188	Adenylate kinase, chloroplastic OS=Zea mays GN=ADK1 PE=1 SV=1 - [KADC_MAIZE]	85.14	2	16	242	222	24.852	5.03369	0.937719	6	15.2017	0.933307	5	9.13627	1.27277	4	16.7754	0.969368	6	4.02301	0.925062	5	3.37067	0.956297	4	14.9499	1.06578	6	3.99152	0.908821	5	7.03182	0.831543	4	7.45724	1.06387	6	16.1395	1.25991	5	3.22285	1.06562	4	10.1232
A0A1D6LER1	Glyceraldehyde-3-phosphate dehydrogenase OS=Zea mays GN=542718 PE=3 SV=1 - [A0A1D6LER1_MAIZE]	85.11	7	25	903	329	35.6953	6.45557	0.912606	40	15.3773	0.941976	43	11.3528	0.865476	33	22.2141	1.11545	40	8.50099	1.07645	43	10.6008	1.04398	33	8.02376	0.978425	40	10.6502	0.995783	43	8.97497	0.99975	33	9.77853	0.975218	40	19.4063	0.997891	43	13.7996	1.07824	33	52.3489
A0A1D6PWS2	Glyceraldehyde-3-phosphate dehydrogenase 1, cytosolic OS=Zea mays GN=ZEAMMB73_Zm00001d049641 PE=4 SV=1 - [A0A1D6PWS2_MAIZE]	84.95	1	15	455	206	22.1763	6.55127	0.97779	1								1.07608	1								0.971041	1								0.987791	1
A0A1D6M444	Pyruvate orthophosphate dikinase1 OS=Zea mays GN=ZEAMMB73_Zm00001d038163 PE=4 SV=1 - [A0A1D6M444_MAIZE]	84.65	2	36	2087	632	68.5928	5.22412	1.31157	5	13.2653	0.994317	6	7.06395	1.32516	7	7.13195	0.956624	5	9.75109	1.04585	6	11.195	0.918157	7	7.8543	1.00837	5	3.08356	0.978631	6	8.6114	0.886703	7	7.2786	0.65821	5	25.0887	0.978389	6	8.61459	0.878939	7	20.3307
A0A1D6JYX3	Ascorbate peroxidase homolog3 OS=Zea mays GN=100286773 PE=3 SV=1 - [A0A1D6JYX3_MAIZE]	84.31	0	7	83	102	11.2736	4.94482
A0A1D6PD18	Ascorbate peroxidase-like protein OS=Zea mays GN=103644971 PE=3 SV=1 - [A0A1D6PD18_MAIZE]	84.31	1	7	79	102	11.2896	4.94482	0.926302	3	9.98837	0.871798	1		0.953504	1		1.02634	3	0.70864	1.02008	1		1.08507	1		0.965084	3	5.51295	1.05901	1		1.07628	1		1.07278	3	1.28047	1.08102	1		0.759815	1
A0A1D6M436	Pyruvate orthophosphate dikinase1 OS=Zea mays GN=ZEAMMB73_Zm00001d038163 PE=4 SV=1 - [A0A1D6M436_MAIZE]	84.2	1	50	2536	810	88.2598	5.63037				0.995257	1		0.911931	19	19.4005				0.966584	1		1.04937	21	12.8748				1.09302	1		0.902034	21	23.2882				0.933067	1		1.38634	17	26.5677
A0A1D6HNF7	Aspartate aminotransferase chloroplastic OS=Zea mays GN=ZEAMMB73_Zm00001d018386 PE=4 SV=1 - [A0A1D6HNF7_MAIZE]	83.7	30	30	340	411	45.4881	6.27783	1.09881	124	10.6347	1.03536	120	6.21902	1.20542	95	12.9887	0.935577	123	8.20925	0.951216	120	10.1415	0.95115	95	8.09463	0.935686	123	8.98003	0.864014	120	14.4854	0.915641	95	8.83328	1.10821	124	12.4846	1.17055	121	14.453	0.96206	95	25.8042
P80627	Unknown protein from spot 443 of 2D-PAGE of etiolated coleoptile (Fragment) OS=Zea mays PE=1 SV=1 - [UC21_MAIZE]	83.33	1	2	35	18	1.93691	6.3667	0.970006	1		0.976043	2	1.32759	1.07539	1		1.17541	1		0.979298	2	8.70526	0.935776	1		0.943241	1		0.990954	2	4.31027	0.996746	1		0.892116	1		1.08005	2	2.61328	1.10463	1
P08735	Glyceraldehyde-3-phosphate dehydrogenase 1, cytosolic OS=Zea mays GN=GAPC1 PE=2 SV=2 - [G3PC1_MAIZE]	83.09	1	25	974	337	36.4998	6.96143	0.990841	16	22.9567	1.06392	28	14.9218	0.885821	21	11.1893	0.959099	16	17.8105	0.950044	28	17.5674	0.992672	22	14.7892	0.909989	16	14.4872	0.927303	28	19.0077	0.815694	20	21.5057	1.22523	16	10.9374	1.12496	27	14.911	1.70844	21	17.4305
C4JBS8	Glyceraldehyde-3-phosphate dehydrogenase OS=Zea mays GN=ZEAMMB73_Zm00001d049641 PE=2 SV=1 - [C4JBS8_MAIZE]	83.09	0	25	933	337	36.4717	6.96143
A0A059Q7I6	Photosystem I iron-sulfur center OS=Zea mays subsp. mays GN=psaC PE=3 SV=1 - [A0A059Q7I6_MAIZE]	82.72	7	7	163	81	8.89313	6.91748	1.02713	62	8.62954	0.965902	53	6.1995	1.08918	48	9.09713	0.995966	62	6.72307	0.984194	53	7.27892	1.00001	48	4.75946	0.992549	62	7.28347	0.974292	53	7.58084	1.00714	48	6.24454	1.00798	62	12.5899	1.08758	53	8.13784	0.919854	48	17.7584
B6SR00	Uncharacterized protein OS=Zea mays PE=2 SV=1 - [B6SR00_MAIZE]	82.04	3	9	67	167	16.495	4.70361	1.34191	6	19.4314	1.08896	4	5.31689	1.47705	2	22.1643	0.730203	6	11.0215	0.688944	4	4.96959	0.808374	2	9.40281	0.71734	6	12.3299	0.809919	4	37.6543	0.732281	2	17.4291	1.41391	6	2.19073	1.29238	4	20.3894	1.2895	2	5.79686
Q9S8J9	G-protein alpha subunit C-terminal region binding protein (Fragment) OS=Zea mays PE=1 SV=1 - [Q9S8J9_MAIZE]	81.25	1	1	2	16	1.81285	6.22705				1.51889	1								0.771376	1								0.882134	1								0.751826	1
B4FTI5	Fructose-bisphosphate aldolase OS=Zea mays GN=100273196 PE=2 SV=1 - [B4FTI5_MAIZE]	81.19	14	22	738	388	41.7244	7.82568	0.894354	200	16.451	0.892555	172	12.1782	0.933149	137	15.1669	1.11714	204	12.0452	1.09585	174	11.6779	1.08523	139	9.97972	1.0008	202	9.09269	1.04439	174	9.51314	1.0219	140	9.83494	0.961908	195	14.7374	0.986454	172	12.7149	0.92761	134	25.4832
B7ZYT6	Ribulose bisphosphate carboxylase small chain OS=Zea mays PE=2 SV=1 - [B7ZYT6_MAIZE]	80.39	6	12	445	153	17.8477	7.98682	1.09309	56	13.4895	0.992779	56	6.96095	1.00176	45	11.1439	0.978937	56	9.85268	0.908866	56	11.1013	0.954227	45	10.4545	0.973136	56	8.45753	1.0435	56	18.8721	1.07523	45	14.7913	0.959481	56	16.5949	0.980762	56	19.2541	0.843978	45	14.9371
P26301	Enolase 1 OS=Zea mays GN=ENO1 PE=2 SV=1 - [ENO1_MAIZE]	80.27	15	32	419	446	48.0334	5.32568	1.02673	99	11.1257	1.01928	96	6.76156	1.05085	91	14.1128	0.997321	100	7.60071	0.941534	96	8.00261	0.965931	91	7.17881	0.956812	98	8.52573	0.949741	96	10.2451	0.988185	90	10.6694	1.07177	97	12.3987	1.10977	96	12.3344	1.04531	90	35.8459
P00827	ATP synthase subunit beta, chloroplastic OS=Zea mays GN=atpB PE=3 SV=1 - [ATPB_MAIZE]	80.12	30	31	2411	498	54.0072	5.42725	0.99759	805	11.2099	0.976078	815	9.29857	1.07746	700	15.5042	0.985628	811	9.42429	1.01411	812	9.23374	1.00233	711	9.40429	0.984478	810	9.29723	0.936765	814	11.4215	0.975837	708	11.0552	1.05629	800	16.1709	1.10372	806	13.3198	0.930809	674	32.5383
Q84JX6	Phosphoglycerate kinase (Fragment) OS=Zea mays GN=Pgk-2 PE=3 SV=1 - [Q84JX6_MAIZE]	79.93	2	21	375	299	31.6058	5.09717	0.952765	5	7.27819	0.882149	10	13.0554	1.00837	4	14.4473	1.00567	5	9.16233	1.07393	10	6.0059	0.990877	4	3.87278	1.09315	5	2.98718	1.10084	10	11.8105	1.07818	4	5.91709	0.98729	5	11.1635	0.923916	10	10.6939	0.887914	4	15.7603
A0A1D6M445	Pyruvate orthophosphate dikinase1 OS=Zea mays GN=ZEAMMB73_Zm00001d038163 PE=4 SV=1 - [A0A1D6M445_MAIZE]	79.66	1	18	1016	349	38.3847	5.21143	1.57849	1		1.04286	3	4.86873	1.18076	3	0.331058	0.737646	1		0.957477	3	3.80937	1.01597	3	7.48926	0.916649	1		0.886066	3	10.5319	0.866316	3	0.555953	0.772649	1		1.19614	3	18.5539	0.875714	3	18.4915
B7ZXA3	Uncharacterized protein OS=Zea mays PE=2 SV=1 - [B7ZXA3_MAIZE]	78.88	2	47	2073	658	74.3644	6.20166	1.707	3	6.38693	0.949654	5	3.38491	1.13027	3	4.51791	0.786893	3	5.15312	0.991003	5	0.928366	0.86821	3	7.03296	0.75304	3	1.40912	1.18596	5	16.0228	1.28801	3	18.1924	0.794358	3	9.68504	0.84561	5	17.6872	0.760969	3	23.0472
B6U463	Subtilisin-chymotrypsin inhibitor-2A OS=Zea mays GN=ZEAMMB73_Zm00001d011079 PE=2 SV=1 - [B6U463_MAIZE]	78.08	3	3	21	73	7.56397	7.25439	0.816486	9	5.71585	0.807456	6	13.7412	0.907351	6	11.2011	1.03336	9	5.39754	0.85743	6	3.63538	1.00211	6	2.56476	1.20784	9	4.8248	1.36048	6	13.5775	1.15026	6	10.3196	0.851109	9	19.9189	0.915324	6	4.61902	0.914168	6	14.8034
C0P9R5	Outer envelope pore protein 24A chloroplastic OS=Zea mays GN=100382679 PE=2 SV=1 - [C0P9R5_MAIZE]	77.27	10	14	68	220	23.5672	9.23193	1.08046	14	6.6102	1.05493	16	9.80436	1.06525	10	14.0013	0.990987	14	5.91852	0.996927	16	12.1635	0.963636	10	5.36659	0.978084	14	9.45583	0.968539	16	6.10292	1.02042	10	6.89012	0.988421	14	9.28115	1.00511	16	16.4197	0.959093	10	20.1995
Q08062	Malate dehydrogenase, cytoplasmic OS=Zea mays PE=1 SV=2 - [MDHC_MAIZE]	77.11	9	20	301	332	35.5671	6.0874	0.952595	19	4.9424	0.964702	25	3.28231	1.01515	22	12.2224	1.03328	19	8.05569	1.06472	25	6.2099	1.02604	22	2.63038	0.981825	19	6.85115	1.00286	25	8.7327	1.02089	22	4.05563	1.05393	19	9.37563	1.03368	25	11.0314	0.891116	22	17.715
B4G0K4	Phosphoglycerate kinase OS=Zea mays GN=100274579 PE=2 SV=1 - [B4G0K4_MAIZE]	76.87	8	27	402	402	42.4127	5.87158	1.00107	19	18.12	0.959193	13	14.5863	0.952112	14	22.9152	1.02949	19	9.70747	0.945186	13	10.4463	1.0044	14	8.16398	0.988655	19	11.3981	1.11931	13	14.6648	1.06688	14	7.68989	1.01154	19	13.9142	1.00133	13	12.9852	0.938166	14	14.2966
B6UH55	Vacuolar ATP synthase catalytic subunit A OS=Zea mays PE=2 SV=1 - [B6UH55_MAIZE]	76.65	11	34	229	621	68.3758	5.45264	1.02314	33	7.83102	1.01373	31	7.41538	0.988593	21	14.3407	1.00667	33	9.5896	1.01249	31	8.97042	1.00677	21	9.52298	0.945873	33	5.61166	0.972873	31	5.98121	1.00794	21	6.74745	1.02976	33	9.75892	1.00153	31	7.91831	0.966421	21	25.0025
C5IHD3	Pyruvate, phosphate dikinase OS=Zea mays subsp. mays PE=3 SV=1 - [C5IHD3_MAIZE]	76.05	1	49	3097	881	95.6134	5.32568	1.13051	10	10.0286	1.05739	4	3.82252	1.23679	8	6.43018	1.01184	10	15.6817	0.955889	4	5.18379	1.04565	8	5.44779	0.964016	10	14.4514	0.852537	4	7.26251	0.839252	8	4.98421	0.925022	10	19.9309	1.23671	4	8.03418	0.851582	8	22.5568
C5IHD1	Pyruvate, phosphate dikinase OS=Zea mays subsp. mays PE=3 SV=1 - [C5IHD1_MAIZE]	76.05	2	49	2928	881	95.6313	5.36377	1.12277	44	27.1114	0.994657	48	18.8088	1.05242	41	22.9444	1.06178	43	20.5623	0.971171	47	18.7575	1.09684	46	27.1392	0.931998	48	18.9167	0.907234	48	27.3729	0.921577	39	23.164	1.10796	40	16.5229	1.17362	47	23.9267	1.37972	32	50.9245
A0A1D6M7C2	Phosphoglycerate kinase OS=Zea mays GN=ZEAMMB73_Zm00001d038579 PE=3 SV=1 - [A0A1D6M7C2_MAIZE]	75.63	21	30	1140	480	49.8084	6.72705	1.17388	213	15.611	1.02856	213	10.5428	1.1083	196	18.2772	0.917459	210	12.0197	0.921605	212	13.4759	1.03579	196	9.88664	0.935186	213	10.8764	0.98154	211	10.6903	0.940091	193	8.91264	1.04168	207	16.464	1.08751	214	13.8797	0.896055	186	42.5251
E9NQE1	Phosphoenolpyruvate carboxylase OS=Zea mays GN=pepc PE=2 SV=1 - [E9NQE1_MAIZE]	74.95	26	74	3333	970	109.234	6.03662	1.1866	450	14.9925	1.03745	476	10.4611	1.11449	347	16.6495	0.893462	448	12.2747	0.961636	465	10.353	0.975475	356	10.6152	0.935948	445	12.8293	0.969155	472	12.2349	1.0158	354	12.2398	1.05444	434	14.7892	1.05521	453	15.9216	0.937907	336	38.8518
B4FCL1	Plastocyanin OS=Zea mays GN=100192779 PE=2 SV=1 - [B4FCL1_MAIZE]	74.84	2	4	279	155	15.792	5.41455	0.968219	56	12.8281	0.983377	61	13.435	1.10361	34	12.564	0.979669	58	14.9674	0.957518	59	14.7696	1.03703	36	14.9316	1.00097	60	12.1756	0.894204	59	14.2233	0.942345	35	12.6909	1.11987	55	15.3062	1.24235	60	14.2323	0.864718	35	33.2345
Q2XX01	Protease inhibitor OS=Zea mays subsp. parviglumis GN=mpi PE=4 SV=1 - [Q2XX01_ZEAMP]	74.29	3	3	36	70	7.42892	5.97314	0.95391	13	2.83432	0.831089	13	9.68603	0.889839	10	13.1071	1.05573	13	6.87474	0.967683	13	11.0747	0.994132	10	3.60189	1.03881	13	7.36259	1.24902	13	8.59082	1.08722	10	5.93467	0.986418	13	14.5103	0.970571	13	6.73402	0.907991	10	18.74
C0P626	Carbonic anhydrase OS=Zea mays PE=2 SV=1 - [C0P626_MAIZE]	74.26	2	13	182	202	22.1093	6.99072	1.17024	3	12.4936	1.02235	8	5.1692	1.22012	5	14.4385	0.939287	3	7.45984	1.05897	8	3.60399	1.01512	5	2.91577	0.994823	3	5.19073	1.02335	8	11.4176	0.927276	5	9.43426	0.893369	3	6.31984	0.949029	8	16.1523	0.780157	4	13.7376
B4F820	Uncharacterized protein OS=Zea mays PE=2 SV=1 - [B4F820_MAIZE]	74.01	3	17	243	304	32.4608	6.55127	1.00103	21	10.051	0.879284	21	12.7152	0.983546	24	12.4131	0.982437	21	3.93598	0.998823	21	7.55935	0.995519	24	8.21982	1.07399	21	8.90287	1.18118	21	19.8859	1.07583	24	7.83574	0.896541	21	11.7934	0.890393	21	13.6553	0.913479	24	23.5098
B6SPT1	ATP synthase B chain OS=Zea mays PE=2 SV=1 - [B6SPT1_MAIZE]	73.56	3	8	100	87	10.0802	9.24658	0.900217	1		1.05759	6	4.17648				1.0307	1		0.934184	6	8.96815				1.13342	1		0.936424	6	7.68452				0.891951	1		1.11236	6	6.5451
A0A1D6IIL4	WPP domain-containing protein 2 OS=Zea mays GN=ZEAMMB73_Zm00001d022025 PE=4 SV=1 - [A0A1D6IIL4_MAIZE]	73.49	4	6	32	166	16.6844	4.4751	1.02083	3	11.0039	1.11394	3	0.157976	0.927872	5	8.89233	1.00492	3	2.89062	1.06206	3	6.98329	1.07854	5	10.0499	0.980598	3	4.66444	0.9428	3	0.933777	0.922137	5	9.53774	1.06986	3	8.14125	1.06044	3	4.24096	1.17672	5	30.6016
B6TPG0	Elongation factor Tu OS=Zea mays GN=100284040 PE=2 SV=1 - [B6TPG0_MAIZE]	73.33	7	27	353	465	50.5049	6.48096	1.16939	41	9.88024	0.98723	37	9.54012	1.07804	39	13.6768	0.933957	41	8.98511	0.958899	37	8.56962	1.02307	38	6.8929	0.942822	41	5.91673	0.990082	37	9.10906	1.01541	38	9.86984	0.96684	41	14.0742	1.1011	37	13.753	0.910774	37	32.0275
B6TFK5	Elongation factor Tu OS=Zea mays PE=2 SV=1 - [B6TFK5_MAIZE]	73.18	7	27	316	466	50.7191	6.48096	1.13246	27	13.3371	1.01194	29	8.22428	1.02473	24	8.32615	0.955136	27	9.99002	0.969217	29	9.04776	0.986273	24	7.38516	0.969063	27	11.7581	0.999801	29	8.98174	0.967138	24	13.8925	0.951021	27	10.3535	1.03892	29	12.2182	0.949961	24	24.24
B6SSU6	Fructose-bisphosphate aldolase, cytoplasmic isozyme 1 OS=Zea mays PE=2 SV=1 - [B6SSU6_MAIZE]	72.58	20	20	282	361	38.1789	6.60986	1.01936	100	8.82091	0.991651	103	7.71909	1.06453	76	13.2011	0.964652	99	8.85674	1.00373	104	8.0948	1.01225	76	7.50361	0.999838	100	8.73006	0.950391	103	7.94561	0.968782	76	8.42555	1.04208	99	11.5607	1.0761	101	11.2354	0.957583	75	30.9747
C0HGV5	Enolase2 OS=Zea mays GN=ZEAMMB73_Zm00001d030373 PE=2 SV=1 - [C0HGV5_MAIZE]	72.42	14	23	217	446	48.0845	5.8208	0.997471	46	6.53675	0.973074	56	6.7316	1.00589	31	14.0796	0.992098	46	8.86987	1.00447	56	7.75654	0.975669	31	7.73703	0.969502	46	8.37036	0.999854	56	9.74085	0.969527	31	10.5046	1.06484	46	15.7452	1.05772	56	14.7007	1.05543	31	21.747
B6TGF1	Malate dehydrogenase OS=Zea mays PE=2 SV=1 - [B6TGF1_MAIZE]	72.35	5	14	121	340	35.4407	7.78174	0.980737	11	7.06615	0.914181	18	15.921	0.909464	12	14.3001	0.976691	11	6.9869	1.06363	18	8.23199	1.03419	12	8.43209	0.971231	11	5.38076	0.939654	18	6.65132	0.906887	12	12.8585	1.11565	11	10.9482	1.0908	18	13.6041	1.21111	12	31.5234
Q6LBU9	Glyceraldehyde-3-phosphate dehydrogenase (Fragment) OS=Zea mays PE=2 SV=1 - [Q6LBU9_MAIZE]	72.06	12	19	687	383	40.9231	7.40088	1.05832	159	12.0425	0.962728	148	10.1172	1.03635	122	15.2763	1.01545	158	9.06403	0.986164	148	9.30599	1.05425	123	9.28941	0.962915	159	10.351	1.00099	148	9.58657	0.988678	122	10.1408	0.987487	157	15.1692	1.05389	148	12.7357	0.814942	116	41.377
P06588	30S ribosomal protein S19, chloroplastic OS=Zea mays GN=rps19-A PE=3 SV=4 - [RR19_MAIZE]	72.04	7	7	26	93	10.7498	10.4331	1.00845	11	5.83819	0.987289	8	6.46574	1.11259	7	7.5716	0.952931	11	6.64806	1.15017	8	1.18962	1.05207	7	1.27318	1.11405	11	9.58166	0.903259	8	4.83649	0.972967	7	5.14812	0.896514	11	16.0633	0.956078	8	8.58245	0.827948	7	24.7868
P19023	ATP synthase subunit beta, mitochondrial OS=Zea mays GN=ATPB PE=2 SV=1 - [ATPBM_MAIZE]	71.97	3	28	348	553	59.0669	6.41748	1.0418	11	19.4114	0.987743	9	16.0496	0.797951	3	39.7512	1.06186	12	8.73016	0.993454	9	22.1839	1.12561	3	13.7581	1.00008	11	14.0113	1.02632	9	7.34517	1.1241	3	14.3239	0.782247	11	14.7041	1.00313	9	18.5309	0.653061	3	21.9865
A0A1D6H1R5	V-type proton ATPase catalytic subunit A OS=Zea mays GN=ZEAMMB73_Zm00001d015426 PE=4 SV=1 - [A0A1D6H1R5_MAIZE]	71.97	1	24	150	503	54.9388	5.33838	0.980094	2	13.1803	0.951654	2	12.4524	1.16946	2	10.1366	1.01897	2	0.379327	1.2063	2	18.8061	0.928204	2	5.16885	1.14024	2	19.0294	1.00989	2	1.30511	1.16701	2	6.45878	0.756817	2	25.4599	0.793606	2	12.358	0.579465	2	15.1724
A0A1D6FJP5	ATP synthase subunit beta OS=Zea mays GN=ZEAMMB73_Zm00001d009488 PE=3 SV=1 - [A0A1D6FJP5_MAIZE]	71.97	2	27	341	553	58.9709	6.27783	1.03008	6	11.5915	1.05067	7	5.97612	1.07105	3	5.89711	0.964469	6	12.3578	0.96404	7	15.2619	0.989148	4	10.8591	1.0221	6	22.7438	0.978542	7	7.97299	0.979572	4	6.38471	0.927975	6	16.1688	0.966958	7	15.0998	0.941455	4	13.2786
B4FT31	Dehydroascorbate reductase OS=Zea mays GN=100273125 PE=2 SV=1 - [B4FT31_MAIZE]	71.96	7	11	77	214	23.3411	5.8208	1.01154	17	9.49958	1.03542	18	5.22055	1.07387	19	10.2425	1.02243	17	8.07057	1.03447	18	7.12283	1.0304	19	7.62366	0.937162	17	10.3638	0.884809	18	10.8881	0.918394	19	7.01554	1.08278	17	9.73684	1.09917	18	9.68861	0.999991	19	20.8592
C0P702	Uncharacterized protein OS=Zea mays PE=2 SV=1 - [C0P702_MAIZE]	71.82	20	22	269	369	40.0211	8.98291	0.886774	84	13.551	0.859728	89	15.0789	0.929717	89	16.4732	1.06642	84	9.14275	1.11411	90	11.1529	1.04507	90	8.48582	1.05833	84	8.58045	1.06619	90	8.76699	1.08189	88	9.87479	0.914985	83	16.4653	0.932009	90	11.1301	0.849056	88	27.9457
A0A1D6IAS8	UDP-glucose pyrophosphorylase2 OS=Zea mays GN=100191846 PE=4 SV=1 - [A0A1D6IAS8_MAIZE]	71.7	7	25	354	470	51.9934	5.51611	0.968507	39	10.6922	0.999986	28	4.53604	1.03214	27	12.8456	1.03254	39	6.59143	1.00687	29	12.07	1.03338	27	9.91469	0.970741	39	10.7744	0.930229	28	5.94117	0.959258	27	9.39702	1.04056	39	21.5476	1.09865	29	11.3102	1.02016	27	13.9004
P08529	50S ribosomal protein L14, chloroplastic OS=Zea mays GN=rpl14 PE=1 SV=2 - [RK14_MAIZE]	71.54	10	10	56	123	13.4854	9.18799	0.979123	20	7.68618	0.965318	22	5.69394	1.07797	14	9.375	0.928489	20	4.66076	1.09811	22	4.34799	0.999534	14	3.65121	1.04276	20	7.31243	0.958158	22	6.14036	0.969249	14	3.6231	1.07758	20	6.36612	1.0123	22	7.25255	0.821118	14	11.8611
B6SYS9	60S ribosomal protein L30 OS=Zea mays GN=100285769 PE=2 SV=1 - [B6SYS9_MAIZE]	71.43	4	7	37	112	12.3425	9.5542	0.967998	6	5.86914	1.09017	6	4.3023	1.08657	6	15.0705	0.95444	6	12.0306	1.05831	6	5.79158	0.983008	6	2.46075	1.08385	6	3.79713	1.00483	6	13.368	1.03375	6	10.3821	0.991548	6	24.9411	0.89768	6	7.24235	0.853762	6	44.6068
B4FKX8	NADH dehydrogenase I subunit N OS=Zea mays PE=2 SV=1 - [B4FKX8_MAIZE]	71.15	13	13	99	208	23.0141	8.98291	0.902505	31	9.89051	0.877076	34	8.19902	0.953762	34	9.57617	1.04946	31	11.2252	1.10378	34	7.14477	1.05331	34	4.12094	1.06336	31	7.52822	0.988724	34	9.99914	1.04991	34	11.3555	0.905998	31	16.1344	1.0513	34	7.9186	0.848017	34	32.095
A0A1D6ETY2	Triose phosphate isomerase2 OS=Zea mays GN=100193000 PE=3 SV=1 - [A0A1D6ETY2_MAIZE]	70.81	2	16	184	298	31.5803	7.35693	1.03034	4	3.36399	0.956594	2	5.33368	0.963368	1		1.01343	4	3.69308	1.06271	2	0.0365271	1.01402	1		0.992674	4	1.56996	1.03059	2	14.4837	0.909067	1		0.938219	4	1.39473	0.941252	2	14.3577	1.28955	1
B6TI56	Ribose-5-phosphate isomerase OS=Zea mays PE=2 SV=1 - [B6TI56_MAIZE]	70.44	10	10	65	274	28.7603	5.74463	0.91172	19	7.18707	0.928141	31	6.62949	0.904878	13	10.2156	1.05041	20	6.78103	1.05855	31	12.1722	1.05642	13	10.7613	1.00418	20	6.41941	1.06169	30	8.74743	1.06018	13	10.3577	1.04342	18	10.8085	0.994983	30	12.5924	0.800974	13	10.6207
A0A096RZN2	Carbonic anhydrase1 OS=Zea mays GN=ZEAMMB73_Zm00001d044099 PE=4 SV=1 - [A0A096RZN2_MAIZE]	70.13	3	25	438	452	49.3313	8.45557	1.50567	17	24.8763	1.08227	13	8.66716	1.15305	16	5.76938	0.815686	15	13.7738	0.980888	13	9.11003	1.05838	18	8.44479	0.852684	15	11.1654	0.881467	13	6.30486	0.971862	16	7.36892	0.992096	15	26.5031	1.04986	13	9.48048	0.696078	15	19.9503
P00835	ATP synthase epsilon chain, chloroplastic OS=Zea mays GN=atpE PE=3 SV=1 - [ATPE_MAIZE]	70.07	6	6	51	137	15.2081	5.09717	0.945348	20	14.6648	0.956503	18	6.45534	1.03674	13	12.274	1.02497	20	10.6125	1.02714	18	10.7713	1.06208	13	6.9853	1.03446	20	10.9436	0.949493	18	7.68547	0.951285	13	9.07383	0.929513	20	16.163	1.0378	18	9.32851	0.906785	13	38.2442
A0A1X7YIM9	Uncharacterized protein OS=Zea mays PE=3 SV=1 - [A0A1X7YIM9_MAIZE]	69.93	26	32	302	572	60.4832	5.07178	1.12791	71	10.3666	1.04535	91	9.16746	1.10066	67	16.6917	0.90003	70	8.62714	0.950721	90	7.33054	0.959867	67	9.44835	0.932123	71	10.8145	0.928073	91	10.2809	0.928994	67	11.177	1.11599	71	14.1439	1.09607	91	11.4169	1.12434	66	31.5068
C0PFW3	Malate dehydrogenase6 OS=Zea mays GN=ZEAMMB73_Zm00001d031899 PE=2 SV=1 - [C0PFW3_MAIZE]	69.91	2	22	367	432	46.7571	6.88818	1.02883	13	8.61063	1.0137	12	6.14715	1.16995	7	16.1978	0.986237	13	11.2182	0.925642	12	16.8526	0.97124	7	8.64109	1.00865	13	7.60032	1.03553	12	16.1004	0.967217	7	3.8376	1.05237	13	10.0149	1.07061	12	11.6116	0.87892	7	35.8939
B4FH62	NAD(P)-binding Rossmann-fold superfamily protein OS=Zea mays GN=100194029 PE=2 SV=1 - [B4FH62_MAIZE]	69.8	17	18	161	298	31.8027	9.0415	0.922914	50	11.8007	0.928491	48	13.2914	0.973784	42	15.3814	1.04437	51	8.7551	1.03914	48	7.94043	1.06668	44	9.93218	1.00468	51	14.4188	0.971867	49	8.64281	0.960266	42	9.91989	1.06957	51	20.3159	1.09334	49	10.1644	1.03445	43	28.9352
B4FIE5	Nascent polypeptide-associated complex subunit beta OS=Zea mays GN=105667212 PE=2 SV=1 - [B4FIE5_MAIZE]	69.7	2	8	36	165	17.7572	7.25439	2.18465	2	116.542	0.983916	2	17.183				1.02355	1		1.06601	2	5.58321				0.79029	1		1.08611	2	5.82981				1.10782	1		0.809265	2	30.2558
B4FL49	Nascent polypeptide-associated complex subunit beta OS=Zea mays GN=100284372 PE=2 SV=1 - [B4FL49_MAIZE]	69.7	3	8	37	165	17.7293	7.25439	0.91254	3	17.7865	0.909397	6	7.57672	4.44085	1		1.01709	2	1.19867	1.00986	6	11.3303				1.01091	2	13.4365	0.978304	6	7.21927				1.37665	3	58.6474	1.10205	6	15.907
C0P530	Chaperonin 60 subunit beta 2 chloroplastic OS=Zea mays GN=542185 PE=2 SV=1 - [C0P530_MAIZE]	69.08	1	35	323	579	61.7407	5.49072				0.980593	2	8.21922	1.10796	1					0.901162	2	6.78497	0.931053	1					1.05055	2	11.0495	0.900078	1					1.08047	2	11.5072	1.27472	1
B4F8P6	Malic enzyme OS=Zea mays PE=2 SV=1 - [B4F8P6_MAIZE]	69.03	3	35	894	636	69.7748	6.62451	0.846147	61	45.6739	0.836706	56	44.9577	0.715263	44	42.2678	1.1543	61	25.7682	1.21132	56	19.0689	1.26136	48	21.8017	1.07068	61	18.5442	1.22593	56	28.5395	0.991383	45	14.1662	0.875058	59	30.4689	0.858309	52	42.1718	0.915388	45	43.2026
B6SLL8	Malate dehydrogenase OS=Zea mays PE=2 SV=1 - [B6SLL8_MAIZE]	68.98	5	16	251	332	35.5041	6.0874	1.0739	6	8.98595	1.11568	7	7.23548	1.11884	3	3.76381	0.96387	6	9.83001	0.950674	7	6.16798	0.943588	3	0.425613	0.915034	6	9.97156	0.892609	7	15.3447	1.01624	3	4.03427	1.10637	6	6.64596	1.05258	7	5.91209	1.10897	3	27.6477
B6TEW2	Ferredoxin--NADP reductase OS=Zea mays PE=2 SV=1 - [B6TEW2_MAIZE]	68.96	13	26	433	335	37.592	8.22119	1.03108	74	11.7948	1.00409	71	6.80772	1.07587	55	11.8903	0.934265	74	8.12959	1.04094	71	8.13025	1.02319	55	6.52417	0.963295	74	9.19081	0.888809	71	16.0951	0.895023	55	12.9486	1.09207	74	9.43959	1.06483	71	16.5815	0.925872	55	30.9235
A0A1D6GPR5	60S ribosomal protein L23 OS=Zea mays GN=100272919 PE=3 SV=1 - [A0A1D6GPR5_MAIZE]	68.8	7	7	37	125	13.4472	10.0083	1.00031	13	12.8023	1.01395	15	6.16878	1.06696	7	15.9507	0.99082	13	5.13927	1.0089	15	7.9997	0.948981	7	7.30141	1.03156	13	13.0283	1.05479	15	5.73216	1.00203	7	8.81288	1.0166	13	17.0325	0.896332	15	10.3881	0.860221	7	34.9659
O65107	Photosystem I reaction center subunit N, chloroplastic (Fragment) OS=Zea mays GN=PSAN PE=2 SV=1 - [PSAN_MAIZE]	68.75	2	9	228	112	12.6132	8.1333	0.933477	7	4.54678	0.970188	8	5.05755	1.45877	6	10.0852	1.06721	7	4.88208	0.998471	8	2.78247	0.912266	6	3.73204	1.1126	7	4.12383	0.905298	8	8.24159	0.926805	6	7.77916	0.844279	7	9.34883	1.17076	8	9.54693	0.563662	6	43.3598
C0LFZ3	Phosphoenolpyruvate carboxylase (Fragment) OS=Zea mays subsp. mexicana GN=pepc PE=4 SV=1 - [C0LFZ3_ZEAMM]	68.45	2	10	424	187	21.7133	8.88037	1.26562	2	15.754				1.58642	1		0.589337	2	71.0575				0.745952	1		0.605701	2	81.1575				0.742156	1		1.58109	2	73.7753				1.28384	1
Q9ZRF5	Acidic ribosomal protein P2a-4 (Fragment) OS=Zea mays GN=rpp2a-4 PE=2 SV=1 - [Q9ZRF5_MAIZE]	68.42	3	4	10	95	9.61163	4.2085	0.974863	3	17.5055	1.07527	5	3.55278	1.14473	1		0.916217	3	10.1626	0.954478	5	6.66251	0.912223	1		1.01104	3	1.47816	0.992588	5	7.81295	0.966999	1		1.02905	3	1.19428	0.907838	5	1.59908	1.11285	1
B4G031	Ascorbate peroxidase2 OS=Zea mays GN=ZEAMMB73_Zm00001d007234 PE=2 SV=1 - [B4G031_MAIZE]	68.4	10	12	94	250	27.2108	5.49072	1.06563	25	7.37924	1.03447	23	8.32082	1.08691	22	12.3483	0.974702	25	6.18904	0.936482	23	7.59587	0.964547	22	4.74679	0.917901	25	6.55111	0.913657	23	10.1474	0.944509	22	6.67146	1.09998	25	10.2871	1.11525	23	12.1371	1.05785	22	29.2613
A0A059Q8K1	Cytochrome f OS=Zea mays subsp. mays GN=petA PE=3 SV=1 - [A0A059Q8K1_MAIZE]	68.13	23	23	475	320	35.4409	9.02686	1.01651	160	9.81565	0.970601	169	8.13533	1.04969	145	14.2748	0.983532	160	8.01236	1.01389	170	8.82198	1.01711	145	9.95258	0.986818	160	5.82509	0.953913	169	9.44929	0.933524	144	9.39431	1.05268	160	12.6917	1.09629	168	12.4831	1.04641	143	30.8147
B6T927	NAD(P)H-quinone oxidoreductase subunit S chloroplastic OS=Zea mays GN=100276340 PE=2 SV=1 - [B6T927_MAIZE]	68.09	11	11	123	235	24.8786	5.13525	1.03385	39	6.77008	0.968814	36	9.17556	1.00911	34	8.64019	0.992125	39	5.97542	0.990509	36	8.02204	1.0186	34	5.44199	0.978673	39	5.33642	1.02934	36	7.6609	0.976275	34	7.98689	1.08875	39	6.93506	1.02304	36	9.54617	1.03655	34	12.0781
B6SS26	Adenylate kinase OS=Zea mays PE=2 SV=1 - [B6SS26_MAIZE]	67.96	2	16	238	284	31.1204	7.34229	0.96869	4	3.5291	1.02988	4	1.34967	1.1089	3	11.4444	0.96556	4	5.34455	0.978299	4	0.988932	1.03412	3	0.312165	0.990531	4	6.14168	0.921987	4	12.6015	0.888166	3	4.28001	1.09067	4	6.99467	1.07978	4	12.1593	1.07589	3	0.0669052
Q6B7Q9	RuBisCo subunit binding-protein beta subunit (Fragment) OS=Zea mays PE=2 SV=1 - [Q6B7Q9_MAIZE]	67.24	1	26	209	409	44.0469	4.83057	0.965605	1		0.957324	1		0.962935	1		1.1299	1		1.0241	1		1.06224	1		0.970304	1		1.05862	1		1.03494	1		0.922877	1		0.961034	1		0.892234	1
B4F8W6	Uncharacterized protein OS=Zea mays PE=2 SV=1 - [B4F8W6_MAIZE]	67.23	5	23	277	473	52.0564	5.42725	1.12743	7	20.5061	1.04354	8	8.95737	1.16777	4	15.0003	0.972875	7	11.7681	0.978807	8	6.97248	0.980107	4	7.71507	0.980466	7	7.86881	1.01053	8	7.587	0.970419	4	6.35228	1.02529	7	24.1167	1.00451	8	8.05739	0.996057	4	30.7667
B6T3B2	Oxygen evolving complex 33kDa subunit OS=Zea mays GN=100272890 PE=2 SV=1 - [B6T3B2_MAIZE]	67.17	6	23	1352	329	34.4976	5.64307	0.963801	195	15.9207	0.964509	178	12.7296	1.05901	137	17.0711	1.02813	203	13.5001	0.987993	177	10.8114	1.05199	147	12.9333	0.983605	198	13.2906	0.989617	179	15.1066	0.939929	140	14.0586	1.15316	182	17.2341	1.11364	177	15.9394	1.11942	128	29.0537
B6T1G9	Elongation factor 1-beta OS=Zea mays PE=2 SV=1 - [B6T1G9_MAIZE]	67.12	11	12	95	219	23.3806	4.71631	0.953891	21	9.67294	1.02055	23	4.45736	1.0004	21	10.8309	1.07568	21	4.76162	1.0698	22	5.54275	1.0281	21	3.92489	0.969156	20	5.07347	0.98206	23	6.50415	1.04087	21	6.03059	1.04557	20	12.7179	0.972981	22	11.4034	0.863625	21	35.76
B6T2Y1	Peroxiredoxin-5 OS=Zea mays PE=2 SV=1 - [B6T2Y1_MAIZE]	66.95	11	11	174	233	23.8035	7.95752	1.06132	54	9.46544	1.05602	68	9.72805	1.07304	52	16.4713	0.927449	54	9.04837	0.9404	68	8.96716	0.957925	52	7.24897	0.923311	54	8.59361	0.945867	68	11.2553	0.921181	52	11.3086	1.18171	54	16.5622	1.07636	68	10.5176	1.17685	51	24.1423
B4FJM6	Lactoylglutathione lyase / glyoxalase I family protein OS=Zea mays GN=ZEAMMB73_Zm00001d033468 PE=2 SV=1 - [B4FJM6_MAIZE]	66.9	3	6	27	142	15.2237	5.79541	0.84356	3	2.49734	0.849975	3	15.9028	0.843603	4	11.6508	1.11796	3	6.99255	1.07934	3	0.859787	1.08202	4	3.09519	1.02538	3	2.06308	1.1687	3	4.70821	0.973146	4	4.3334	1.09081	3	0.611665	0.952992	3	11.3292	1.07492	4	3.78612
B4F9R9	Oxygen-evolving enhancer protein 1 OS=Zea mays PE=2 SV=1 - [B4F9R9_MAIZE]	66.87	5	22	1080	335	35.0579	5.65576	0.971935	88	13.1635	1.02912	106	11.2301	1.08403	86	17.5265	0.963342	90	12.286	1.02296	107	11.045	1.03027	89	12.4738	0.984666	90	10.3208	0.935444	106	11.0707	0.941311	87	15.1424	1.15784	89	19.2902	1.07012	105	11.7411	1.04046	81	34.1527
Q5IBC6	DANA2 OS=Zea mays GN=542205 PE=2 SV=1 - [Q5IBC6_MAIZE]	66.82	9	13	81	223	23.8513	9.1001	0.97607	20	8.95455	0.984737	19	6.12075	0.963414	14	7.78269	1.02909	20	6.38098	1.04993	19	4.36808	1.05001	14	4.1138	1.01706	20	4.65328	1.03742	19	7.80006	1.07588	14	7.82159	0.951784	20	4.82369	0.971795	19	8.1666	0.846206	14	22.7629
A5GZ73	Glucose-1-phosphate adenylyltransferase OS=Zea mays GN=100101531 PE=2 SV=1 - [A5GZ73_MAIZE]	66.53	28	28	165	505	55.2575	8.35303	1.02848	60	9.04469	0.968375	54	6.93399	0.970037	51	12.2856	1.01641	60	6.18199	0.998626	54	6.12332	1.03472	51	7.77151	0.972882	60	9.16773	1.03183	54	5.83518	0.987846	51	9.73827	0.987133	57	11.3144	1.01025	54	7.64092	1.02836	50	19.2191
P05348	Ribulose bisphosphate carboxylase small chain, chloroplastic OS=Zea mays GN=RBCS PE=1 SV=1 - [RBS_MAIZE]	66.47	6	12	491	170	19.1385	8.90967	1.11868	77	9.16934	0.979215	66	3.82013	1.03255	61	10.2527	1.00094	77	5.82973	0.884802	66	10.377	0.990071	61	9.15735	0.953097	77	7.08058	1.18311	66	11.3005	1.10352	61	10.6619	0.956827	77	13.6635	0.913948	66	13.7087	0.815325	61	24.4115
A0A1D6JWH4	Phosphoenolpyruvate carboxykinase1 OS=Zea mays GN=541622 PE=3 SV=1 - [A0A1D6JWH4_MAIZE]	66.46	18	35	438	659	72.5754	6.7417	1.0027	98	10.0928	0.960897	93	8.76335	0.998194	75	13.9735	0.980901	98	8.12388	1.0258	94	11.3585	1.01912	75	7.06943	1.03872	98	9.68707	1.0014	94	9.25324	0.994512	75	7.32784	1.01148	98	11.6029	1.01802	94	10.0263	0.94932	75	28.863
B4FUM2	Ferredoxin--NADP reductase OS=Zea mays GN=100282643 PE=1 SV=1 - [B4FUM2_MAIZE]	66.4	15	26	333	369	40.6635	8.32373	0.991556	72	8.08415	0.96795	62	6.53304	0.982954	61	11.1156	0.945384	72	5.80643	1.07187	62	6.6178	1.0555	61	7.73594	1.00439	72	8.53351	0.942744	62	9.40453	0.944158	61	10.8461	1.06238	72	11.1964	1.04663	62	13.3855	1.05074	61	23.4856
A1XCI5	Lipoxygenase OS=Zea mays GN=LOX10 PE=2 SV=1 - [A1XCI5_MAIZE]	66.3	31	52	841	905	102.025	6.56592	1.29423	212	20.5629	1.04004	203	10.258	1.28304	159	20.3011	0.812148	210	20.9688	0.86421	203	15.3463	0.919092	159	9.44985	0.911217	209	12.7784	0.833705	203	18.6671	0.824281	159	15.5526	1.07931	209	15.7873	1.3236	202	20.1598	1.12833	159	28.8258
C5IHC4	Pyruvate, phosphate dikinase OS=Zea mays subsp. mays PE=3 SV=1 - [C5IHC4_MAIZE]	66.29	1	44	2572	881	95.9622	5.22412	0.894784	2	7.32159	0.949461	3	2.09659				0.69005	2	51.8061	1.01755	3	1.61559				1.119	2	0.660712	1.01443	3	16.2381				1.35922	2	31.8308	1.02639	3	37.0856
B6STI6	Malate dehydrogenase 1 OS=Zea mays PE=2 SV=1 - [B6STI6_MAIZE]	66.2	1	21	336	432	46.815	6.88818	0.800052	1								1.13255	1								0.922006	1								1.22814	1
C5IHD6	Pyruvate, phosphate dikinase OS=Zea mays subsp. mays PE=3 SV=1 - [C5IHD6_MAIZE]	66.17	1	44	2611	881	95.4567	5.84619	1.10166	11	19.5481	1.03041	1		1.00822	12	35.1295	0.947567	12	21.7507	0.730022	1		1.15181	16	31.1899	0.956221	12	20.8773	1.05529	1		0.959115	12	11.572	1.31733	10	20.0552	1.22619	1		1.49368	11	46.395
B6TIS2	Superoxide dismutase [Cu-Zn] OS=Zea mays GN=542722 PE=2 SV=1 - [B6TIS2_MAIZE]	66.1	1	5	27	118	11.7738	5.37646	0.76857	1		0.819254	1					1.05587	1		1.03629	1					1.10881	1		1.18337	1					1.076	1		0.962405	1
C0PAQ4	Chlorophyll a-b binding protein, chloroplastic OS=Zea mays PE=2 SV=1 - [C0PAQ4_MAIZE]	66.09	1	9	754	233	24.9735	5.10986	0.898667	39	17.7159	0.947722	44	31.5188	1.01887	38	21.5685	1.21988	45	25.8563	1.0855	41	18.1213	1.17961	47	17.0078	1.04387	42	16.7793	0.759596	38	16.2541	1.03027	47	18.0834	0.966673	37	25.3194	1.4296	41	20.3689	0.695891	30	54.756
P19124	NAD(P)H-quinone oxidoreductase subunit J, chloroplastic OS=Zea mays GN=ndhJ PE=2 SV=1 - [NDHJ_MAIZE]	66.04	9	9	72	159	18.6573	6.52197	0.908532	28	10.3578	0.948287	23	5.60622	0.917252	21	15.7248	1.01513	28	8.10292	1.03847	23	8.4084	1.01062	21	8.3367	1.04321	28	8.05057	1.02483	23	9.9343	0.974507	21	11.5317	1.00968	28	12.2175	1.00999	23	16.4862	1.18029	21	32.7752
E9NQE2	Malic enzyme OS=Zea mays GN=NADP-ME PE=2 SV=1 - [E9NQE2_MAIZE]	65.88	1	33	818	636	69.7818	6.69775	1.31057	26	20.8246	1.17592	38	22.1919	1.38977	19	38.4514	0.661264	26	32.7302	0.685488	37	40.139	0.746387	18	28.1006	0.649932	26	42.6767	0.659457	37	42.0922	0.684278	18	25.1727	1.58211	26	22.66	1.4598	36	26.5537	1.95943	19	28.3099
B6T2T9	Tat pathway signal sequence family protein OS=Zea mays PE=2 SV=1 - [B6T2T9_MAIZE]	65.88	7	7	45	170	18.9117	6.55127	1.01895	18	7.25373	0.904819	13	8.15862	0.925602	14	2.97893	1.03631	18	6.44031	0.979585	13	10.9814	1.05596	14	7.19629	0.945928	18	6.88844	0.979328	13	4.73186	1.00267	14	11.1119	1.04059	18	7.70803	1.1264	13	5.61428	0.982733	14	25.1032
A0A059Q6M3	ATP synthase subunit alpha, chloroplastic OS=Zea mays subsp. mays GN=atpA PE=3 SV=1 - [A0A059Q6M3_MAIZE]	65.68	31	34	1576	507	55.6564	6.1001	0.999959	532	12.0213	0.977136	579	8.35383	1.07991	428	15.2181	0.987283	536	10.1117	1.00576	578	9.63997	1.01947	429	7.39082	0.975756	534	8.97177	0.935309	578	10.1759	0.944508	430	11.9534	1.08507	531	14.0567	1.12183	576	13.0035	0.974696	417	32.6115
C0PE24	Uncharacterized protein OS=Zea mays PE=2 SV=1 - [C0PE24_MAIZE]	65.61	6	11	84	253	27.02	5.68115	1.01784	12	8.50214	1.0001	13	9.34749	0.896539	6	24.4939	1.00134	12	13.0949	0.991061	13	12.4564	1.0544	6	5.70345	1.00854	12	5.82193	0.992756	13	12.6579	1.06741	6	9.61312	0.978715	12	13.1002	1.0172	13	18.8813	0.77308	6	32.0922
B6TNW5	Heme-binding protein 2 OS=Zea mays PE=2 SV=1 - [B6TNW5_MAIZE]	65.6	11	11	80	218	23.6302	4.90674	0.866252	22	10.2872	0.942309	18	8.57171	1.02912	17	14.0763	1.06895	22	7.42458	1.02682	18	8.99831	0.970958	17	9.96009	1.04215	22	12.4344	1.00328	18	6.35929	1.06494	17	10.2637	0.996226	22	14.3609	1.00135	18	6.89418	0.920849	17	19.9157
B6TTP0	Histone H3 OS=Zea mays GN=100502113 PE=2 SV=1 - [B6TTP0_MAIZE]	65.44	4	10	58	136	15.3165	11.2974	0.863418	6	14.0398	1.09755	9	10.9114	1.13551	4	2.53574	1.07911	6	9.48504	1.1949	9	19.2112	1.05901	4	5.23689	1.11282	6	12.3494	0.934782	9	22.3795	0.961965	4	9.16671	0.834117	6	18.7928	0.773983	9	18.4958	0.789765	4	39.2297
B4FQ59	Phosphoribulokinase OS=Zea mays GN=100282845 PE=2 SV=1 - [B4FQ59_MAIZE]	65.19	8	18	337	405	44.7217	6.21436	0.946941	61	10.1631	0.938535	57	11.4648	0.967764	59	15.3528	1.01639	61	6.63835	0.980873	57	7.51532	1.05168	60	11.6479	0.997999	61	8.82924	1.02742	57	8.9819	0.999192	59	9.49413	1.04665	61	12.5529	1.09624	57	14.5318	1.01431	59	26.978
B4G039	UDP-arabinopyranose mutase 3 OS=Zea mays GN=100274298 PE=2 SV=1 - [B4G039_MAIZE]	65.11	2	17	80	364	41.2277	6.55127	0.962603	1		1.01129	2	1.08205	0.823982	3	32.5702	1.16964	1		0.943449	2	0.418171	0.957557	3	2.15108	0.940076	1		1.07361	2	7.63839	1.03596	3	7.55423	0.916524	1		0.961756	2	10.6175	1.31433	3	19.6297
A0A1D6E9S6	RmlC-like cupins superfamily protein OS=Zea mays GN=ZEAMMB73_Zm00001d003552 PE=4 SV=1 - [A0A1D6E9S6_MAIZE]	64.95	1	6	14	97	11.0344	5.47803				0.880712	2	4.83482	0.750071	1					1.04319	2	2.19255	1.19814	1					1.13836	2	7.43213	1.01202	1					0.92783	2	9.26675	0.959205	1
B4F8L7	Glyceraldehyde-3-phosphate dehydrogenase OS=Zea mays GN=542290 PE=2 SV=1 - [B4F8L7_MAIZE]	64.81	17	21	863	449	47.1502	6.39209	1.11098	240	12.006	0.966585	232	8.83024	1.14426	179	16.3863	0.98512	240	8.10682	0.979085	231	8.0278	1.0188	179	7.6954	0.969858	239	9.48654	0.970164	230	8.85429	0.970763	179	8.17694	0.922004	238	15.4006	1.11713	230	11.0465	0.839893	175	26.6355
Q947B9	Glucose-1-phosphate adenylyltransferase OS=Zea mays GN=542295 PE=3 SV=1 - [Q947B9_MAIZE]	64.8	6	23	177	517	56.4468	6.94678	1.01577	23	7.62929	0.985464	26	5.56544	0.962898	22	10.5114	0.992222	23	6.25574	0.936606	26	9.40924	1.01794	22	6.30169	0.96242	23	6.9129	0.998686	26	6.69138	0.946451	22	7.11766	1.0505	23	9.69667	1.09566	26	8.7313	1.16886	22	17.385
B6UB73	APx1-Cytosolic Ascorbate Peroxidase OS=Zea mays PE=2 SV=1 - [B6UB73_MAIZE]	64.8	5	13	179	250	27.3679	5.98584	1.02814	17	13.2134	1.03317	22	4.69829	1.11202	16	12.6415	1.05582	17	7.57209	0.984306	22	7.04746	0.93731	16	5.20279	0.965598	17	6.62793	0.983663	22	8.98892	1.05491	16	10.511	0.967218	17	10.6745	0.972912	22	9.0978	0.923964	16	22.2775
B6SI39	60S ribosomal protein L9 OS=Zea mays GN=ZEAMMB73_Zm00001d035901 PE=2 SV=1 - [B6SI39_MAIZE]	64.74	1	10	49	190	21.4476	9.70068				1.07165	2	6.42303							0.987776	2	5.72636							0.962632	2	1.24588							0.974733	2	15.0048
B6SQU6	60S ribosomal protein L9 OS=Zea mays PE=2 SV=1 - [B6SQU6_MAIZE]	64.74	1	10	53	190	21.4616	9.70068	0.925502	2	10.2705	1.15775	2	13.5336	1.18282	2	2.36471	1.03802	2	5.81079	0.989567	2	0.56934	0.975408	2	1.26145	0.984093	2	5.68234	0.872697	2	12.9888	0.990412	2	5.73519	1.08761	2	11.9689	0.974633	2	5.12101	0.836518	2	5.65532
B4G095	Plastocyanin OS=Zea mays PE=2 SV=1 - [B4G095_MAIZE]	64.55	1	3	242	110	11.3805	4.34814	0.857461	50	22.2167	0.924176	45	19.7008	0.966963	22	16.2155	1.06054	51	17.1957	1.06394	44	16.6847	1.14285	24	11.4385	1.13186	51	13.5575	0.95166	45	14.9062	0.99718	23	9.9744	0.999754	48	17.1334	1.06197	44	15.2641	0.824818	21	45.9315
Q7SIC9	Transketolase, chloroplastic OS=Zea mays PE=1 SV=1 - [TKTC_MAIZE]	64.3	30	31	459	675	72.9476	5.71924	1.06854	142	9.65772	0.995577	134	9.45502	1.01661	143	11.009	1.01674	142	6.24135	0.963745	134	9.28985	1.04527	143	6.72356	0.986861	142	9.02406	1.0548	134	10.0336	1.03203	142	9.35819	0.939738	140	11.1835	0.975585	134	13.0915	0.838504	137	25.624
B6U284	14-3-3-like protein OS=Zea mays GN=100285226 PE=2 SV=1 - [B6U284_MAIZE]	64.06	1	14	110	256	28.8464	4.84326	0.906911	1		0.890887	1		0.949581	1		0.946648	1		1.00877	1		0.994484	1		1.04772	1		0.940507	1		0.990857	1		1.15622	1		1.23088	1		1.18149	1
C0P5X1	Uncharacterized protein OS=Zea mays PE=2 SV=1 - [C0P5X1_MAIZE]	63.97	15	17	331	383	42.8114	5.36377	1.08271	86	9.36948	0.995124	96	7.01843	0.996008	94	12.3662	0.958168	86	8.65922	0.940799	96	8.99704	1.02169	94	6.35854	0.965531	86	6.91118	1.04423	96	8.52842	1.01027	94	10.4563	0.996202	85	12.4862	1.02435	96	9.60462	0.96462	94	27.0304
B6SP99	Photosynthetic NDH subunit of subcomplex B 1 chloroplastic OS=Zea mays GN=100275158 PE=2 SV=1 - [B6SP99_MAIZE]	63.95	11	20	157	466	51.4038	6.55127	0.976379	26	5.24393	0.926705	26	5.1985	0.992797	28	7.25671	1.03841	26	5.04597	1.06343	26	5.74708	1.04354	28	8.39443	1.01423	26	3.44558	1.02208	26	5.41297	1.01426	28	6.75064	0.940766	26	9.12386	0.986455	26	11.7222	0.867733	28	24.377
B4FAW3	Photosystem I reaction center subunit II OS=Zea mays GN=100191984 PE=2 SV=1 - [B4FAW3_MAIZE]	63.82	3	13	723	199	21.5632	9.75928	0.972871	90	11.3918	0.974088	87	8.42438	1.01274	83	12.7252	1.02235	90	9.286	1.00127	87	9.27293	1.05144	83	8.23204	0.981625	90	10.9352	0.989104	87	10.5661	0.960709	83	10.7716	1.03589	89	14.3286	1.05993	86	10.7606	0.934996	81	27.3146
B4FK84	Glutathione S-transferase 3 OS=Zea mays GN=541990 PE=2 SV=1 - [B4FK84_MAIZE]	63.8	9	9	111	221	23.8797	6.41748	0.952688	37	12.1864	0.9652	39	8.98457	0.982625	34	13.5639	1.09457	37	8.6428	1.03498	39	8.87301	0.999661	35	7.45067	1.00423	37	5.46363	0.993037	39	8.3915	1.0054	35	10.8768	0.92756	36	12.8433	1.02295	39	12.0131	0.921831	34	32.1265
B4FT85	Isochorismate synthase 1 OS=Zea mays PE=2 SV=1 - [B4FT85_MAIZE]	63.77	8	13	70	276	29.4524	8.22119	0.929201	17	12.9658	1.01147	19	8.38947	1.0908	14	17.0109	1.05044	17	4.64959	1.06354	19	9.14939	0.98652	14	7.59573	0.985409	17	5.85337	0.95815	19	6.47765	1.01856	14	11.4999	1.02067	17	9.11474	1.00267	19	13.2302	0.773177	14	7.40816
K7UGF5	Glyceraldehyde-3-phosphate dehydrogenase OS=Zea mays GN=542333 PE=3 SV=1 - [K7UGF5_MAIZE]	63.73	8	17	409	295	31.8833	7.47412	1.00055	10	7.40576	1.06924	15	8.60767	1.00274	8	15.049	1.05316	10	8.19792	0.994	15	9.02079	0.879821	8	25.0152	0.959951	10	13.6371	1.00064	15	3.96983	0.996795	8	33.1814	1.01243	10	6.63261	0.931672	15	9.04364	0.986614	8	60.6086
B4FRG1	14-3-3-like protein OS=Zea mays GN=542285 PE=2 SV=1 - [B4FRG1_MAIZE]	63.53	3	15	75	266	29.2965	4.86865	0.949832	5	5.0845	1.01367	3	17.1111	1.07713	4	9.97486	1.08531	5	6.1972	0.986144	3	0.921698	0.894638	4	11.4412	0.973981	5	10.6312	0.977346	3	28.2323	0.906549	4	8.2947	1.12501	5	7.41519	1.14251	3	13.4326	1.19971	4	16.8024
B4FRJ1	Malate dehydrogenase OS=Zea mays GN=100272900 PE=2 SV=1 - [B4FRJ1_MAIZE]	63.53	4	13	108	340	35.6177	7.81104	0.999043	5	9.58835	0.967631	4	12.2742	0.898801	5	18.2711	0.996403	5	9.64408	0.993519	4	6.91618	1.00585	5	1.64111	1.01384	5	13.4342	1.00027	4	10.1421	1.01122	5	6.70315	1.07157	5	11.6049	1.10677	4	6.04773	1.2967	5	13.4014
B6T7L9	14-3-3-like protein OS=Zea mays PE=2 SV=1 - [B6T7L9_MAIZE]	63.43	2	15	83	268	29.4785	4.81787	0.749807	6	19.4327	0.808607	5	8.28783	0.745928	8	8.42369	1.14467	6	15.2761	1.13663	5	6.51309	1.141	8	13.8229	1.12703	6	10.3006	1.22264	5	15.4873	1.00338	8	12.7268	0.895158	6	4.02567	0.889112	5	24.8825	1.18091	8	34.9757
B4F9T3	Uncharacterized protein OS=Zea mays PE=2 SV=1 - [B4F9T3_MAIZE]	63.34	13	14	88	311	33.2459	5.75732	1.00414	27	7.75692	0.998702	33	8.8171	1.00275	27	10.6009	0.985821	27	4.59437	1.0294	33	7.56848	0.997821	27	8.03089	0.968013	27	6.12047	0.965608	33	7.74083	0.956602	27	8.0032	1.0459	27	9.02394	0.998488	33	13.2095	1.07324	27	21.4799
B7ZZ50	Lipoxygenase OS=Zea mays PE=2 SV=1 - [B7ZZ50_MAIZE]	63.33	44	45	488	870	94.8732	5.69385	0.944489	186	11.3858	0.920278	163	12.2116	0.975823	136	15.4193	0.927895	186	9.57023	1.01833	163	10.7625	0.984836	136	7.8074	1.1241	186	11.8065	1.09412	163	13.9276	1.06624	136	12.3854	0.951142	186	16.9987	0.946783	162	13.0816	0.937737	133	27.2497
B6SKI1	Photosystem I reaction center subunit II OS=Zea mays PE=2 SV=1 - [B6SKI1_MAIZE]	63.24	3	13	488	204	21.9744	9.75928	0.922368	8	12.5518	0.885469	9	10.0692	0.951185	9	9.25246	1.05639	8	3.28704	1.10048	9	9.21955	1.07271	9	9.23851	1.06483	8	5.86638	1.00909	9	7.3277	1.06773	9	6.72694	0.919958	8	4.36604	1.04521	9	5.08591	0.768678	9	24.6706
B6SMR2	Peroxidase OS=Zea mays PE=2 SV=1 - [B6SMR2_MAIZE]	63.21	12	12	80	318	33.5048	8.20654	0.895579	28	8.72028	1.01224	30	6.55292	1.03969	22	12.612	1.1583	28	10.2589	0.972762	30	7.21308	1.01082	22	7.21975	0.971989	28	5.92497	0.980243	30	7.5165	1.02104	22	8.58549	0.938985	28	11.3663	1.00296	30	9.29486	1.01173	22	27.3126
A0A1D6LJS9	Chaperonin 60 subunit beta 2 chloroplastic OS=Zea mays GN=ZEAMMB73_Zm00001d035937 PE=3 SV=1 - [A0A1D6LJS9_MAIZE]	63.21	4	32	309	579	61.8128	5.49072	1.23159	3	3.40784	1.05441	8	8.90081	0.991593	5	7.26738	0.794106	3	7.32345	0.940587	8	5.83719	0.944719	5	6.6324	0.848618	3	5.85544	0.918883	8	10.4563	0.842474	5	9.6454	1.24625	3	2.63748	1.12385	8	10.643	1.63219	5	39.7086
B6SXW8	RuBisCO large subunit-binding protein subunit alpha OS=Zea mays GN=100281701 PE=2 SV=1 - [B6SXW8_MAIZE]	63.18	19	25	194	584	61.3618	5.2876	1.01471	30	9.00931	0.990053	53	8.13138	0.952247	38	16.8309	1.02608	30	4.35465	1.01557	53	7.0718	1.00883	38	8.06817	1.00192	30	8.95914	1.00932	53	7.69004	1.0058	38	9.95214	0.97782	30	9.54929	1.00121	53	9.7651	1.15796	36	34.6762
B4FWG2	Photosynthetic NDH subunit of subcomplex B 2 chloroplastic OS=Zea mays GN=ZEAMMB73_Zm00001d048422 PE=2 SV=1 - [B4FWG2_MAIZE]	63.1	10	15	94	355	37.9021	7.32764	0.96405	20	6.88339	0.926147	23	8.12606	0.966485	26	16.4821	1.01365	20	7.29774	1.01194	23	9.03373	1.04561	26	7.37029	1.00315	20	4.5424	0.97394	23	7.27835	0.969997	26	7.74585	1.05357	20	12.3168	1.114	23	6.77221	0.972334	26	17.9203
Q6PLR9	14-3-3-like protein OS=Zea mays PE=2 SV=1 - [Q6PLR9_MAIZE]	62.5	1	13	97	256	28.8735	4.88135	0.980915	2	1.66173	0.960073	6	5.70998	0.948726	1		0.938213	2	10.6727	0.953659	6	12.0068	0.967424	1		1.00991	2	5.22863	1.00351	6	6.47491	0.908578	1		1.12546	2	3.81419	1.05699	6	14.115	1.43193	1
B4FQ80	Chlorophyll a-b binding protein, chloroplastic OS=Zea mays GN=ZEAMMB73_Zm00001d039040 PE=2 SV=1 - [B4FQ80_MAIZE]	62.41	3	8	685	266	28.0661	5.26221	0.97955	54	13.1526	0.995872	62	12.4747	1.14847	47	13.0753	1.09338	60	12.2259	0.996826	62	11.8522	1.05295	52	12.7349	0.97284	57	17.9307	0.840522	62	25.4834	0.925375	50	16.806	1.07774	52	15.3203	1.27289	65	25.6711	0.972526	45	30.2803
B4F9R4	60S ribosomal protein L2 OS=Zea mays GN=100191681 PE=2 SV=1 - [B4F9R4_MAIZE]	62.31	13	13	94	260	28.0848	11.0776	0.985018	34	12.9313	1.02899	32	9.11467	0.956921	25	16.7442	0.997526	34	5.34528	1.08949	32	8.56206	0.990831	27	6.99757	1.10859	35	10.3274	0.982201	31	13.6105	1.02946	27	10.9148	0.915778	31	10.3272	0.942103	32	14.4585	1.00013	25	19.8024
A0A1D6GJ75	Phosphoglucomutase2 OS=Zea mays GN=ZEAMMB73_Zm00001d013428 PE=3 SV=1 - [A0A1D6GJ75_MAIZE]	62.31	4	27	174	581	62.9137	5.71924	1.00819	8	4.8337	0.96281	7	4.61192	0.981171	7	10.3587	1.03424	8	1.7225	1.02976	7	2.08241	1.0326	7	4.04936	0.972392	8	3.98811	0.981097	7	12.7006	0.98868	7	9.74854	1.01581	8	11.8622	1.06101	7	10.0573	1.02024	7	20.7867
B4FFK3	Uncharacterized protein OS=Zea mays PE=2 SV=1 - [B4FFK3_MAIZE]	61.88	9	9	67	181	20.6707	6.94678	0.995347	22	4.4742	1.04615	28	7.05773	0.957032	17	6.06346	1.02635	22	3.81859	1.00279	28	7.412	0.984887	17	4.41571	1.00957	22	7.98745	1.0155	28	6.02322	1.15043	17	5.26976	0.996937	22	7.5941	0.966149	28	8.97291	0.780546	17	12.8092
A0A1D6F342	Histone H2B OS=Zea mays GN=103647911 PE=3 SV=1 - [A0A1D6F342_MAIZE]	61.84	1	11	156	152	16.346	10.0522	1.90185	1		2.01609	1		2.26708	2	2.24729	0.245664	1		0.294712	1		0.324937	2	2.26856	0.249599	1		0.227885	1		0.278258	2	3.16822	2.20551	1		1.55581	1		2.21659	2	5.56659
P80607	Probable UDP-arabinopyranose mutase 1 OS=Zea mays GN=UPTG PE=1 SV=2 - [RGP1_MAIZE]	61.81	2	17	78	364	41.1776	6.12549	0.584043	1		0.916644	1		0.662079	2	11.2384	1.46881	1		1.15464	1		0.941028	2	11.4768	1.11988	1		1.10439	1		1.52553	2	9.03863	0.675308	1		0.793974	1		0.600599	2	15.2625
D3K3U9	Pyruvate orthophosphate dikinase OS=Zea mays GN=ppdk PE=2 SV=1 - [D3K3U9_MAIZE]	61.79	2	47	2961	971	105.097	5.99854	1.20213	8	8.02935	1.03327	10	8.52305	1.17747	7	6.70986	0.844687	8	10.216	0.9451	10	11.1578	0.863873	7	1.75491	0.917257	8	7.63429	0.991461	10	12.4285	0.868701	7	3.91312	1.10912	8	11.2967	1.00235	10	7.91644	1.35958	7	13.2914
B6T1G5	Histone H2B OS=Zea mays GN=100501306 PE=2 SV=1 - [B6T1G5_MAIZE]	61.74	2	11	144	149	16.0229	10.0815				1.08858	1		1.11815	2	6.19673				0.973722	1		1.03751	2	11.0026				0.960664	1		0.915585	2	0.489625				0.97896	1		0.941828	2	17.0129
A0A1D6LZ57	USP family protein OS=Zea mays GN=ZEAMMB73_Zm00001d037573 PE=4 SV=1 - [A0A1D6LZ57_MAIZE]	61.68	3	6	34	167	18.0265	5.57959	1.06084	4	2.63289	1.02081	4	1.03107	0.994314	1		1.00147	4	3.29082	1.04422	4	1.00096	1.06167	1		0.900208	4	2.70627	0.900084	4	3.60023	1.01861	1		1.07334	4	4.31168	1.05816	4	5.64416	0.876984	1
B4FTU7	Cytochrome b6-f complex iron-sulfur subunit OS=Zea mays PE=2 SV=1 - [B4FTU7_MAIZE]	61.66	4	9	310	193	20.7404	6.90283	0.965269	47	11.5619	0.956941	39	10.2357	1.14761	40	8.88593	0.968557	47	8.60416	1.03407	39	7.22564	1.03177	40	5.62548	1.04358	47	9.13937	0.921255	39	11.7774	0.942219	40	7.34375	1.04488	47	10.1054	1.18767	39	14.9547	0.858939	40	20.4827
P0C1M0	ATP synthase subunit gamma, chloroplastic OS=Zea mays PE=1 SV=1 - [ATPG_MAIZE]	61.56	19	19	264	359	39.765	8.19189	0.992566	94	7.75118	0.973659	94	9.76205	1.07097	72	15.3763	1.00227	94	5.98991	1.04415	92	7.45092	1.02339	76	8.20323	1.0245	93	6.71513	0.946322	93	9.74407	0.957586	75	9.75375	0.978	93	12.7048	1.05767	91	14.9475	0.935635	74	30.9733
B6T9B3	2-cys peroxiredoxin BAS1 OS=Zea mays PE=2 SV=1 - [B6T9B3_MAIZE]	61.54	4	14	212	260	28.2166	6.1001	0.987358	20	13.1018	1.06483	22	13.3388	1.04274	17	25.1979	0.995923	20	15.4672	0.966341	22	17.3304	0.937957	17	22.1021	0.981821	20	11.6018	0.89948	22	16.7674	0.862913	17	22.4917	1.08445	20	11.036	1.08319	22	18.7637	1.59652	17	31.0233
B4FM07	2-Cys peroxiredoxin BAS1 chloroplastic OS=Zea mays GN=100217217 PE=2 SV=1 - [B4FM07_MAIZE]	61.54	4	14	408	260	28.1466	6.1001	0.934647	65	17.4597	0.930677	96	17.6057	0.869321	78	19.2594	1.05049	67	12.9413	1.09246	91	11.5606	1.09162	89	11.0472	1.04077	66	8.76549	1.01177	90	9.50459	0.972574	84	11.4986	0.989713	64	12.9034	1.00617	90	11.8972	1.29022	82	29.4916
B6SK03	Ubiquitin-conjugating enzyme E2 variant 1C OS=Zea mays GN=103654688 PE=2 SV=1 - [B6SK03_MAIZE]	61.49	4	8	37	148	16.7603	6.93213	1.09444	3	2.04853	1.12871	5	2.06563	1.10356	4	5.95393	0.910598	3	6.58395	0.994852	5	3.36157	0.924631	4	2.22416	0.971482	3	4.00984	0.974765	5	4.8613	0.98454	4	13.5316	0.973831	3	3.387	0.877607	5	0.646124	1.16069	4	18.4175
B6T1K2	60S acidic ribosomal protein P1 OS=Zea mays PE=2 SV=1 - [B6T1K2_MAIZE]	61.47	2	4	18	109	11.0056	4.41162	0.86959	5	6.47457	0.911939	5	6.65354	1.01691	5	0.955203	1.02533	5	9.17921	1.01812	5	3.01448	1.07281	5	7.42039	1.0147	5	9.5807	1.07889	5	6.58657	0.92711	5	2.78966	1.04953	5	5.25553	1.00436	5	3.48045	1.03972	5	3.03468
B8A367	Cysteine synthase OS=Zea mays GN=100280321 PE=2 SV=1 - [B8A367_MAIZE]	61.31	4	17	158	398	41.5545	7.38623	0.9447	7	7.20698	0.933488	8	4.71999	1.02754	7	5.11803	1.11837	7	15.3614	1.09801	8	3.8329	1.04929	7	5.62253	1.04043	7	9.47904	1.09005	8	6.59882	1.13237	7	4.46707	0.866163	7	11.9864	0.873014	8	7.52435	0.655961	7	12.6881
C0P455	60S ribosomal protein L4-1 OS=Zea mays GN=100382075 PE=2 SV=1 - [C0P455_MAIZE]	61.29	7	19	149	403	44.2649	10.6382	0.949349	17	15.681	0.939023	21	9.35879	1.04135	13	25.9567	1.00601	17	6.45866	1.04934	21	6.3547	0.974437	13	9.69498	1.02656	17	9.50412	1.02701	21	6.81944	0.939193	13	12.6331	1.03473	17	8.17679	1.00108	21	13.1499	1.05607	13	36.653
B4FR32	Glyceraldehyde-3-phosphate deHaseN1 OS=Zea mays GN=ZEAMMB73_Zm00001d050428 PE=2 SV=1 - [B4FR32_MAIZE]	61.24	21	21	119	498	53.2505	7.1958	1.04554	38	7.96842	1.04363	47	9.16738	1.0575	33	18.7109	0.950011	38	8.15835	1.00127	47	7.98866	1.01567	33	8.97224	0.952875	39	7.77496	0.910678	46	15.83	0.948749	33	11.8169	1.07628	38	11.4703	1.05113	46	14.1946	1.02192	31	19.8163
B4G0Q9	Abscisic acid stress ripening2 OS=Zea mays GN=100281622 PE=2 SV=1 - [B4G0Q9_MAIZE]	61.07	4	5	41	131	14.8952	6.65381	1.07245	9	8.69886	1.10165	16	21.7531	0.989987	9	3.53797	0.922068	9	17.1628	1.00774	16	24.3195	1.01583	9	11.6491	1.03009	9	15.8959	0.933229	16	12.8314	1.00088	9	9.7594	0.953651	9	20.7425	0.881651	16	14.7958	0.991412	9	23.0974
B6UFX4	Histone H2B OS=Zea mays PE=2 SV=1 - [B6UFX4_MAIZE]	60.93	2	11	154	151	16.4381	9.99365				0.979898	3	0.841898	0.980778	3	6.68555				1.10091	3	11.7884	1.07084	3	9.72851				1.04141	3	2.11489	1.02489	3	12.6314				0.839711	3	15.5263	0.809089	3	4.08853
B4FNT1	Elongation factor 1-beta OS=Zea mays GN=100282885 PE=2 SV=1 - [B4FNT1_MAIZE]	60.7	5	10	71	229	24.8374	4.52588	0.921093	8	16.3619	0.931402	9	9.56174	0.972307	6	8.18993	1.07405	9	29.7251	1.109	10	14.0575	0.966369	6	8.75694	1.08012	9	18.7125	1.05722	10	11.8666	1.08076	6	15.6232	0.968409	8	10.5205	0.918508	10	10.6397	0.984359	6	31.5852
C5IHF0	Cytosolic orthophosphate dikinase (Fragment) OS=Zea mays subsp. mays PE=4 SV=1 - [C5IHF0_MAIZE]	60.69	1	25	1108	519	55.744	5.89697							1.06469	2	6.27142							1.0486	2	1.05238							0.979181	2	10.5135							0.86952	2	9.98995
Q9SBJ3	6-phosphogluconate dehydrogenase isoenzyme A (Fragment) OS=Zea mays PE=2 SV=1 - [Q9SBJ3_MAIZE]	60.67	1	7	46	178	19.0347	5.07178	0.850374	2	1.63172	1.00029	2	6.12413	0.973695	3	1.14775	1.11496	2	5.15869	0.995201	2	1.81194	0.941691	3	2.85672	1.04952	2	1.30305	1.067	2	13.4466	1.08862	3	2.51374	0.968855	2	8.76143	0.915161	2	14.7654	1.09751	3	0.968577
B6SR22	50S ribosomal protein L12-1 OS=Zea mays PE=2 SV=1 - [B6SR22_MAIZE]	60.66	4	9	109	183	19.0712	5.46533	0.969428	9	6.48734	1.0255	12	7.17631	1.11553	10	9.0691	0.963125	9	4.6195	1.00343	12	8.29598	0.999033	10	5.1327	1.0429	9	6.79634	0.903138	12	5.60495	0.876254	10	3.04255	1.11791	9	7.18107	1.1028	12	4.95865	1.125	10	9.37647
B6UIC1	50S ribosomal protein L12-1 OS=Zea mays GN=100277261 PE=2 SV=1 - [B6UIC1_MAIZE]	60.66	4	9	140	183	18.847	5.96045	0.99651	22	8.01363	0.980696	22	7.31142	1.08775	18	14.9237	0.937211	22	8.28431	1.01446	22	9.14411	1.05492	18	4.7856	1.09629	22	8.46937	0.891968	22	7.72266	0.855865	18	14.5705	1.01485	22	14.4995	1.09655	22	9.7491	1.13749	18	27.0526
C0P5Y3	5-methyltetrahydropteroyltriglutamate--homocysteine methyltransferase 1 OS=Zea mays GN=541942 PE=2 SV=1 - [C0P5Y3_MAIZE]	60.57	25	38	289	766	84.4393	5.77002	0.952669	58	12.4149	1.03374	74	10.347	0.928134	57	14.7051	1.00118	58	4.97704	1.05081	74	9.43147	1.01798	57	9.76609	1.03222	58	7.86836	0.959052	74	9.11046	1.06274	57	11.5215	1.03918	58	11.0749	0.954926	74	12.6387	0.91135	56	29.8359
Q9XGC6	Adenosine kinase (Fragment) OS=Zea mays PE=2 SV=1 - [Q9XGC6_MAIZE]	60.42	9	13	81	331	36.0093	5.33838	0.946765	17	5.44836	1.04117	23	8.00369	0.956006	17	7.53273	1.02272	17	8.73398	1.01487	23	3.50998	1.0305	17	7.09073	1.02971	17	8.91723	1.0024	23	7.0092	1.08441	17	5.39549	1.03438	17	5.22764	0.89951	23	11.4271	0.912424	17	27.3857
A0A1D6EAC4	L-ascorbate peroxidase S chloroplastic/mitochondrial OS=Zea mays GN=100194161 PE=3 SV=1 - [A0A1D6EAC4_MAIZE]	60.36	10	14	64	275	30.5224	6.06201	0.800409	18	11.814	0.92006	17	19.1038	0.786521	16	10.7943	1.0908	19	11.3618	1.08713	17	11.8017	1.09094	16	9.27812	1.08965	19	9.01164	1.00584	17	19.7235	1.06103	16	8.74367	0.963539	19	24.0653	1.01397	17	25.0818	0.99481	16	22.5065
A0A1D6FQG5	Pyruvate orthophosphate dikinase2 OS=Zea mays GN=103635678 PE=4 SV=1 - [A0A1D6FQG5_MAIZE]	60.3	2	34	1323	811	88.41	6.02393				1.02056	1		0.938816	3	18.8629				0.940791	1		0.971632	3	9.36502				1.21456	1		0.949723	3	34.6458				0.764399	1		1.189	3	4.23188
C0HHU2	23-bisphosphoglycerate-independent phosphoglycerate mutase 1 OS=Zea mays GN=100381658 PE=2 SV=1 - [C0HHU2_MAIZE]	60.25	9	23	105	556	60.2518	5.77002	0.925439	14	8.86412	0.960511	15	7.15242	0.870039	6	18.5331	1.04432	14	10.9852	1.00932	15	8.77937	1.01758	6	2.856	0.981031	14	9.66828	0.997739	15	9.77826	1.02588	6	4.08019	1.05582	14	3.68865	1.07288	15	5.9342	1.08438	6	24.696
A0A1D6KGN2	Copper transport protein ATX1 OS=Zea mays GN=100282864 PE=4 SV=1 - [A0A1D6KGN2_MAIZE]	60.24	3	3	9	83	8.66135	5.36377	1.04551	3	9.84836	1.02687	4	9.66843	1.01941	2	14.6608	0.955775	3	7.09627	1.00199	4	2.81787	0.961305	2	6.14719	0.909782	3	0.0796853	0.996506	4	6.66402	0.949013	2	3.49125	1.14992	3	1.04881	0.987907	4	2.12311	1.22308	2	14.3349
B6TFN1	Minor allergen Alt a 7 OS=Zea mays GN=100283201 PE=2 SV=1 - [B6TFN1_MAIZE]	60.1	2	8	72	203	21.6559	6.69775	0.954279	5	6.12487	1.06511	8	9.84411	1.06591	6	3.37888	1.13052	5	4.60125	0.985223	8	3.73198	0.958351	6	1.15099	0.860981	5	8.64549	0.981374	8	15.2221	1.02144	6	10.0451	1.17437	5	3.43532	0.955569	8	3.88202	1.02777	6	32.55
B4FWD0	NAD(P)H dehydrogenase (Quinone) FQR1 OS=Zea mays GN=ZEAMMB73_Zm00001d012607 PE=2 SV=1 - [B4FWD0_MAIZE]	60.1	2	8	66	203	21.5457	6.37939	0.921277	4	3.42679	0.990689	5	5.16135	0.991632	4	10.7983	1.10668	4	5.63569	1.02651	5	6.35924	1.00012	4	7.55644	0.944594	4	0.614137	1.05351	5	1.27759	1.00126	4	8.92434	1.04765	4	4.24562	0.990983	5	11.1264	1.0094	4	7.67253
B6SP61	Ferredoxin OS=Zea mays GN=103653165 PE=2 SV=1 - [B6SP61_MAIZE]	60	6	6	66	155	16.1433	5.84619	0.914517	24	21.2399	0.79188	23	21.1761	0.81487	18	44.8212	1.14759	24	15.278	1.24621	23	16.6141	1.0889	18	13.3508	1.04929	24	12.7034	1.11159	23	9.59489	1.17277	18	26.5121	0.888499	24	25.3505	0.853251	23	24.1251	0.794575	18	78.1564
B6UAK0	6-phosphogluconolactonase OS=Zea mays GN=100285843 PE=2 SV=1 - [B6UAK0_MAIZE]	59.88	11	13	66	324	34.76	7.94287	1.02541	19	6.1665	1.0858	24	8.5713	1.05485	18	9.8215	0.986838	19	5.25867	0.992104	24	10.5133	0.954457	18	8.6376	0.96203	19	6.74208	0.910975	24	10.4129	0.991469	18	8.62978	1.08327	19	11.8486	1.00854	24	9.89115	1.07863	18	21.8439
B4FR08	Cysteine synthase OS=Zea mays GN=100272829 PE=2 SV=1 - [B4FR08_MAIZE]	59.85	3	16	145	396	41.5485	8.36768	1.32528	3	24.4261	1.22929	5	19.08	1.55437	1		0.850544	3	3.42365	0.832261	5	26.0564	0.8072	1		0.749752	3	23.0699	0.82751	5	17.383	0.76813	1		1.19742	3	1.11935	1.17858	5	16.8381	1.12694	1
A0A1D6KCZ2	Alanine aminotransferase 2 mitochondrial OS=Zea mays GN=100193705 PE=4 SV=1 - [A0A1D6KCZ2_MAIZE]	59.75	22	24	150	482	52.757	6.46826	1.16422	47	10.0765	1.01801	52	7.12446	1.15119	37	13.1974	0.914805	47	9.13655	0.950574	52	6.2105	0.965415	37	5.40912	0.882783	47	11.5347	0.914496	52	11.6645	0.943339	37	10.4147	1.11412	47	11.9473	1.1565	52	11.2628	1.02895	36	33.6387
B4FRR1	Soluble inorganic pyrophosphatase 6 chloroplastic OS=Zea mays GN=100272927 PE=2 SV=1 - [B4FRR1_MAIZE]	59.72	18	18	411	288	31.7315	6.07471	0.957794	153	8.56351	0.935792	149	5.40428	1.00192	109	11.6726	1.00793	153	5.70126	1.04054	149	8.05809	1.05384	109	6.96442	1.00259	153	7.39288	0.968297	149	8.6507	1.01384	109	8.65847	1.03872	153	11.2735	1.07857	149	10.8113	0.865107	109	25.5689
B4FVP6	Electron carrier/ electron transporter/ iron ion binding protein OS=Zea mays GN=100273459 PE=2 SV=1 - [B4FVP6_MAIZE]	59.69	6	6	41	191	20.7985	7.66455	0.927393	14	12.6012	0.941996	12	6.95294	1.00824	14	12.2116	1.08527	14	11.8016	1.03888	12	7.13419	1.03194	14	8.72025	0.997071	14	7.67882	0.994609	12	10.3083	0.956254	14	8.64856	0.997427	14	8.99502	1.09753	12	2.90782	1.03207	14	20.1201
A0A1D6FSN1	Metacaspase type II OS=Zea mays GN=ZEAMMB73_Zm00001d010672 PE=4 SV=1 - [A0A1D6FSN1_MAIZE]	59.67	5	8	498	181	18.5856	4.55127	1.11995	21	14.8436	1.03582	32	13.1912	0.998003	16	15.8621	0.964996	22	10.9118	0.975035	31	16.3147	1.00279	16	7.18892	0.965684	22	15.7458	1.01862	32	13.6538	0.949587	16	7.85911	1.05084	21	9.74382	1.05837	32	15.9948	0.967379	16	34.1382
B6U5I1	Peptidyl-prolyl cis-trans isomerase OS=Zea mays GN=100285487 PE=2 SV=1 - [B6U5I1_MAIZE]	59.62	19	19	346	426	46.6109	5.0083	0.995806	115	8.99257	0.948943	127	8.62517	1.01535	103	12.7661	0.978282	115	7.10228	0.994259	127	7.94775	1.02874	103	6.64461	0.954422	115	7.6282	0.94519	126	9.19547	0.933666	103	7.27001	1.12835	113	9.4738	1.10943	125	12.5903	1.07458	102	26.5767
B4FHH4	Uncharacterized protein OS=Zea mays PE=2 SV=1 - [B4FHH4_MAIZE]	59.6	5	10	67	250	26.7238	5.18604	1.04061	5	1.76406	0.975232	6	1.32146	0.821803	3	48.8672	1.02178	5	1.21613	1.01412	6	10.0033	1.04938	3	21.2827	0.977894	5	2.51068	1.08586	6	4.79681	1.16063	3	10.7135	0.942642	5	16.6999	0.915454	6	15.794	0.727444	3	46.5115
B7ZYV4	Arginine decarboxylase OS=Zea mays GN=100193626 PE=2 SV=1 - [B7ZYV4_MAIZE]	59.47	4	29	389	639	70.7116	5.32568	0.781008	6	38.8163	0.822745	4	17.3548	0.634341	3	17.898	1.04182	6	7.61091	1.09266	4	2.95145	1.12641	3	0.686853	1.34889	6	26.5079	1.37098	4	29.3453	1.40303	3	11.7532	0.647024	6	25.3293	0.607319	4	49.6967	0.471948	3	59.8595
B4FYZ0	Histone H2B OS=Zea mays GN=100274083 PE=2 SV=1 - [B4FYZ0_MAIZE]	59.46	1	11	154	148	16.1319	10.0522	0.954952	3	0.806336				0.94185	1		1.05873	3	0.629056				1.02494	1		1.10372	3	1.29977				1.11084	1		0.875456	3	5.97853				0.853923	1
P00874	Ribulose bisphosphate carboxylase large chain OS=Zea mays GN=rbcL PE=3 SV=2 - [RBL_MAIZE]	59.45	22	30	1663	476	52.6674	6.80029	1.12491	276	9.70466	0.970069	293	9.31387	0.943744	298	10.8958	1.0087	278	8.47059	0.903516	293	12.4349	1.01341	298	9.38331	0.971934	277	10.2237	1.12675	292	13.3814	1.10374	298	12.1496	0.892705	272	19.2768	1.00714	291	14.4438	0.811137	294	31.8983
B4FQ03	60S ribosomal protein L7-2 OS=Zea mays PE=2 SV=1 - [B4FQ03_MAIZE]	59.43	1	14	75	244	28.3986	10.0962	0.991139	1		0.964924	1		0.833916	1		1.02133	1		1.09197	1		1.04452	1		1.02538	1		1.04037	1		1.09627	1		0.962509	1		0.89273	1		1.01797	1
B4F8K1	60S ribosomal protein L7-2 OS=Zea mays GN=100191368 PE=2 SV=1 - [B4F8K1_MAIZE]	59.43	1	14	75	244	28.4676	10.0815	0.929917	1		0.938659	1		0.858472	1		1.07214	1		1.09921	1		1.06218	1		1.03868	1		1.06537	1		1.05778	1		0.946274	1		0.885259	1		1.01729	1
Q41823	Chlorophyll a-b binding protein, chloroplastic OS=Zea mays GN=Lhcb2*Zml PE=3 SV=1 - [Q41823_MAIZE]	59.39	1	7	396	229	24.7103	4.99561	0.758487	2	15.501	0.95818	2	8.28103	0.846551	2	26.8757	1.06562	2	6.97034	1.12538	2	1.86028	1.00185	2	6.76043	1.13449	2	1.15418	0.848931	2	1.12623	0.929467	2	3.44262	1.02315	2	6.75132	1.11741	2	10.7298	1.43308	2	19.5129
B4FKM1	Guanine nucleotide-binding protein beta subunit-like protein OS=Zea mays GN=100216946 PE=2 SV=1 - [B4FKM1_MAIZE]	59.28	2	13	68	334	36.214	6.60986	1.15827	2	11.9686	1.09266	2	8.86575	1.13089	3	8.83349	0.910721	2	0.734105	0.945177	2	3.69157	0.997687	3	3.00669	0.974239	2	8.87384	0.949327	2	4.17677	1.04485	3	5.75304	0.980088	2	3.60613	1.02005	2	3.33381	0.835561	3	8.73618
B6SJ21	Guanine nucleotide-binding protein beta subunit-like protein OS=Zea mays GN=100280585 PE=2 SV=1 - [B6SJ21_MAIZE]	59.28	2	13	71	334	36.214	6.60986	1.15638	3	8.09867	1.06171	3	21.7382	1.0906	4	4.57769	1.01716	3	19.2546	1.02215	3	9.04669	1.00478	4	4.00046	1.1966	3	10.6252	1.04816	3	7.67591	1.13027	4	8.03392	0.873635	2	3.05735	1.00162	2	14.5077	0.855728	3	16.4674
B8A2C8	Uncharacterized protein OS=Zea mays PE=2 SV=1 - [B8A2C8_MAIZE]	59.26	10	10	26	216	24.7015	5.23682	0.943636	11	15.0872	0.98855	10	5.48052	1.09917	5	2.6901	0.976191	11	2.59965	1.0073	10	7.905	1.00218	5	2.23404	0.959233	11	4.77695	0.986226	10	5.97825	0.924271	5	4.23641	1.12031	11	14.858	1.00002	10	6.28318	1.05298	5	13.6532
Q6XZ79	Fructokinase-1 OS=Zea mays GN=FRK1 PE=1 SV=1 - [SCRK1_MAIZE]	59.13	5	15	52	323	34.669	4.99561	0.973017	8	4.9768	0.959973	7	4.53594	1.00162	8	16.3681	1.01911	8	11.8939	1.06893	7	7.32579	1.06943	8	7.08327	0.977326	8	12.7553	0.944199	7	11.7052	0.98355	8	12.0096	0.99182	8	15.2604	1.06734	7	4.10501	0.929741	8	38.8727
P49120	Histone H2B.4 OS=Zea mays PE=3 SV=3 - [H2B4_MAIZE]	59.12	2	10	142	137	15.1734	10.0229	0.941974	1		1.09749	3	7.1001	1.06192	1		1.02299	1		1.0164	3	5.06988	1.09792	1		1.04506	1		1.00167	3	12.8977	1.05001	1		0.994687	1		0.858754	3	18.0513	0.603615	1
A0A1D6KII8	Serine--glyoxylate aminotransferase OS=Zea mays GN=ZEAMMB73_Zm00001d031403 PE=3 SV=1 - [A0A1D6KII8_MAIZE]	59.07	1	7	48	215	23.6102	8.14795				0.835706	3	1.07856	0.965561	2	26.6412				0.955233	3	0.549053	0.971986	2	12.5726				1.1061	3	2.67916	0.772289	2	26.1349				1.02943	3	3.64477	1.62081	2	18.1355
A0A059Q8J3	NAD(P)H-quinone oxidoreductase subunit H, chloroplastic OS=Zea mays subsp. mays GN=ndhH PE=3 SV=1 - [A0A059Q8J3_MAIZE]	59.03	17	17	212	393	45.6295	5.8208	0.969586	75	10.0695	0.94079	77	9.49348	0.985618	59	13.2067	1.02911	75	8.8677	1.0533	77	9.76224	1.05308	59	9.59871	0.9845	75	8.30034	0.982638	77	7.54453	1.00067	59	8.77858	1.01011	75	14.3114	1.06195	77	11.2385	0.945436	59	27.6522
P49106	14-3-3-like protein GF14-6 OS=Zea mays GN=GRF1 PE=3 SV=1 - [14331_MAIZE]	59	1	15	124	261	29.6439	4.80518	1.01104	2	1.83299	1.00358	2	2.91297	1.07756	2	0.505223	1.06836	2	1.40965	1.04002	2	3.7082	1.02576	2	3.32469	0.995242	2	6.53016	1.00499	2	4.302	1.05556	2	6.99325	0.910495	2	6.62957	0.949999	2	7.02059	0.740477	2	11.6575
K7TL05	General regulatory factor2 OS=Zea mays GN=100279512 PE=3 SV=1 - [K7TL05_MAIZE]	59	1	15	125	261	29.6109	4.80518	1.13182	2	9.04462	1.04625	3	3.04933	1.10897	2	7.16303	0.906879	2	1.17714	0.974923	3	1.58513	1.07624	2	4.77925	0.937102	2	12.5019	0.954371	3	6.50094	0.95765	2	1.61916	1.08367	2	6.62726	1.02639	3	2.42249	0.778297	2	4.93855
A0A1D6PSC4	Protein disulfide-isomerase OS=Zea mays GN=606409 PE=3 SV=1 - [A0A1D6PSC4_MAIZE]	58.91	21	21	124	460	51.132	5.46533	0.931007	42	6.81382	0.955169	44	5.44734	0.877956	38	9.60212	1.11438	42	7.89521	0.975615	44	7.74253	0.944187	38	7.83358	0.994625	42	6.80068	1.07242	44	8.9467	1.12217	38	13.151	0.990643	42	13.8448	0.98548	44	12.7732	1.074	38	24.5558
B6STN4	Chlorophyll a-b binding protein, chloroplastic OS=Zea mays PE=2 SV=1 - [B6STN4_MAIZE]	58.78	1	9	614	262	27.797	5.64307	0.86884	2	5.55398	1.03738	4	5.70915	1.13439	2	18.3961	1.14528	2	6.6456	1.00034	4	9.32808	1.313	2	14.4326	0.981487	2	1.33192	0.876124	4	14.6201	0.940204	2	4.97978	1.00521	2	16.1645	1.09873	4	4.40033	0.307876	1
B6TAJ3	Proteasome subunit alpha type OS=Zea mays GN=100282706 PE=2 SV=1 - [B6TAJ3_MAIZE]	58.76	11	11	34	274	29.9969	5.2749	0.962259	11	5.71037	0.990816	18	6.27869	1.11735	5	9.4065	1.02177	11	8.35291	1.02125	18	6.66007	1.01317	5	6.04843	0.974976	11	6.01871	1.00766	18	7.13168	1.02074	5	4.17685	0.986977	11	7.09197	0.949465	18	9.7948	0.867495	5	34.0111
B6T2Y9	Chlorophyll a-b binding protein, chloroplastic OS=Zea mays GN=100282054 PE=2 SV=1 - [B6T2Y9_MAIZE]	58.71	2	7	341	264	27.9271	5.65576	0.980336	13	14.3097	1.16626	17	19.0685	1.64433	10	7.7303	0.965851	13	9.94782	0.959611	18	17.9089	0.86054	10	10.5213	0.987498	13	9.67798	0.710042	18	45.1384	0.854887	10	17.3166	1.19094	13	23.9874	1.41217	18	25.9978	0.601356	9	68.005
A0A1D6PAA6	Nascent polypeptide-associated complex alpha subunit-like protein OS=Zea mays GN=ZEAMMB73_Zm00001d047477 PE=4 SV=1 - [A0A1D6PAA6_MAIZE]	58.71	4	7	38	201	22.0308	4.41162	1.01949	8	7.11508	1.05078	6	6.73571	1.05261	5	2.33474	0.98677	8	11.8531	0.963427	6	11.169	0.967478	5	3.68605	1.00439	8	9.02124	1.04598	6	6.83475	0.956463	5	19.8375	0.966471	8	3.22687	1.02825	6	4.04517	1.28976	5	24.7615
B7ZZ42	Heat shock 70 kDa protein 3 OS=Zea mays GN=103650526 PE=2 SV=1 - [B7ZZ42_MAIZE]	58.55	4	30	297	649	71.1182	5.22412	1.05928	12	8.6147	1.16414	15	6.22342	1.10991	14	5.70242	0.961177	12	5.80653	0.96058	15	8.32728	0.95256	14	8.21808	1.00112	12	2.3634	1.00853	15	3.84722	1.06585	14	9.73583	0.936998	12	10.4315	0.894934	15	6.2073	0.820606	14	29.5169
O24415	60S acidic ribosomal protein P2B OS=Zea mays GN=RPP2B PE=1 SV=1 - [RLA2B_MAIZE]	58.41	5	5	46	113	11.6928	4.27197	0.975768	16	11.4678	0.944372	18	12.5075	1.03446	12	16.9182	1.02506	16	8.72986	1.01215	18	7.90233	1.06934	12	3.05235	1.03366	16	11.052	1.08501	18	10.1734	0.934111	12	13.2962	0.93845	16	19.7363	0.948469	18	8.302	0.929873	12	31.9851
B4FRH8	Actin-7 OS=Zea mays GN=100283878 PE=2 SV=1 - [B4FRH8_MAIZE]	58.36	2	17	169	377	41.653	5.49072	1.25385	3	14.8139	1.08866	2	5.41637	1.15431	2	17.9636	0.855401	3	7.39052	0.911554	2	15.7068	0.955527	2	5.73204	0.818787	3	8.77778	0.925422	2	1.91404	0.978939	2	14.6747	1.09432	3	2.43588	1.09276	2	10.8904	0.932975	2	11.4415
B4F989	Actin-7 OS=Zea mays GN=100191561 PE=2 SV=1 - [B4F989_MAIZE]	58.36	3	17	196	377	41.6989	5.40186	1.28596	6	8.39838	1.11699	9	13.7714	1.08583	6	10.9828	0.893116	6	6.2693	0.852109	9	11.3624	0.957764	6	8.70015	0.810474	6	20.1731	0.986588	9	2.63647	1.01842	6	6.61139	1.10921	6	14.5483	0.971762	9	6.84101	1.02519	6	20.3645
B6TQ08	Actin-1 OS=Zea mays GN=103625937 PE=2 SV=1 - [B6TQ08_MAIZE]	58.36	2	17	166	377	41.7699	5.49072	1.28685	1		1.02855	4	1.69563	1.04389	1		0.839916	1		0.95927	4	3.69365	1.06758	1		0.857227	1		0.999212	4	9.7735	0.91827	1		1.11688	1		0.985079	4	8.00613	1	1
P93805	Phosphoglucomutase, cytoplasmic 2 OS=Zea mays PE=2 SV=2 - [PGMC2_MAIZE]	58.15	3	24	168	583	63.0018	5.70654	1.00993	7	16.8643	1.00441	9	15.8947	0.876388	5	22.0494	1.0401	7	9.03617	0.951694	9	5.6862	0.945132	5	3.02054	0.966306	7	8.54565	0.905012	9	8.43369	1.00138	5	18.7749	1.03792	7	5.73741	1.14882	9	4.16505	1.50299	5	6.17434
B4FN24	Peroxiredoxin-2B OS=Zea mays GN=100283392 PE=2 SV=1 - [B4FN24_MAIZE]	58.02	5	5	35	162	17.312	5.021	0.944	13	7.07536	0.893203	11	13.1814	0.916954	11	10.5637	1.09255	13	6.97714	1.06603	11	10.3325	1.03089	11	2.35591	0.99499	13	10.3731	1.0197	11	3.40361	1.05997	11	5.2996	0.930524	13	8.64727	1.04865	11	13.6504	0.875742	11	48.8982
A0A1D6LNL7	Eukaryotic initiation factor4a OS=Zea mays GN=ZEAMMB73_Zm00001d036480 PE=3 SV=1 - [A0A1D6LNL7_MAIZE]	57.99	3	19	97	369	41.8258	7.38623	1.19781	4	20.4179	1.15425	7	10.8175	1.08322	4	15.6849	0.870032	4	13.452	0.950156	7	9.19155	0.857565	4	4.51023	0.911017	4	7.37275	0.955124	7	1.88796	1.02649	4	12.3263	1.06829	4	3.53452	0.910089	7	9.74827	1.11791	4	44.5404
K7UFU7	2-hydroxy-3-oxopropionate reductase OS=Zea mays GN=ZEAMMB73_Zm00001d050810 PE=4 SV=1 - [K7UFU7_MAIZE]	57.97	1	10	50	295	30.6087	7.82568	0.839506	1		0.897823	1					1.13521	1		1.09791	1					1.10301	1		1.07462	1					0.865656	1		0.929399	1
B6T4X5	2-hydroxy-3-oxopropionate reductase OS=Zea mays PE=2 SV=1 - [B6T4X5_MAIZE]	57.97	1	10	49	295	30.6077	8.19189	1.02319	1								0.928025	1								0.954208	1								1.18168	1
B6TPE4	Glutamate-1-semialdehyde 2,1-aminomutase OS=Zea mays PE=2 SV=1 - [B6TPE4_MAIZE]	57.93	16	16	117	473	49.9944	6.55127	1.08656	40	13.4625	1.06855	44	9.29784	1.09425	33	12.9642	0.895785	40	11.2214	0.953124	44	7.71772	0.931951	33	6.75829	0.950971	40	6.31567	0.945807	44	7.46392	0.994488	33	8.76283	1.09406	40	12.5941	1.03194	44	7.377	1.0628	33	27.8242
B6TD69	40S ribosomal protein S17-4 OS=Zea mays PE=2 SV=1 - [B6TD69_MAIZE]	57.75	2	7	46	142	16.4717	10.1401	0.981531	1		0.95885	2	20.2603	1.03147	2	0.637611	1.01115	1		1.21546	2	18.9969	0.955856	2	11.5775	1.07306	1		0.905005	2	1.85239	0.943993	2	7.34717	0.911364	1		0.91047	2	4.67909	1.23198	2	9.18797
B4FID1	40S ribosomal protein S17-1 OS=Zea mays GN=100194345 PE=2 SV=1 - [B4FID1_MAIZE]	57.75	2	7	51	142	16.4478	10.1401	0.857908	4	5.80315	0.919573	5	6.87728	1.05243	4	5.18514	1.01298	4	4.39174	1.19652	5	3.49432	0.992005	4	4.89921	1.25126	4	6.70889	0.873723	5	5.00662	1.12688	4	7.3726	0.750758	4	18.3486	1.01835	5	6.56188	0.695794	4	25.4471
B6TXQ4	Glutathione S-transferase, C-terminal domain containing protein OS=Zea mays PE=2 SV=1 - [B6TXQ4_MAIZE]	57.7	11	13	70	305	34.1542	8.11865	1.00132	16	8.78963	1.19922	27	13.2584	1.10312	12	12.1488	0.946825	16	14.1036	0.977917	27	6.33853	0.940641	12	7.93605	0.943907	16	12.0346	0.88239	27	14.1864	0.962577	12	13.9713	1.18478	16	16.7489	0.975804	27	12.1993	1.2487	12	17.7715
B6T8X2	FtsH6-Zea mays FtsH protease OS=Zea mays PE=2 SV=1 - [B6T8X2_MAIZE]	57.61	5	29	332	677	72.6109	6.04932	1.00612	10	9.14153	0.964304	11	4.38404	0.984638	6	11.5713	0.973638	10	6.8446	1.0215	11	8.54896	1.02391	6	6.9169	0.994033	10	12.7877	0.966738	11	4.83699	0.900947	6	11.4927	1.05129	10	12.3229	1.06817	11	13.0601	1.25097	6	21.6139
D1MPZ7	Chloroplastic Cu/Zn superoxide dismutase (Fragment) OS=Zea mays GN=sodC PE=2 SV=1 - [D1MPZ7_MAIZE]	57.61	6	6	125	184	18.7375	5.61768	0.911113	45	11.1476	0.934708	48	17.0298	0.961398	32	16.0074	1.01637	45	9.88093	0.976571	48	9.70232	1.03544	32	10.3024	1.0452	45	7.31737	1.01062	48	11.4689	0.935728	32	8.51674	0.984075	45	18.9453	1.11383	48	10.9684	1.04085	31	35.9002
B6T8U7	Chaperonin OS=Zea mays GN=103647460 PE=2 SV=1 - [B6T8U7_MAIZE]	57.55	8	11	106	245	25.5587	8.71924	1.0241	33	11.3619	1.02286	34	6.31412	1.08194	24	17.2895	0.984594	33	9.84288	0.981648	34	6.47786	0.961151	24	8.30449	0.952448	33	6.83796	0.96021	34	9.34796	0.99447	24	6.07193	1.11929	33	12.0203	1.08865	34	14.5003	0.914901	24	21.3442
P80639	Eukaryotic translation initiation factor 5A OS=Zea mays GN=TIF5A PE=1 SV=2 - [IF5A_MAIZE]	57.5	2	6	61	160	17.4857	5.98584	1.01074	9	7.45283	0.931409	19	8.40696	0.92149	4	24.7539	1.02696	10	8.45317	1.00003	19	11.4242	1.15502	4	14.2844	0.93172	10	13.1512	0.994379	19	14.8259	0.806326	4	9.61753	1.13649	9	11.6471	1.03351	19	18.6835	1.25702	4	15.5127
A0A1D6LIK1	Peptidyl-prolyl cis-trans isomerase OS=Zea mays GN=ZEAMMB73_Zm00001d035761 PE=3 SV=1 - [A0A1D6LIK1_MAIZE]	57.37	5	12	140	251	26.4275	9.33447	0.986186	18	9.51646	0.969858	25	6.87524	1.12189	22	10.0377	1.00111	18	7.11451	0.992543	25	5.18108	0.988878	22	4.78883	0.993799	18	5.41477	0.964695	25	8.86749	0.966888	22	7.74728	1.04641	18	16.1662	1.09242	25	9.1752	0.905665	22	15.5205
B4FUA1	Chlorophyll a-b binding protein, chloroplastic OS=Zea mays GN=542530 PE=2 SV=1 - [B4FUA1_MAIZE]	57.36	2	7	547	265	27.9791	5.41455	0.969995	50	11.6892	1.04233	42	4.88091	1.09952	34	15.4316	1.02012	50	8.5008	0.995844	41	9.87642	1.01601	33	7.5031	1.0019	50	10.3915	0.878533	42	21.6434	0.938951	34	12.5004	1.02249	50	13.8877	1.0811	41	20.4282	1.02561	29	32.3646
A0A1D6E4M0	Elongation factor G, chloroplastic OS=Zea mays GN=103646146 PE=3 SV=1 - [A0A1D6E4M0_MAIZE]	57.09	6	32	207	769	84.5457	5.73193	0.961539	19	13.7546	0.913647	24	16.0195	0.904736	22	29.2493	0.983274	19	7.76467	0.961407	24	13.9694	1.00246	22	8.74132	0.991106	19	8.58439	0.987345	24	12.1342	0.951031	22	12.3291	0.98547	18	7.80897	1.12155	24	16.4307	1.17746	22	56.9969
B6SZT9	Chlorophyll a-b binding protein, chloroplastic OS=Zea mays GN=103643653 PE=2 SV=1 - [B6SZT9_MAIZE]	56.92	1	8	844	260	27.834	5.41455	0.876337	22	13.4886	0.89015	25	19.6293	1.0953	27	24.4738	1.15332	23	13.7587	1.02341	26	21.171	1.04935	35	29.9716	1.09769	22	9.39881	0.866941	25	30.451	1.08547	32	21.6187	0.80691	20	31.216	1.40374	25	28.2068	0.887307	23	34.1624
B4FWP0	Fructose-bisphosphate aldolase OS=Zea mays GN=100272913 PE=2 SV=1 - [B4FWP0_MAIZE]	56.9	4	18	112	355	38.4349	7.29834	1.07715	9	6.57398	1.02881	7	7.43571	1.06565	5	14.3793	0.962569	9	2.19379	1.01166	7	4.60354	0.988289	5	1.28525	0.987139	9	2.9219	0.972503	7	9.52745	1.03616	5	3.99493	1.03036	9	8.63998	1.02335	7	7.8211	0.89064	5	14.8782
B6T361	60S acidic ribosomal protein P1 OS=Zea mays GN=542719 PE=2 SV=1 - [B6T361_MAIZE]	56.88	1	3	14	109	11.0346	4.41162	1.00324	3	6.14817	0.936989	4	4.67312	1.05965	4	2.62675	0.917408	3	0.7455	0.992936	4	9.42286	1.11548	4	3.2664	0.967924	3	1.38831	1.05044	4	1.95049	0.940959	4	9.28641	1.13376	3	1.33439	1.0413	4	3.46046	0.993963	4	4.16678
A0A1D6KE29	Heat shock protein 70 OS=Zea mays GN=103639924 PE=3 SV=1 - [A0A1D6KE29_MAIZE]	56.86	2	29	279	649	71.0481	5.24951	0.975234	1		0.999789	2	0.459282	1.04358	3	8.04855	0.984069	1		0.884372	2	0.19908	1.01933	3	21.1935	1.02948	1		1.0862	2	3.98383	1.06171	3	38.3701	1.03499	1		1.03553	2	5.31647	0.708051	3	16.744
A0A1D6LSP2	Elongation factor gamma1 OS=Zea mays GN=100192872 PE=4 SV=1 - [A0A1D6LSP2_MAIZE]	56.83	7	18	107	417	47.147	6.3667	0.933734	9	4.96128	0.981475	8	2.76287	0.994458	8	13.1811	1.04742	9	7.47268	0.953341	8	3.43145	0.998633	8	3.83661	1.02011	9	7.14158	1.01689	8	5.99392	0.983921	8	17.6392	1.00735	9	7.80062	0.981828	8	5.67866	1.12963	8	11.904
B4FZU8	Malate dehydrogenase OS=Zea mays GN=100274264 PE=2 SV=1 - [B4FZU8_MAIZE]	56.76	2	12	149	340	35.2636	8.104	0.933044	15	10.825	0.894358	23	8.87646	0.839771	13	14.1347	0.997508	15	10.8905	1.01669	23	9.78068	1.1008	13	7.29039	1.0073	15	10.898	1.03999	23	5.38159	0.888475	13	11.5974	1.12803	15	17.2176	1.04886	23	15.9634	1.23729	13	27.3039
A0A1J0FBZ3	Ribulose bisphosphate carboxylase large chain (Fragment) OS=Zea mays PE=3 SV=1 - [A0A1J0FBZ3_MAIZE]	56.73	1	8	1271	171	18.9436	7.23975	1.11451	91	22.6102	0.983879	106	16.4043	1.03244	88	28.1406	1.05526	99	23.4621	0.939114	101	18.0781	1.21301	120	36.157	1.04087	97	17.391	1.04389	105	19.4136	1.00196	99	28.2784	0.958848	73	26.2001	1.07654	96	21.3141	1.05156	65	57.1272
B6TBK4	Ribonucleoprotein OS=Zea mays PE=2 SV=1 - [B6TBK4_MAIZE]	56.64	7	9	137	286	31.2126	4.75439	0.975219	46	8.41417	1.01543	49	12.4462	1.03891	26	13.241	0.947582	45	8.61022	0.976009	46	14.0504	0.999526	28	9.23135	1.00682	46	7.88797	1.01109	47	13.2215	0.998574	26	8.77066	1.08516	44	13.4552	1.05264	47	16.5453	1.03866	26	20.9885
B6T4J1	50S ribosomal protein L6 OS=Zea mays GN=100282171 PE=2 SV=1 - [B6T4J1_MAIZE]	56.64	3	12	68	226	24.8384	9.93506	1.01845	6	4.49677	0.942439	6	5.52277	1.04322	4	2.47983	0.905984	6	8.52493	1.00901	6	9.26142	1.03632	4	2.00909	1.00389	6	6.02563	1.00061	6	4.1569	0.979889	4	1.90709	1.12709	6	3.29703	1.04956	6	5.35188	0.952192	4	1.96912
B6UF31	Cytochrome c oxidase subunit OS=Zea mays PE=2 SV=1 - [B6UF31_MAIZE]	56.63	2	4	21	166	18.4455	4.38623	1.39537	1		1.51992	1					0.793546	1		0.653687	1					0.718392	1		0.407006	1					1.27193	1		1.54316	1
B6T037	Chlorophyll a-b binding protein, chloroplastic OS=Zea mays PE=2 SV=1 - [B6T037_MAIZE]	56.56	9	12	369	244	26.2567	8.30908	0.986037	120	12.9913	1.02089	93	10.7147	1.15922	78	16.3184	0.968516	120	10.0447	0.954216	93	12.0574	1.02353	79	9.07406	1.00911	121	11.2514	0.853182	92	18.6115	0.896623	78	12.3604	1.03961	118	17.1699	1.19823	93	17.67	0.933805	75	25.068
B4G1P1	Glutamine synthetase OS=Zea mays GN=542214 PE=2 SV=1 - [B4G1P1_MAIZE]	56.46	4	13	107	356	39.2704	5.47803	0.983913	9	19.09	1.09576	12	5.71157	1.1055	9	10.6131	1.07949	9	7.58345	0.918541	12	8.2505	0.949472	9	7.76177	0.978407	9	8.24035	0.933328	12	2.88236	0.954609	9	16.3649	1.01	9	12.283	1.06656	12	12.5868	1.11438	9	11.1609
B1P2H3	Filamentation temperature-sensitive H 2A OS=Zea mays GN=FtsH2A PE=2 SV=1 - [B1P2H3_MAIZE]	56.43	2	26	334	677	72.3909	5.92236	1.04132	8	7.76933	0.985817	12	7.57554	1.04578	9	13.1557	0.991034	8	4.65683	0.989941	12	7.47162	1.00211	9	2.9459	0.979818	8	10.5758	1.04834	12	3.80633	0.938401	9	5.38652	1.12144	8	16.5	1.01334	12	3.9714	1.15157	9	15.5667
Q94IQ9	Putative methyl-binding domain protein MBD105 OS=Zea mays PE=2 SV=1 - [Q94IQ9_MAIZE]	56.35	9	11	48	433	43.6844	4.53857	0.961082	15	9.57607	1.01039	17	5.70095	0.978611	12	14.3184	0.9807	15	4.66359	1.00491	17	7.81977	0.987045	12	6.7213	0.980163	15	4.67998	1.01179	17	5.05617	0.909353	12	9.45595	1.06833	15	5.43373	0.979544	17	8.34902	1.21956	12	19.4585
A0A1D6FQE4	Pyruvate, phosphate dikinase OS=Zea mays GN=103635678 PE=3 SV=1 - [A0A1D6FQE4_MAIZE]	56.18	5	37	1543	938	101.277	6.46826	1.07402	52	17.5244	0.974292	59	14.5222	1.05133	41	28.6285	0.947005	52	15.3368	0.942252	61	22.5143	1.01349	42	19.2727	0.994096	52	13.5947	1.01929	60	11.7592	0.961831	39	15.9611	1.02362	48	20.0993	1.1259	60	17.3106	1.13671	37	53.5789
B4F848	20 kDa chaperonin chloroplastic OS=Zea mays GN=100191248 PE=2 SV=1 - [B4F848_MAIZE]	56.1	9	12	114	246	25.7388	8.47021	0.944115	31	17.2577	0.972592	42	11.2599	1.01126	25	15.5247	0.967474	30	7.0313	1.01147	42	9.69151	1.02116	26	6.71798	1.02991	31	7.87107	1.03127	42	5.92944	1.03255	26	6.94178	1.07742	30	12.0775	1.00635	42	16.4369	0.958564	25	37.5031
B4FQT6	Uncharacterized protein OS=Zea mays PE=2 SV=1 - [B4FQT6_MAIZE]	56.09	9	9	96	230	24.6122	10.2427	0.974199	33	10.3544	0.968763	33	9.06874	1.11755	29	10.2403	0.952612	33	8.26251	1.04976	33	12.2696	1.00226	29	6.13341	1.03303	32	8.84201	0.945873	33	3.97315	0.912791	29	8.12827	1.06199	32	11.852	1.05439	33	9.22292	0.986867	29	20.2003
B6THR9	3-isopropylmalate dehydrogenase OS=Zea mays GN=100283376 PE=2 SV=1 - [B6THR9_MAIZE]	55.99	3	13	63	409	43.4646	5.5542	0.983977	3	15.3432	0.951388	4	6.78347	1.02653	3	7.44856	0.961656	3	8.65604	1.05423	4	4.09896	0.969279	3	5.252	0.981498	3	7.0794	0.959281	4	6.58682	0.929503	3	12.1197	1.13807	3	4.8809	1.0648	4	8.34145	1.18056	3	2.33319
B4FVJ0	60S ribosomal protein L4-1 OS=Zea mays GN=ZEAMMB73_Zm00001d007824 PE=2 SV=1 - [B4FVJ0_MAIZE]	55.94	4	19	186	404	44.3839	10.5063	0.920328	19	7.13236	0.931963	19	6.41726	0.938436	18	5.03069	1.03474	19	5.55681	1.05307	19	10.8396	0.9989	18	7.33211	1.02627	19	13.3978	0.992965	19	7.32257	1.0086	18	7.80614	1.05502	19	16.8718	0.971627	19	10.9892	1.21172	18	21.1384
C0P948	Uncharacterized protein OS=Zea mays PE=2 SV=1 - [C0P948_MAIZE]	55.93	8	20	129	481	51.9367	4.91943	1.02392	21	6.59734	0.944548	20	10.5867	1.05385	13	15.3063	0.9914	21	10.4501	1.07024	20	7.33827	1.16596	13	6.13818	0.923776	21	7.52795	0.920059	20	9.2136	0.832669	13	6.32593	1.08335	21	16.2968	1.09215	20	5.31555	1.16085	13	20.345
B4FS99	ATP synthase subunit d, mitochondrial OS=Zea mays GN=ZEAMMB73_Zm00001d031825 PE=2 SV=1 - [B4FS99_MAIZE]	55.88	9	9	38	170	19.915	5.2876	1.01363	14	5.74846	1.08823	14	5.32531	0.971332	10	11.5896	1.03844	14	4.40331	1.02714	14	2.10745	1.05059	10	6.08675	0.965146	14	6.72943	0.904331	14	11.5975	1.00263	10	7.10451	0.962306	14	4.94755	0.996913	14	6.54306	0.864266	10	15.4062
C4J9Y2	Aluminum-induced protein homolog1 OS=Zea mays GN=100502283 PE=2 SV=1 - [C4J9Y2_MAIZE]	55.88	8	8	41	238	25.3239	6.27783	1.07627	12	12.7253	1.04764	16	8.44733	1.02928	12	12.5271	0.953767	12	8.03363	0.982442	16	5.92245	0.961557	12	7.38801	0.946516	12	15.6611	1.01358	16	12.7428	1.01051	12	13.5893	0.993082	12	10.9355	0.977615	16	11.0322	1.14768	12	30.2183
B6T440	Adenosylhomocysteinase OS=Zea mays PE=2 SV=1 - [B6T440_MAIZE]	55.88	22	22	130	485	53.2141	5.89697	1.0124	41	9.35431	1.10441	51	10.6486	0.993657	38	10.6285	0.990665	41	4.74046	0.996181	51	8.08247	0.929052	38	6.04763	1.01657	41	6.82655	0.966709	51	9.6993	1.1655	38	8.74887	0.980152	41	10.9381	0.919681	51	16.0808	0.914122	38	16.8457
C0P3K2	Uncharacterized protein OS=Zea mays PE=2 SV=1 - [C0P3K2_MAIZE]	55.86	9	9	216	145	15.7824	4.80518	0.924053	77	12.4697	0.953755	78	6.54098	1.04834	60	10.8645	0.984816	78	7.69932	0.994561	78	9.12884	1.05043	60	8.12341	1.02292	78	7.67065	0.96167	78	10.2813	0.901769	60	11.0647	1.10916	78	13.3878	1.15132	78	12.9628	1.04912	60	42.7696
Q41746	Chlorophyll a-b binding protein, chloroplastic OS=Zea mays GN=Lhcb5-1 PE=2 SV=1 - [Q41746_MAIZE]	55.83	1	10	600	283	30.1516	5.70654	0.948089	8	7.56804	0.923612	7	9.6227	1.14339	8	6.99331	1.0383	8	12.4123	0.978569	7	14.6306	1.1362	8	7.48491	0.869646	8	3.38181	0.821941	7	24.6756	0.848974	8	10.3986	1.20238	8	18.0411	1.32859	7	12.5008	0.752265	8	33.4414
B4FL55	Chlorophyll a-b binding protein, chloroplastic OS=Zea mays GN=542320 PE=2 SV=1 - [B4FL55_MAIZE]	55.83	2	10	607	283	30.1645	5.49072	0.945633	11	12.0943	1.03153	10	13.8544	1.20447	9	8.94172	1.07616	11	2.65644	0.990017	10	7.7668	1.12245	9	14.9643	0.835156	11	8.47737	0.804777	10	18.4628	0.858703	9	25.3292	1.21463	11	9.95631	1.27395	10	14.4382	0.798226	9	18.6527
B8A1G8	Ras-related protein RABG3f OS=Zea mays GN=100272622 PE=2 SV=1 - [B8A1G8_MAIZE]	55.83	9	9	25	206	22.9904	5.74463	0.995093	8	10.4887	1.01331	11	2.83828	0.926175	6	6.2592	1.00668	8	7.90516	1.02511	11	7.29366	1.03311	6	9.07821	1.02059	8	6.95824	1.05591	11	12.0152	1.04466	6	3.61602	0.989266	8	10.2436	0.911752	11	11.2569	0.88769	6	7.65849
B8A377	Cysteine synthase OS=Zea mays GN=542438 PE=2 SV=1 - [B8A377_MAIZE]	55.69	14	14	114	325	34.1119	5.80811	0.966359	36	7.9266	0.999968	47	8.12184	0.974111	24	14.0249	1.03493	38	6.10971	1.00489	46	9.30213	1.005	24	7.07425	1.04686	38	10.309	0.999651	45	9.03614	1.02742	24	7.35591	0.977468	34	11.4819	0.98216	44	11.5107	0.976179	23	31.6333
B6SJF9	Cortical cell-delineating protein OS=Zea mays PE=2 SV=1 - [B6SJF9_MAIZE]	55.64	5	7	148	133	13.484	7.95752	0.99364	18	5.17891	1.00402	23	5.14593	1.06976	20	8.41816	0.976545	18	4.57805	1.18578	23	9.01634	1.01256	20	6.59369	1.01035	18	9.25127	0.90328	23	9.40026	1.02877	20	7.08498	1.04981	18	18.7015	0.914774	23	14.2409	0.845742	20	23.9249
B6TVG5	Arginine decarboxylase OS=Zea mays PE=2 SV=1 - [B6TVG5_MAIZE]	55.56	1	26	377	639	70.6556	5.32568	1.56846	1								0.658123	1								0.595232	1								1.44889	1
C4J673	Malate dehydrogenase OS=Zea mays PE=2 SV=1 - [C4J673_MAIZE]	55.56	8	9	102	333	34.6831	6.771	0.958065	23	11.0812	0.929592	26	8.48465	0.905745	19	12.1022	1.00286	23	9.04186	1.05536	26	9.82382	1.01318	20	8.60295	0.991389	23	10.6946	0.995054	26	13.7442	0.987746	20	7.16802	1.0538	23	17.9797	1.04864	26	12.6007	1.28508	20	35.5742
B4FHA0	Thylakoid lumenal 17.4 kDa protein chloroplastic OS=Zea mays GN=100194054 PE=2 SV=1 - [B4FHA0_MAIZE]	55.56	10	10	89	225	23.6387	7.45947	0.915477	32	7.51528	0.947271	33	6.87795	1	24	10.8898	1.03011	32	5.59778	1.07556	33	7.63724	1.0106	24	8.66829	1.02916	32	4.49049	0.983259	33	7.96823	0.973516	24	7.63548	0.998715	32	7.61711	1.0081	33	7.60766	1.03313	24	22.7794
B6TB29	Fructokinase-2 OS=Zea mays PE=2 SV=1 - [B6TB29_MAIZE]	55.52	14	15	51	335	35.4738	5.57959	0.83297	17	11.6799	1.0398	18	12.1534	0.786498	14	19.6966	1.13074	17	8.16628	0.964752	18	5.31871	0.934578	14	8.34516	1.04822	17	8.25463	1.08917	18	7.8102	1.25493	14	12.752	0.948532	17	16.6773	0.859015	18	18.4883	0.869282	14	21.0536
Q5EBY7	Heat shock protein 70 (Fragment) OS=Zea mays PE=2 SV=1 - [Q5EBY7_MAIZE]	55.5	1	16	99	373	40.9546	4.88135				1.07708	1								0.918107	1								0.995907	1								1.01434	1
K7UKK5	Elongation factor G, chloroplastic OS=Zea mays GN=103641883 PE=3 SV=1 - [K7UKK5_MAIZE]	55.47	6	32	185	768	84.2474	5.49072	1.11455	16	15.2445	1.06179	16	13.0287	1.06904	11	20.2925	0.970099	16	8.14069	0.962137	16	10.7662	0.943001	11	8.84657	0.953951	16	7.30292	0.993373	16	11.7485	0.981894	11	6.59085	0.965402	16	21.2811	1.03688	16	12.082	1.0329	11	33.7221
B4FRC8	FAD/NAD(P)-binding oxidoreductase OS=Zea mays GN=100282665 PE=2 SV=1 - [B4FRC8_MAIZE]	55.44	13	13	285	294	31.5864	7.15186	0.949074	103	8.91021	0.974776	96	6.42369	0.993115	80	9.24629	0.972825	104	8.20683	1.07008	98	9.85242	0.959288	81	4.80841	1.01121	103	9.30424	0.978365	97	9.56537	1.07915	81	10.7343	1.10783	103	14.0809	0.980522	97	9.92563	0.941189	81	32.2526
B6U1E4	Heat shock cognate 70 kDa protein 2 OS=Zea mays PE=2 SV=1 - [B6U1E4_MAIZE]	55.32	11	30	236	649	71.122	5.24951	1.03951	20	11.2752	0.952927	21	7.23529	1.0577	18	13.1798	1.01241	20	4.47398	1.00221	21	7.37697	1.01255	18	8.79748	0.985804	20	9.95502	1.01934	21	14.0525	1.06749	18	5.35498	0.997462	20	9.3149	1.05378	21	10.6682	0.826542	18	27.1995
B6SN61	Grx_C2.1-glutaredoxin subgroup I OS=Zea mays GN=100303864 PE=2 SV=1 - [B6SN61_MAIZE]	55.3	5	5	25	132	13.9233	7.86963	1.04657	9	7.83013	0.961497	10	7.12685	1.12266	6	8.92728	0.939982	9	3.23506	0.893059	10	6.34701	0.961161	6	5.91354	0.962462	9	8.55377	1.11939	10	6.89033	1.02968	6	11.8818	1.03689	9	10.8956	1.0182	10	8.76527	0.936994	6	39.2197
Q41729	Carbonic anhydrase OS=Zea mays PE=2 SV=1 - [Q41729_MAIZE]	55.28	1	23	394	653	71.2919	8.70459	1.19052	2	2.31545	0.839796	1		1.08058	2	4.68914	0.955751	2	4.36511	1.04814	1		1.10289	2	10.0186	0.995181	2	1.02938	0.873455	1		1.00443	2	0.724984	0.838044	2	5.1917	1.34341	1		0.637878	2	33.1289
A0A1D6L9Y9	NAD-dependent epimerase/dehydratase OS=Zea mays GN=ZEAMMB73_Zm00001d034665 PE=4 SV=1 - [A0A1D6L9Y9_MAIZE]	55.25	8	9	47	257	27.7383	7.32764	1.02239	19	7.09988	1.05736	15	6.7303	1.08147	12	9.62075	0.94947	19	5.45869	0.965003	15	5.97869	0.961237	12	3.95137	0.916782	19	4.98755	0.915798	15	11.2291	0.932958	12	9.55487	1.20159	19	4.4002	1.12034	15	13.6148	1.11629	12	24.8721
B6STN1	IN2-1 protein OS=Zea mays PE=2 SV=1 - [B6STN1_MAIZE]	55.23	6	11	49	239	27.0699	5.2749	1.00381	7	3.08201	0.972111	11	3.37607	1.05681	10	11.5464	1.06329	7	7.46335	1.11628	11	6.85479	1.09488	10	6.29	0.985796	7	8.85909	0.945913	11	14.2779	0.958418	10	6.94657	1.00649	7	3.7079	1.09041	11	12.1346	0.866464	10	20.5481
B6SZ08	Chlorophyll a-b binding protein, chloroplastic OS=Zea mays PE=2 SV=1 - [B6SZ08_MAIZE]	55.19	5	8	220	241	25.82	6.78564	0.871077	24	17.388	1.08701	31	15.6868	1.33418	19	23.9348	1.07819	25	12.3925	0.937685	31	12.6087	1.01342	19	5.9609	0.984336	25	11.8947	0.786427	31	18.9219	0.897379	19	22.006	1.04163	25	18.5545	1.28854	31	20.18	0.720148	16	61.9517
A0A1D6MUF1	Heat shock 70 kDa protein 6 chloroplastic OS=Zea mays GN=ZEAMMB73_Zm00001d041119 PE=3 SV=1 - [A0A1D6MUF1_MAIZE]	55.11	2	29	310	655	69.7261	5.04639	1.00792	5	20.9594	1.01407	8	8.52426	0.923612	5	13.8696	0.931537	5	9.37494	0.904559	8	1.59098	0.951754	5	5.05938	0.975312	5	13.2628	0.958518	8	9.11136	0.862589	5	6.01725	1.21346	5	17.0929	1.15202	8	8.24686	1.48711	5	21.3346
B6SI11	Actin-2 OS=Zea mays GN=100280540 PE=2 SV=1 - [B6SI11_MAIZE]	54.91	1	16	183	377	41.653	5.49072	1.1441	1		1.10522	6	6.87437	0.996315	2	24.6682	0.907004	1		0.910495	6	9.05636	0.991437	2	0.745132	0.892367	1		0.952739	6	7.13632	0.901925	2	4.23739	1.15126	1		1.0319	6	13.3473	1.23617	2	42.5459
C0HIK4	Carbonic anhydrase OS=Zea mays GN=ZEAMMB73_Zm00001d044096 PE=2 SV=1 - [C0HIK4_MAIZE]	54.85	2	9	124	206	22.6586	6.99072	1.07782	6	4.63608	0.939119	8	8.47286	0.906252	4	2.24384	0.960262	6	4.16351	1.02292	8	9.84486	1.08792	4	4.45007	0.9918	6	8.91413	1.02617	8	8.38792	1.10303	4	1.65169	0.902041	6	9.65785	1.02098	8	10.668	0.711177	4	7.0062
C0PE12	Protein plastid transcriptionally active 16 chloroplastic OS=Zea mays GN=100383193 PE=2 SV=1 - [C0PE12_MAIZE]	54.84	22	22	174	496	51.8209	8.36768	1.04434	59	9.9342	1.03206	65	11.3482	1.07412	49	15.9097	0.942082	59	7.34743	1.06259	64	8.15848	0.99075	50	9.66353	0.970357	58	10.6827	0.926034	65	13.8634	0.952296	49	11.8464	1.07964	59	10.474	1.01548	64	13.505	0.920677	49	33.069
B4FPD1	Membrane steroid-binding protein 1 OS=Zea mays GN=100280580 PE=2 SV=1 - [B4FPD1_MAIZE]	54.81	4	4	11	104	11.0016	5.51611	0.91601	3	7.19142	0.997449	6	4.75128	0.899952	2	4.15734	0.990427	3	4.02646	1.06712	6	8.74608	1.02473	2	2.48524	1.04365	3	8.74272	1.01028	6	6.98973	1.07755	2	3.26021	0.993348	3	11.5767	0.910917	6	3.18859	0.995075	2	7.89004
B6SRD4	Oxygen-evolving enhancer protein 3-1 OS=Zea mays PE=2 SV=1 - [B6SRD4_MAIZE]	54.72	1	14	464	212	22.6693	9.80322	0.991016	20	7.35747	1.01396	19	5.53196	1.21068	23	9.25973	1.01703	20	8.4514	1.01437	19	4.25455	0.9861	23	4.98545	1.09458	20	6.19942	0.848556	19	10.1296	0.969366	23	10.4547	0.85127	20	11.5843	1.13286	19	10.0539	0.763953	23	14.8626
A0A1D6LBD6	40S ribosomal protein S4 OS=Zea mays GN=ZEAMMB73_Zm00001d034790 PE=3 SV=1 - [A0A1D6LBD6_MAIZE]	54.66	1	12	73	247	27.9869	10.0229	1.02661	2	7.72805	0.977604	1		0.928576	4	14.3716	0.971508	2	8.88253	0.981243	1		0.977632	4	6.38582	0.980733	2	7.31901	1.0773	1		1.01197	4	4.22632	1.05677	2	9.18129	0.960481	1		1.11252	4	46.7579
P08440	Fructose-bisphosphate aldolase, cytoplasmic isozyme OS=Zea mays PE=2 SV=1 - [ALF_MAIZE]	54.65	1	17	103	355	38.58	7.60596	0.965589	1					0.979318	1		0.944944	1					0.992277	1		1.01038	1					0.96148	1		1.14066	1					1.20184	1
B4FAL9	Fructose-bisphosphate aldolase OS=Zea mays GN=542261 PE=2 SV=1 - [B4FAL9_MAIZE]	54.65	1	17	108	355	38.566	7.60596	1.00799	2	14.6202	1.0584	3	1.81557	1.06606	2	0.396903	1.00341	2	3.6623	1.00476	3	8.05913	0.946193	2	1.59757	1.00287	2	4.42222	0.957755	3	2.94469	1.06264	2	3.27029	0.98566	2	22.541	1.03303	3	11.5606	0.948106	2	3.32771
Q38JE7	Temperature-induced lipocalin-1 OS=Zea mays GN=TIL-1 PE=2 SV=1 - [Q38JE7_MAIZE]	54.55	9	11	48	198	22.5823	5.52881	0.992017	15	2.29502	1.03557	16	9.96502	0.998566	13	7.21691	0.973078	15	5.97297	1.01295	16	7.81257	0.982151	13	6.04279	0.903683	15	9.70199	0.934748	16	12.8028	0.917979	13	6.98591	1.17205	15	10.5714	1.05562	16	6.35426	1.24478	13	21.8853
A0A1D6HN61	Leucine aminopeptidase 2 chloroplastic OS=Zea mays GN=100381923 PE=3 SV=1 - [A0A1D6HN61_MAIZE]	54.53	23	25	168	596	61.839	7.72314	0.993993	62	7.02154	0.973139	55	6.01776	1.05962	48	12.0512	1.0033	62	6.18778	1.01612	55	6.29796	1.01554	48	5.71547	0.998127	62	7.21814	1.0057	55	8.68795	0.991094	48	8.75797	1.02369	62	8.75954	1.05169	55	10.5893	0.937715	47	25.9857
A0A1D6K504	Ribosomal protein L37 OS=Zea mays GN=103626516 PE=3 SV=1 - [A0A1D6K504_MAIZE]	54.35	3	3	9	46	5.14063	11.3413	1.0658	3	3.55914	1.07739	5	5.25348	1.01632	1		0.958832	3	5.0464	1.02232	5	7.1645	0.920288	1		1.05117	3	3.37412	1.03681	5	5.39813	1.12711	1		0.980346	3	2.79807	0.84289	5	1.33645	0.955416	1
A0A1D6LLW6	Photosystem II1 OS=Zea mays GN=103629543 PE=4 SV=1 - [A0A1D6LLW6_MAIZE]	54.31	18	18	133	394	43.0359	8.76318	1.02967	46	10.1115	1.0029	55	8.30435	1.03982	32	10.7781	0.945099	46	9.96332	0.99154	55	8.06229	0.995155	32	5.99446	0.986276	46	7.92597	0.93975	55	8.72523	0.946485	32	8.35386	1.07568	46	11.5798	1.10023	55	11.1476	1.04066	32	25.9934
B6T9C0	Putative ATPase, V1 complex, subunit B protein isoform 1 OS=Zea mays GN=100282598 PE=2 SV=1 - [B6T9C0_MAIZE]	54.21	1	17	94	487	54.0275	5.18604	1.06331	1					0.881049	1		1.02691	1					1.02713	1		0.91187	1					0.925207	1		1.04506	1					1.3592	1
B6UHI4	Vacuolar ATP synthase subunit B isoform 1 OS=Zea mays GN=100286306 PE=2 SV=1 - [B6UHI4_MAIZE]	54.21	1	17	97	487	54.0545	5.18604	0.963705	2	25.6172	1.10457	1		0.984246	2	0.329613	1.00243	2	5.82991	0.935627	1		0.980384	2	8.51548	0.947606	2	15.0663	0.94837	1		0.962498	2	4.70412	1.13149	2	0.680157	1.02069	1		1.19871	2	25.5733
C0PHA8	Uncharacterized protein OS=Zea mays PE=2 SV=1 - [C0PHA8_MAIZE]	54.14	9	9	27	290	30.6817	4.99561	1.01065	8	4.50611	1.04756	12	12.1835	1.02549	7	10.4676	1.07341	8	3.00424	0.977657	12	4.06069	0.962734	7	4.72068	0.974524	8	7.50849	0.958299	12	13.1017	0.93231	7	5.94228	0.999358	8	13.5836	0.985027	12	9.82746	1.19717	7	21.5806
Q2XX18	Non-specific lipid-transfer protein (Fragment) OS=Zea mays subsp. parviglumis GN=plt1 PE=3 SV=1 - [Q2XX18_ZEAMP]	54.13	1	4	39	109	10.5292	8.52881	1.68207	2	5.72802	1.92085	3	25.4969	2.22426	2	3.02679	0.291692	2	36.1362	0.378766	3	94.3141	0.244071	2	33.5464	0.261134	2	47.7383	0.332631	3	83.6449	0.24413	2	20.2552	2.37825	2	9.60473	1.43878	3	1.39246	2.54438	2	7.73392
B4FUN3	Uncharacterized protein OS=Zea mays PE=2 SV=1 - [B4FUN3_MAIZE]	54.13	6	11	62	242	27.3071	5.09717	1.1085	16	7.59742	1.17082	14	10.7249	1.06647	11	10.7026	0.967828	16	9.42933	0.841885	14	7.83602	0.965974	11	5.42043	0.799138	16	11.1574	0.794188	14	16.7439	0.926101	11	7.90461	1.24874	16	4.12801	1.21589	14	9.13015	1.07034	11	16.4322
B6TH55	Photosystem I reaction center subunit IV A OS=Zea mays GN=100283327 PE=2 SV=1 - [B6TH55_MAIZE]	53.96	2	4	275	139	14.8247	9.78857	0.968576	39	14.6023	0.980537	58	15.5644	1.00388	37	11.6509	1.02991	39	9.05004	0.987723	56	15.478	1.0501	39	11.0918	0.967598	39	7.19376	1.02396	57	12.1132	1.01386	39	10.558	1.07998	38	13.0249	1.03083	58	16.5234	0.904218	37	34.5118
B4FSV6	6-phosphogluconate dehydrogenase, decarboxylating OS=Zea mays GN=541700 PE=2 SV=1 - [B4FSV6_MAIZE]	53.94	5	19	96	482	52.8178	6.29053	0.935002	8	7.64805	0.922699	10	4.1368	0.804475	8	14.8285	1.11485	8	12.6557	1.03386	10	11.6574	1.00724	8	4.41714	0.943597	8	7.93573	1.04672	10	10.8938	1.16553	8	11.9713	0.944384	8	10.4472	1.01266	10	19.1001	0.90283	8	20.2284
B4FX16	Macrophage migration inhibitory factor OS=Zea mays GN=100284350 PE=2 SV=1 - [B4FX16_MAIZE]	53.91	5	5	70	115	12.1553	8.104	0.962936	23	8.21464	0.970357	26	4.46737	1.01351	21	10.5842	1.05594	23	6.97887	1.02761	26	7.9269	1.03792	21	5.68836	1.01642	23	6.33735	0.977926	26	6.08249	0.99717	21	5.58554	0.985996	23	7.53214	1.05531	26	8.43885	1.00131	21	13.258
A0A096QRW1	Chlorophyll a-b binding protein, chloroplastic OS=Zea mays GN=ZEAMMB73_Zm00001d021784 PE=3 SV=1 - [A0A096QRW1_MAIZE]	53.9	7	7	162	269	28.7716	5.2749	0.988953	59	10.0393	1.05802	59	7.93086	1.1751	42	18.3814	0.997601	59	8.06252	0.990469	59	7.70958	0.974893	44	8.52386	1.01	59	8.24752	0.858567	59	10.5023	0.978763	44	12.0685	1.01768	58	12.7181	1.12115	59	12.5569	0.899816	41	44.925
A0A1D6KKS1	Peptidylprolyl isomerase OS=Zea mays GN=ZEAMMB73_Zm00001d031696 PE=4 SV=1 - [A0A1D6KKS1_MAIZE]	53.85	8	8	106	234	23.8482	8.1626	0.918774	39	11.1801	0.894377	34	13.3542	0.934303	33	20.419	1.06571	39	10.5791	1.05015	34	14.1707	1.05416	33	10.7136	1.045	39	10.3715	1.05328	34	9.1869	1.02105	33	11.4633	0.948411	39	19.6048	0.939242	34	13.6356	0.99805	30	24.9341
B4FYT0	Uncharacterized protein OS=Zea mays PE=2 SV=1 - [B4FYT0_MAIZE]	53.77	2	9	24	212	23.6532	5.84619	0.935618	2	26.2587	0.962757	2	16.9845	0.965799	1		1.03771	2	12.964	1.01657	2	9.32274	0.96959	1		0.992263	2	17.3582	1.02323	2	5.45171	0.991152	1		1.02685	2	15.6258	0.999218	2	2.81704	1.21602	1
A0A1D6KWI5	Chlorophyll a-b binding protein, chloroplastic OS=Zea mays GN=100281879 PE=3 SV=1 - [A0A1D6KWI5_MAIZE]	53.75	1	5	473	160	16.8985	4.88135	1.08542	1								0.896858	1								1.02943	1								1.01759	1
B4F817	Dehydroascorbate reductase OS=Zea mays GN=100191219 PE=2 SV=1 - [B4F817_MAIZE]	53.74	5	9	44	214	23.4051	5.45264	0.799217	7	5.0997	0.822926	6	6.95585	0.795944	8	8.66339	1.12586	7	7.17516	1.2657	6	8.17258	1.14817	8	5.06945	1.11879	7	2.78005	1.09984	6	8.93923	1.05294	8	9.84907	0.948512	7	8.22815	0.800973	6	15.3839	0.744331	8	29.7453
B4FKM0	Uncharacterized protein OS=Zea mays PE=2 SV=1 - [B4FKM0_MAIZE]	53.7	17	17	143	365	39.1871	8.88037	1.25142	46	18.6999	1.20615	59	18.4107	1.2653	38	16.5455	0.838839	46	15.3993	0.90197	59	13.6512	0.870193	38	11.03	0.90635	46	12.0382	0.926493	59	14.2336	0.878167	38	13.8241	1.09114	46	13.4136	0.964859	59	12.7884	1.02557	38	28.7967
A0A1D6HY75	Photosystem I reaction center subunit IV A OS=Zea mays GN=ZEAMMB73_Zm00001d019518 PE=4 SV=1 - [A0A1D6HY75_MAIZE]	53.68	1	4	200	136	14.4014	9.92041	0.626009	9	8.62509	0.714946	6	8.8504	0.579798	7	11.8866	1.26553	9	9.45901	1.19594	6	8.32765	1.3052	7	2.18047	1.25446	9	6.59383	1.31941	6	9.94055	1.21539	7	4.25151	0.737954	9	25.3314	0.673969	6	29.9772	0.692991	7	38.1712
B6TVL4	Calcium sensing receptor, chloroplastic OS=Zea mays PE=1 SV=1 - [CAS_MAIZE]	53.67	18	18	132	395	40.0686	9.64209	1.01458	44	9.14414	1.02679	48	6.58309	1.06632	40	9.13204	0.965841	44	7.25203	1.0693	48	10.1559	1.00685	40	5.45065	0.994225	44	7.99654	0.9589	48	6.24998	0.988312	40	5.05542	1.02764	44	12.0224	0.938703	48	10.8051	0.928202	40	17.6028
Q2XX23	Non-specific lipid-transfer protein (Fragment) OS=Zea mays subsp. parviglumis GN=plt1 PE=3 SV=1 - [Q2XX23_ZEAMP]	53.64	1	4	40	110	10.5722	8.51416	0.415314	2	4.72031	0.555167	3	41.4402	0.297974	3	4.72743	1.88675	2	1.72274	1.70799	3	13.4911	1.55872	3	0.921801	1.01836	2	6.05818	1.16594	3	14.3852	1.18027	3	11.5795	0.431958	2	6.125	0.522271	3	70.8407	0.434695	3	116.272
Q6VWF2	O-methyltransferase (Fragment) OS=Zea mays GN=comt PE=3 SV=1 - [Q6VWF2_MAIZE]	53.63	13	13	46	358	38.8663	5.77002	1.00968	7	3.57768	1.22694	28	8.86135	0.933982	11	8.04193	0.976503	7	2.86774	0.949705	28	7.72655	0.924349	11	8.10717	0.996957	7	5.08914	0.95088	28	7.35881	1.12397	11	6.61072	1.04983	7	12.1204	0.857099	28	12.642	0.94446	11	21.0786
B6SPI9	60S ribosomal protein L38 OS=Zea mays PE=2 SV=1 - [B6SPI9_MAIZE]	53.62	4	4	19	69	7.99028	9.93506	0.880231	4	3.79545	0.98529	4	7.08356	1.14059	2	3.24698	1.07685	4	5.92952	1.01107	4	3.88351	0.985664	2	8.12224	1.11041	4	2.16636	0.982536	4	8.0294	1.01446	2	5.22772	0.928474	4	11.31	1.05304	4	9.57496	0.825583	2	2.60909
B4FB72	rRNA N-glycosidase OS=Zea mays PE=2 SV=1 - [B4FB72_MAIZE]	53.6	11	11	33	278	31.1302	6.16357	0.973791	12	14.9913	0.968109	14	7.59247	1.01148	7	8.01979	1.05397	12	4.55904	1.0952	14	7.66779	1.03185	7	4.55869	0.952749	12	4.67953	0.973203	14	4.31805	1.01332	7	5.38653	0.937767	12	7.46457	0.948815	14	3.08896	0.86495	7	33.3623
B6T7D4	Fructose-bisphosphate aldolase OS=Zea mays PE=2 SV=1 - [B6T7D4_MAIZE]	53.6	10	18	277	375	40.2204	5.45264	0.974339	21	8.63727	0.932392	22	7.32437	0.919378	21	9.19563	0.970036	21	6.87366	1.04804	22	8.58814	1.02333	21	3.91482	1.00455	21	5.52855	1.07383	22	5.08199	1.05796	21	7.27018	1.02101	21	5.52406	0.941633	22	9.42231	0.982183	21	16.734
B4FNG6	40S ribosomal protein S13-1 OS=Zea mays GN=ZEAMMB73_Zm00001d035094 PE=2 SV=1 - [B4FNG6_MAIZE]	53.57	1	8	60	140	16.0791	10.7261	1.03538	3	6.83008	0.981087	3	6.44037	0.945632	2	1.50944	0.965019	3	5.85957	0.967466	3	6.02406	0.978999	2	6.58462	0.915608	3	1.47409	1.02702	3	2.18131	1.08138	2	1.29182	1.19022	3	4.91087	0.930507	3	10.445	1.01966	2	15.2211
A0A1D6GVM3	Delta-aminolevulinic acid dehydratase OS=Zea mays GN=ZEAMMB73_Zm00001d014715 PE=3 SV=1 - [A0A1D6GVM3_MAIZE]	53.52	16	16	82	426	46.0922	6.37939	1.07024	20	11.889	1.07056	36	9.4843	1.04966	23	11.5031	0.941156	20	8.21166	0.922402	36	10.4208	0.960842	23	6.42373	0.955313	20	6.55911	0.978607	36	9.18708	0.969119	23	6.47754	0.986051	20	9.15739	0.986969	36	9.52842	1.1218	23	21.5234
A0A1D6F9P2	Eukaryotic translation initiation factor 3 subunit I OS=Zea mays GN=103648258 PE=4 SV=1 - [A0A1D6F9P2_MAIZE]	53.52	3	3	6	71	8.0219	7.59131	1.07313	2	7.2436	1.1	3	1.06388	1.16662	1		0.955973	2	0.317747	0.996936	3	5.66818	0.962627	1		1.05777	2	13.778	0.991025	3	5.29134	0.889051	1		0.881288	2	16.1386	1.00201	3	1.55074	1.1215	1
B6TI20	Oxygen-evolving enhancer protein 3-1 OS=Zea mays PE=2 SV=1 - [B6TI20_MAIZE]	53.46	1	14	428	217	23.1045	9.77393	1.03566	9	9.87016	1.04194	10	6.55822	1.22441	7	12.9058	1.05573	9	7.73939	0.991211	10	2.87737	1.03562	7	2.46527	1.01455	9	2.6648	0.843266	10	11.2425	0.997169	7	3.03922	0.864744	9	13.5074	1.15296	10	7.79855	0.747687	7	25.0549
B4FIS4	Uncharacterized protein OS=Zea mays PE=2 SV=1 - [B4FIS4_MAIZE]	53.45	1	1	2	58	6.28695	4.71631	0.822148	1								1.22073	1								1.05639	1								0.836048	1
A0A1D6MDL2	40S ribosomal protein S12 OS=Zea mays GN=100281932 PE=3 SV=1 - [A0A1D6MDL2_MAIZE]	53.33	1	5	36	120	12.9546	6.65381				0.994576	1		0.996467	2	18.3426				1.07523	1		1.0157	2	7.25161				1.04085	1		1.09913	2	1.76122				0.872461	1		0.79371	2	9.81374
K7TGE1	Beta-glucosidase2 OS=Zea mays GN=ZEAMMB73_Zm00001d024037 PE=3 SV=1 - [K7TGE1_MAIZE]	53.29	1	23	214	563	64.0798	7.2251	0.896746	2	1.40076	1.01828	4	7.68355	0.993347	2	30.0287	0.998174	2	12.4044	0.933658	4	10.2674	1.19578	2	12.008	1.06208	2	0.396686	0.966105	4	12.7404	0.978048	2	14.1135	1.05136	2	20.5727	1.10857	4	4.51196	0.568316	2	30.2169
B6TCE9	Peptidyl-prolyl cis-trans isomerase OS=Zea mays GN=100282887 PE=2 SV=1 - [B6TCE9_MAIZE]	53.23	2	9	134	248	26.2014	9.18799	0.94488	18	7.69076	0.931716	22	4.76534	0.937123	19	15.4999	0.987265	18	7.62873	1.00579	22	10.3757	1.02001	19	7.1126	1.0231	18	9.42258	0.990739	22	5.70349	0.963355	19	12.0518	1.04824	18	12.8188	1.05705	22	4.86329	1.20214	19	28.392
C0PK04	Soluble inorganic pyrophosphatase 2 OS=Zea mays GN=100383920 PE=2 SV=1 - [C0PK04_MAIZE]	53.23	3	7	26	201	22.8806	5.63037	0.967119	5	13.0218	0.931825	4	3.36492	1.0173	4	5.73207	1.0331	5	3.77324	1.04211	4	5.53382	1.05516	4	6.4467	1.05519	5	3.61076	1.04817	4	3.4148	0.948629	4	2.52535	0.970042	5	4.92105	1.03344	4	8.48561	0.9542	4	12.9191
O22424	40S ribosomal protein S4 OS=Zea mays GN=RPS4 PE=2 SV=1 - [RS4_MAIZE]	53.21	2	13	81	265	29.9982	10.1548	1.07445	4	19.5475	1.03756	6	4.64089	1.09338	5	2.03267	0.969317	4	6.74514	1.02062	6	12.6863	1.0312	5	2.2593	0.979801	4	2.77023	1.00775	6	4.80864	1.00971	5	6.82096	0.935047	4	5.4172	0.988333	6	9.62785	1.07124	5	2.27203
B6TJB6	Proteasome subunit alpha type OS=Zea mays GN=100283546 PE=2 SV=1 - [B6TJB6_MAIZE]	53.16	1	9	30	237	25.961	4.81787	0.958286	4	10.8744	1.00673	3	0.235793	0.880591	2	15.3921	1.11089	4	8.56452	1.01522	3	4.12341	1.14114	2	0.818467	0.893518	4	15.3702	1.00803	3	13.5795	0.866943	2	12.2605	1.12855	4	20.0127	0.941385	3	3.63447	1.18803	2	2.56512
B6T504	Proteasome subunit alpha type OS=Zea mays PE=2 SV=1 - [B6T504_MAIZE]	53.16	1	9	29	237	25.932	4.76709	0.977583	2	5.93088	1.05967	4	11.272	0.657062	2	68.9316	1.18004	2	13.0806	0.918655	4	4.27872	1.09595	2	3.04312	0.873356	2	2.84904	0.992651	4	8.71256	0.942006	2	23.6152	0.980447	2	11.8134	0.985	4	22.6786	1.39715	2	9.94705
A0A096R6Z8	Heat shock 70 kDa protein 6 chloroplastic OS=Zea mays GN=ZEAMMB73_Zm00001d033591 PE=3 SV=1 - [A0A096R6Z8_MAIZE]	53.15	3	35	374	683	72.9767	5.2876	1.12226	3	0.396531	0.973337	3	0.454151	1.28782	1		0.906995	3	1.78725	1.00591	3	1.63847	0.981756	1		0.998829	3	0.74491	1.02212	3	2.18469	0.998058	1		1.02645	3	2.26883	1.03708	3	5.72675	0.630239	1
B4FRP8	Plastid-lipid-associated protein 2 OS=Zea mays GN=100284078 PE=2 SV=1 - [B4FRP8_MAIZE]	53.14	6	10	60	318	34.2599	5.42725	0.990954	9	12.9824	0.938192	11	14.6932	1.0375	13	11.0525	0.995115	9	3.5794	0.955255	11	10.4704	1.0488	13	3.0749	1.02445	9	7.88707	1.00769	11	5.98026	0.950564	13	13.9672	1.03398	9	10.0188	1.09175	11	10.1475	1.02399	13	34.2094
B6T2L2	Sedoheptulose-1,7-bisphosphatase OS=Zea mays PE=2 SV=1 - [B6T2L2_MAIZE]	52.99	17	17	215	385	41.7901	6.40479	1.01724	74	10.6084	0.940022	72	7.18256	0.976348	68	12.3393	1.00996	74	9.9335	0.994522	72	9.7491	1.01631	68	7.78223	0.991246	74	7.09665	1.10209	72	13.9732	1.0501	68	11.8623	0.952829	74	15.5022	0.934136	72	16.1284	0.795743	68	31.3347
C0PH34	60S ribosomal protein L6 OS=Zea mays GN=103627361 PE=2 SV=1 - [C0PH34_MAIZE]	52.97	3	12	50	219	24.2232	10.0962	0.774086	4	29.2998	0.769461	4	36.6034	0.571095	3	36.56	1.15175	4	19.4331	1.24151	4	16.4392	1.16198	3	17.3559	1.13166	4	17.3188	1.29969	4	8.46938	1.15678	3	7.42653	0.822277	4	41.8533	0.747357	4	6.06519	1.03118	3	21.6956
B4FXB0	Chlorophyll a-b binding protein, chloroplastic OS=Zea mays GN=100273752 PE=2 SV=1 - [B4FXB0_MAIZE]	52.96	7	10	163	253	27.0931	8.30908	0.870536	31	22.9114	0.866453	27	14.9236	0.976583	22	11.1901	1.14223	32	10.5543	1.09758	27	12.8099	1.22037	25	20.4155	1.07369	32	8.24513	0.950776	28	10.9169	0.95065	23	23.4887	0.897443	32	15.2846	1.1587	26	12.5304	0.78703	18	32.2576
P06670	NAD(P)H-quinone oxidoreductase subunit K, chloroplastic OS=Zea mays GN=ndhK PE=2 SV=3 - [NDHK_MAIZE]	52.86	8	8	67	227	25.4811	8.88037	0.989522	23	7.03766	0.922525	21	9.39129	1.03855	23	7.89372	1.03983	23	8.5083	1.03898	21	8.00327	1.09307	23	7.03117	1.00297	23	6.41629	1.02196	21	16.2624	1.01044	23	4.8394	0.973532	23	7.47344	1.04638	21	8.52953	0.814696	23	26.0605
B6TXY3	Quinone oxidoreductase-like protein OS=Zea mays GN=100284837 PE=2 SV=1 - [B6TXY3_MAIZE]	52.85	14	14	95	386	39.7932	8.35303	0.991379	33	8.90002	0.951125	39	9.08059	1.01283	23	10.0386	1.02815	33	7.36008	1.01499	39	8.01408	1.04012	23	7.50077	0.947235	33	7.62225	0.976089	39	8.06043	0.948531	23	8.82953	1.10953	33	8.18542	1.07204	39	10.7058	1.07137	23	21.3792
A0A096SXU4	60S ribosomal protein L35a-2 OS=Zea mays GN=ZEAMMB73_Zm00001d020201 PE=3 SV=1 - [A0A096SXU4_MAIZE]	52.68	2	5	28	112	12.8938	10.521	0.927779	6	19.4353	0.907291	6	34.3658	0.954039	3	2.97658	1.03377	6	12.5669	1.02173	6	23.9081	1.04653	3	7.29062	0.971209	6	5.57697	1.15603	6	14.4511	1.085	3	2.00541	1.02086	6	7.54637	0.864736	6	12.4607	0.884053	3	6.81185
B8A064	Phosphoribulokinase OS=Zea mays GN=100279820 PE=2 SV=1 - [B8A064_MAIZE]	52.53	3	16	200	415	45.7223	6.1001	0.932414	9	24.3332	0.909092	10	8.08544	0.892051	9	10.0572	1.04685	9	11.4212	0.972944	10	7.42779	1.03576	9	6.48859	0.990641	9	7.02519	1.07586	10	8.07401	1.02106	9	7.4942	1.00751	9	16.1468	1.0777	10	21.1554	1.06992	9	14.5428
C1K9J1	Heat shock protein 90 OS=Zea mays GN=HSP90-1 PE=2 SV=1 - [C1K9J1_MAIZE]	52.51	4	34	213	697	80.0397	5.09717	0.987383	6	12.4459	0.963884	10	14.9268	0.869363	7	22.5341	1.01772	6	8.16557	0.890459	10	14.0169	1.00475	7	13.0673	0.997029	6	3.67395	1.03237	10	6.01785	0.924039	7	21.3968	1.05726	6	13.085	1.07139	10	21.2101	1.36961	7	12.7889
B6TQG0	ATP synthase delta chain OS=Zea mays PE=2 SV=1 - [B6TQG0_MAIZE]	52.42	1	9	180	248	26.5859	5.03369	0.878514	3	12.3506	0.977379	1		0.953878	1		1.13383	3	19.9337	0.915069	1		1.04242	1		0.951042	3	8.28844	1.0081	1		0.957857	1		1.02616	3	7.20316	1.13617	1		1.12685	1
B4FS17	Thylakoid lumenal 29 kDa protein chloroplastic OS=Zea mays GN=100283114 PE=2 SV=1 - [B4FS17_MAIZE]	52.42	14	14	113	351	38.3415	8.38232	0.965257	39	9.74294	0.966423	40	4.75649	1.04351	34	15.6292	1.05544	39	6.8331	1.06697	40	8.63823	1.01084	34	8.02234	0.999803	39	8.15773	0.965457	40	4.26777	0.995211	34	8.97902	0.997706	39	11.5808	1.00942	40	6.16553	0.933423	34	32.1268
A0A1D6HKL3	ATP synthase chloroplast subunit1 OS=Zea mays GN=103627748 PE=3 SV=1 - [A0A1D6HKL3_MAIZE]	52.42	2	10	243	248	26.5699	5.03369	0.906282	23	19.0958	0.996992	24	10.8428	1.07687	21	20.9308	0.969802	23	13.2484	0.982601	24	7.71743	1.0332	21	7.92172	0.992021	23	9.17628	0.941004	24	13.5435	0.962469	21	14.716	1.0992	23	20.1324	1.09758	24	13.3602	1.08227	21	23.4341
B4FRM7	60S ribosomal protein L12 OS=Zea mays GN=100284082 PE=2 SV=1 - [B4FRM7_MAIZE]	52.41	1	7	43	166	17.7066	8.95361				1.09617	1								0.973535	1								0.936964	1								1.00129	1
B6T6G1	60S ribosomal protein L12 OS=Zea mays GN=100282351 PE=2 SV=1 - [B6T6G1_MAIZE]	52.41	1	7	48	166	17.6906	8.96826	0.864189	2	2.40488	0.933983	3	3.19765	1.04103	1		0.978851	2	6.19611	1.02116	3	6.46513	0.982206	1		1.14744	2	7.33416	0.991187	3	11.8097	1.02428	1		0.992832	2	7.70718	0.991359	3	5.62044	0.985263	1
B4FN19	60S ribosomal protein L12-3 OS=Zea mays GN=100216970 PE=2 SV=1 - [B4FN19_MAIZE]	52.41	1	7	45	166	17.7535	8.80713				1.00514	3	6.44173							1.01311	3	0.22484							0.961145	3	10.289							1.06858	3	3.60095
Q9SLP6	Ferredoxin OS=Zea mays GN=L-FNRI PE=1 SV=1 - [Q9SLP6_MAIZE]	52.39	8	17	313	355	39.2978	8.32373	0.991495	40	5.87645	0.973235	33	7.71721	1.01978	29	10.0742	1.0149	40	3.96015	1.00848	33	8.45602	1.03152	29	6.78079	0.967004	40	4.74884	0.974117	33	9.55656	0.945571	29	4.94183	1.05992	40	8.61863	1.05562	33	13.5081	1.04578	29	22.3349
A0A1D6LY77	60S ribosomal protein L23a-1 OS=Zea mays GN=100280771 PE=3 SV=1 - [A0A1D6LY77_MAIZE]	52.34	1	7	53	128	14.6243	10.1548	1.01601	1		1.04766	1		1.05416	1		1.0555	1		0.993247	1		0.952674	1		1.00211	1		1.03069	1		1.04257	1		0.914642	1		0.914775	1		0.996989	1
B6TG58	GTP-binding protein SAR1A OS=Zea mays PE=2 SV=1 - [B6TG58_MAIZE]	52.33	5	8	23	193	22.0724	7.48877	0.968832	1		1.06812	6	5.59747	0.992868	3	13.0322	1.01774	1		0.987766	6	6.89657	0.988746	3	0.67159	0.93014	1		0.969946	6	10.2345	1.08445	3	0.290609	1.15876	1		0.980859	6	4.30333	0.866666	3	24.758
B6SIC6	Putative ubiquitin-conjugating enzyme family OS=Zea mays GN=101202705 PE=2 SV=1 - [B6SIC6_MAIZE]	52.29	1	6	17	153	17.177	7.34229	1.05549	2	9.25573	1.03271	2	8.28883				0.963404	2	12.1474	0.933383	2	6.24572				0.916746	2	4.1397	1.07195	2	7.86006				1.13478	2	9.63488	0.94536	2	7.47256
A0A1D6NG27	Ubiquitin-conjugating enzyme E2 36 OS=Zea mays GN=103651370 PE=3 SV=1 - [A0A1D6NG27_MAIZE]	52.29	1	6	15	153	17.193	7.34229	1.16487	1		1.0724	1					0.916599	1		0.896663	1					0.917098	1		1.01444	1					1.0663	1		1.02156	1
B4FIE9	S-adenosylmethionine synthase OS=Zea mays GN=100194360 PE=2 SV=2 - [B4FIE9_MAIZE]	52.28	5	14	70	394	42.7455	5.93506	0.954106	4	4.00762	1.00124	7	6.13246	0.812366	5	17.0528	0.982876	4	0.898603	0.929647	7	14.34	0.970364	5	3.9997	1.06474	4	6.79049	1.20851	7	4.71643	1.21161	5	8.26054	0.970069	4	4.69116	0.910846	7	7.4148	0.886658	5	22.1874
B6UFB3	Stromal 70 kDa heat shock-related protein OS=Zea mays PE=2 SV=1 - [B6UFB3_MAIZE]	52.2	2	30	300	703	74.6246	5.21143	0.953449	3	2.08254	1.0074	2	15.1762	0.852503	2	13.3593	0.889698	3	1.99533	0.950346	2	12.5051	0.967508	2	12.5625	1.08604	3	6.24271	1.04988	2	0.134382	1.09128	2	11.2354	1.02264	3	3.54841	0.983446	2	6.0098	1.15962	2	19.5062
B6TA28	Calreticulin-3 OS=Zea mays PE=2 SV=1 - [B6TA28_MAIZE]	52.18	14	19	64	412	47.706	7.51807	0.880185	18	8.64234	0.937595	10	2.9713	0.864685	18	15.722	1.15133	18	6.49743	1.05055	10	6.31392	0.977022	18	6.41611	0.966769	18	4.83282	1.15198	10	6.19802	1.20782	18	8.39058	0.917706	18	13.6437	0.883344	10	5.59177	0.915533	18	19.8382
C0P5M6	Nucleoid-associated protein chloroplastic OS=Zea mays GN=100273072 PE=2 SV=1 - [C0P5M6_MAIZE]	52.15	2	7	38	186	20.1932	7.82568	0.915915	2	9.43348	0.888941	1					1.02659	2	4.65733	0.959666	1					1.06651	2	7.39444	1.06088	1					0.98172	2	8.88044	1.12913	1
B4FV74	Uncharacterized protein OS=Zea mays PE=2 SV=1 - [B4FV74_MAIZE]	52.15	2	7	42	186	20.1772	8.54346	0.95607	4	1.82759	1.00723	3	9.36668	0.935971	1		1.04491	4	4.4789	1.03396	3	2.58584	1.09763	1		1.02315	4	5.55926	0.98384	3	6.23021	1.02307	1		0.978051	4	3.75312	0.983653	3	4.10534	0.87492	1
B6TCB8	40S ribosomal protein S12 OS=Zea mays PE=2 SV=1 - [B6TCB8_MAIZE]	52.14	3	6	23	140	14.9836	5.78271	1.01383	3	9.95818	1.00422	2	1.10666	1.01886	6	17.8215	1.04358	3	13.7787	1.15544	2	0.0710221	0.973521	6	10.4903	1.04552	3	6.13372	1.08391	2	12.0878	1.06608	6	12.5865	0.988296	3	2.51902	0.688782	2	24.116	0.912853	6	18.2519
B4FN17	USP family protein OS=Zea mays PE=2 SV=1 - [B4FN17_MAIZE]	52.1	2	5	30	167	18.1654	5.33838	0.815443	1		0.808572	2	3.2483	0.904906	2	1.20243	1.15722	1		1.19037	2	3.75505	1.10782	2	0.305876	1.12899	1		1.09654	2	12.225	1.14872	2	4.06286	0.821267	1		0.899169	2	10.3053	0.617628	2	21.1265
B6SUX2	ATP synthase delta chain OS=Zea mays PE=2 SV=1 - [B6SUX2_MAIZE]	52	6	10	234	250	26.6898	4.77979	0.903406	42	8.95073	0.939382	44	5.78442	1.00721	29	11.1846	1.00852	42	7.57226	1.00851	44	9.96127	1.02546	29	6.59738	1.01889	42	8.00967	0.966383	44	10.4035	0.962122	29	9.97647	1.09021	42	9.86199	1.06691	44	8.41046	1.05551	29	24.8279
K7VAE7	HB transcription factor OS=Zea mays GN=103634821 PE=2 SV=1 - [K7VAE7_MAIZE]	51.98	8	8	85	202	20.6516	5.60498	0.986787	26	6.45543	0.98067	31	7.45247	0.9609	28	11.2192	1.00884	26	5.17705	1.01397	31	9.70928	1.03266	28	5.6612	0.969664	26	3.59297	1.03208	31	12.0444	0.945259	28	9.80467	1.05929	26	8.21652	1.04506	31	11.6707	1.14268	28	25.3314
B4FUZ3	Uncharacterized protein OS=Zea mays PE=2 SV=1 - [B4FUZ3_MAIZE]	51.88	7	14	123	345	37.622	5.88428	1.13665	28	12.8279	1.00417	29	8.1167	1.07132	28	14.6772	0.919593	28	11.3708	0.900394	29	14.583	0.991497	28	6.74514	0.966892	28	8.68339	1.03786	29	10.4063	0.990451	28	9.79025	1.00414	28	13.1679	1.08566	29	10.054	0.988189	28	45.2355
B4FU15	Extensin-like protein OS=Zea mays GN=100273254 PE=2 SV=1 - [B4FU15_MAIZE]	51.88	4	6	117	133	13.5419	8.1333	1.02744	8	3.80846	1.07029	11	4.52969	1.08485	11	8.56457	0.939266	8	3.71491	1.03334	11	6.26605	0.970654	11	5.96077	0.926736	8	5.19965	0.877187	11	5.18601	0.931802	11	9.6104	1.20882	8	1.28348	1.02511	11	12.6369	0.958347	11	13.9541
B6SUJ3	Plastid-specific 30S ribosomal protein 2 OS=Zea mays GN=100281348 PE=2 SV=1 - [B6SUJ3_MAIZE]	51.84	10	10	44	272	29.5762	6.94678	1.17889	17	11.4459	1.01071	17	11.5511	1.21941	10	4.10337	0.881819	17	9.31428	0.997341	17	8.42971	0.903173	10	6.1662	0.939194	17	7.1742	0.978873	17	10.7724	0.969057	10	4.02859	1.04106	17	11.3596	1.03272	17	12.5869	0.914919	10	14.8306
B4FMV3	V-type proton ATPase subunit G OS=Zea mays GN=100282544 PE=2 SV=1 - [B4FMV3_MAIZE]	51.82	2	4	13	110	12.2403	6.12549	0.986217	4	5.04599	0.815949	3	3.86794	0.827137	1		0.990452	4	3.34599	1.03648	3	7.33783	1.03504	1		1.03473	4	5.08122	1.17369	3	0.278874	1.10774	1		1.0457	4	10.015	1.00522	3	0.246931	1.02782	1
B4FPE4	V-type proton ATPase subunit G OS=Zea mays PE=2 SV=1 - [B4FPE4_MAIZE]	51.82	2	4	31	110	12.2273	6.12549	0.964146	11	17.2711	0.933678	8	18.7482	1.02148	7	17.6125	0.967765	11	5.17065	1.03152	8	8.54378	0.969939	7	6.78388	0.961319	11	12.2394	0.996296	8	12.4499	1.00993	7	6.33873	1.05479	11	29.7233	1.07475	8	13.0714	1.19668	7	27.1118
C0PHE3	Eucaryotic initiation factor4 OS=Zea mays GN=ZEAMMB73_Zm00001d014673 PE=2 SV=1 - [C0PHE3_MAIZE]	51.69	3	19	93	414	46.9229	5.47803	1.16176	3	2.53208	1.01608	6	6.76523	0.801443	2	55.6684	0.989202	3	11.7581	0.953769	6	4.28161	1.08925	2	3.43976	1.05139	3	1.87752	0.978388	6	7.97312	1.17015	2	24.0873	0.848997	3	5.68696	0.990116	6	14.8483	0.680389	2	0.632152
A6YSM3	PL3K2 OS=Zea mays PE=2 SV=1 - [A6YSM3_MAIZE]	51.66	4	4	31	151	16.5102	7.23975	0.923493	11	8.36882	0.818463	11	5.85479	0.817692	9	4.80167	1.21537	11	6.06274	0.991397	11	4.98958	1.12937	9	7.0804	0.936941	11	7.82556	1.02309	11	8.84295	0.940701	9	15.2557	0.902169	11	10.1607	1.22749	11	13.5176	1.02683	9	33.049
A0A1D6KIH4	Serine--glyoxylate aminotransferase OS=Zea mays GN=ZEAMMB73_Zm00001d031379 PE=3 SV=1 - [A0A1D6KIH4_MAIZE]	51.54	5	12	87	390	42.3881	6.94678	1.00416	14	8.34105	1.01438	13	5.68624	0.985555	14	7.82394	0.974876	14	4.22767	0.999231	13	7.58442	1.03711	14	8.71069	1.02137	14	8.66205	0.967193	13	9.62707	0.972263	14	7.3595	1.02163	14	13.0274	1.01907	13	10.39	0.968836	14	42.1357
B6SKW0	Histone H4 OS=Zea mays PE=2 SV=1 - [B6SKW0_MAIZE]	51.46	1	6	113	103	11.3884	11.4731	0.903463	1		1.03355	3	1.32089	1.14889	1		1.06307	1		1.19089	3	2.59959	1.08826	1		1.12136	1		0.852358	3	7.16443	0.913938	1		0.85784	1		0.961146	3	2.1068	0.781633	1
A0A1D6I2X6	Voltage-dependent anion channel protein1b OS=Zea mays GN=541795 PE=4 SV=1 - [A0A1D6I2X6_MAIZE]	51.45	5	10	32	276	29.6443	8.23584	0.840097	5	30.0447	0.773356	5	9.19584	0.906595	2	10.1489	1.14728	5	20.3982	1.35682	5	31.0839	1.03729	2	9.61469	1.08955	5	14.277	1.08087	5	8.88193	1.17158	2	2.59671	1.00958	5	14.8312	0.833699	5	28.68	0.730782	2	22.4219
B4FQQ1	Reactive Intermediate Deaminase A chloroplastic OS=Zea mays GN=100273379 PE=2 SV=1 - [B4FQQ1_MAIZE]	51.4	7	7	44	179	18.8769	9.45166	1.05653	18	3.00968	1.08744	18	7.55764	1.17835	8	13.3984	0.931249	18	7.33282	0.96754	18	6.0251	0.967729	8	9.37272	0.963269	18	7.49096	0.90471	18	10.1946	0.895262	8	12.6159	1.17183	18	13.3087	1.04821	18	10.6143	1.09325	8	36.2666
A0A0N9E6H2	Superoxide dismutase [Cu-Zn] OS=Zea mays PE=2 SV=1 - [A0A0N9E6H2_MAIZE]	51.32	1	5	26	152	15.0454	6.1001	1.486	1								0.567317	1								0.660508	1								1.59289	1
B6SU89	Nascent polypeptide-associated complex alpha subunit-like protein OS=Zea mays GN=100281315 PE=2 SV=1 - [B6SU89_MAIZE]	51.32	6	6	54	228	24.3408	4.34814	1.02183	17	12.5739	0.956536	22	11.6657	0.967705	15	14.7526	0.993082	17	6.15382	0.994874	22	9.42311	1.00462	15	9.77184	0.96732	17	15.5378	1.06593	22	8.68592	0.941257	15	11.1923	1.12234	16	10.5993	1.05228	22	4.36	1.19152	15	21.7484
A0A1D6MIA3	Phospholipase A1-Igamma1 chloroplastic OS=Zea mays GN=107303346 PE=4 SV=1 - [A0A1D6MIA3_MAIZE]	51.29	19	21	122	505	55.9614	6.771	1.03099	44	10.5975	0.822259	36	13.2493	0.970617	37	14.1953	0.948358	44	7.23039	1.02567	36	8.81186	1.12418	37	8.11981	1.14681	44	10.873	1.05802	36	7.94036	0.942328	37	8.71309	0.848894	44	19.4101	1.08095	36	16.413	0.859166	37	29.3892
B4FS10	Uncharacterized protein OS=Zea mays GN=100281325 PE=2 SV=1 - [B4FS10_MAIZE]	51.28	6	6	65	117	11.4221	10.3452	1.14049	23	11.2358	0.976104	21	7.50148	1.06317	21	9.30304	0.898799	23	6.46147	0.879797	21	10.0978	0.971854	21	8.32452	0.997883	23	9.00971	1.09197	21	9.39246	0.965613	21	7.39482	1.03872	23	8.82377	1.05633	21	8.60287	1.0465	21	14.4
A0A096S2Q4	ATP-dependent zinc metalloprotease FTSH 5 chloroplastic OS=Zea mays GN=ZEAMMB73_Zm00001d036371 PE=3 SV=1 - [A0A096S2Q4_MAIZE]	51.16	25	26	290	688	72.7181	5.8208	1.02658	106	8.78831	1.01193	100	8.95082	1.10655	82	13.0116	0.957855	106	7.69827	0.992902	100	8.5905	0.991907	82	6.70224	1.01729	106	6.9848	0.9687	100	10.0546	0.979498	82	10.173	1.01391	106	11.7085	1.04839	99	12.3635	0.931897	81	34.6727
K7UXK5	Putative alcohol dehydrogenase superfamily protein OS=Zea mays GN=ZEAMMB73_Zm00001d008377 PE=4 SV=1 - [K7UXK5_MAIZE]	51.12	15	15	62	358	38.911	6.53662	1.02183	21	5.78892	0.988393	22	5.90483	0.982784	19	13.577	1.02738	21	6.6873	0.994169	22	7.4438	1.01244	19	5.52885	1.00983	21	7.30723	1.01968	22	6.8219	1.08079	19	9.71871	0.977857	21	15.9195	0.967574	22	11.2756	0.972188	19	29.9582
B4FMX4	Glutamine synthetase OS=Zea mays GN=103642147 PE=2 SV=1 - [B4FMX4_MAIZE]	51.06	2	13	126	423	46.0022	6.87354	1.02709	9	2.25343	1.0602	12	6.3657	1.09985	13	14.3966	0.950396	9	8.53147	0.982539	12	8.39055	0.933258	13	9.212	0.916366	9	2.46635	0.891345	12	8.33951	0.947044	13	9.82509	1.06838	9	8.69286	1.09499	12	10.1427	0.866473	13	31.4028
A0A1D6F0E2	Eukaryotic translation initiation factor 5A OS=Zea mays GN=542601 PE=3 SV=1 - [A0A1D6F0E2_MAIZE]	51.06	1	5	29	141	15.2586	6.52197							0.295225	1								0.939668	1								0.99626	1								2.40443	1
K7UGM3	Catalase OS=Zea mays GN=ZEAMMB73_Zm00001d054044 PE=3 SV=1 - [K7UGM3_MAIZE]	51.01	16	19	136	494	56.5421	6.96143	0.937412	44	12.6193	0.855609	37	15.7542	0.68805	39	38.4172	1.15405	44	12.496	0.944221	37	5.78916	0.969061	39	6.77569	1.08019	44	9.86113	1.28305	37	24.8708	1.42572	39	20.6338	0.725417	44	34.1006	0.812115	37	26.8376	0.567983	38	57.0085
P11428	Superoxide dismutase [Cu-Zn] 2 OS=Zea mays GN=SODCC.1 PE=2 SV=2 - [SODC2_MAIZE]	50.99	2	5	25	151	15.0945	5.8335	0.937643	3	8.40208	1.02751	2	0.681765	1.01597	1		0.99592	3	0.614638	0.97062	2	13.209	0.979331	1		0.980031	3	2.60017	1.06124	2	10.0107	1.12737	1		1.1711	3	6.39892	0.919972	2	0.207519	0.807482	1
A0A1D6FPV2	40S ribosomal protein S12 OS=Zea mays GN=103635636 PE=3 SV=1 - [A0A1D6FPV2_MAIZE]	50.99	1	5	34	151	16.2534	5.78271							0.903871	1								0.814545	1								0.802626	1								2.12357	1
A0A1D6EXF1	PDK regulatory protein1 OS=Zea mays GN=732785 PE=3 SV=1 - [A0A1D6EXF1_MAIZE]	50.94	13	16	99	426	45.7134	7.6792	1.21287	28	10.5575	1.02861	28	7.58341	1.16992	24	17.4421	0.905525	28	7.49295	0.966673	27	8.90802	0.983581	24	6.81376	0.932658	28	10.0215	0.976907	27	12.5517	0.941907	24	15.4566	0.937039	28	11.0177	1.0799	27	5.74509	0.850953	24	25.7543
B6SUC4	Chlorophyll a-b binding protein, chloroplastic OS=Zea mays GN=100282214 PE=2 SV=1 - [B6SUC4_MAIZE]	50.94	4	10	515	267	28.9659	8.96826	0.886265	62	12.9996	0.929987	68	12.3794	1.14116	52	10.2842	1.11575	63	8.5915	1.0181	68	15.3095	1.06202	53	9.46721	1.05622	62	9.31861	0.913662	66	12.6111	0.979952	52	12.1188	0.932313	61	18.1171	1.19214	68	12.401	0.683042	53	33.0765
B4G1V3	Uncharacterized protein OS=Zea mays PE=2 SV=1 - [B4G1V3_MAIZE]	50.92	3	4	41	163	17.3365	5.36377	1.04388	6	6.74735	0.997306	13	10.4098	1.11654	6	12.9597	0.943024	6	3.26181	0.950227	13	6.47653	0.908629	6	6.27224	0.990732	6	3.18347	0.950688	13	7.70865	0.927348	6	5.80125	1.08107	6	3.63101	1.12473	13	9.05374	1.29772	6	23.0772
B8A068	S-adenosylmethionine synthase OS=Zea mays GN=100279822 PE=2 SV=1 - [B8A068_MAIZE]	50.88	5	14	75	397	43.0458	5.90967	1.0535	5	9.21353	1.0096	12	4.77533	0.907353	4	6.62324	0.959551	5	2.28631	1.01056	12	10.0588	0.993912	4	4.46873	0.985682	5	8.8582	1.05594	12	4.54799	1.15476	4	9.34409	0.986573	5	4.67753	0.911321	12	8.46134	0.948793	4	21.9051
B4FQ61	40S ribosomal protein S15a OS=Zea mays GN=100280177 PE=2 SV=1 - [B4FQ61_MAIZE]	50.77	6	6	23	130	14.7378	9.81787	0.934202	10	7.7926	0.998513	8	5.57132	1.02849	5	6.89408	1.02799	10	3.70078	1.07574	8	4.40513	1.01229	5	6.6222	1.02239	10	5.01664	0.953156	8	3.31902	1.06734	5	12.1936	1.0377	10	5.19448	0.97382	8	7.38711	0.929126	5	25.0514
B4FUK7	Hydroxyproline-rich glycoprotein family protein OS=Zea mays GN=ZEAMMB73_Zm00001d022421 PE=2 SV=1 - [B4FUK7_MAIZE]	50.74	8	13	54	337	37.8574	7.18115	1.01922	7	3.00003	1.06394	16	8.4299	1.01222	8	13.841	0.913299	7	10.4849	0.994242	16	4.69673	0.961321	8	3.69109	0.969672	7	13.7425	0.958018	16	8.60129	1.02719	8	12.1194	1.13952	7	22.8491	0.962957	16	11.8288	0.971702	8	23.267
B4G249	Isocitrate dehydrogenase [NADP] OS=Zea mays PE=2 SV=1 - [B4G249_MAIZE]	50.73	10	18	86	412	46.1935	6.55127	0.993052	14	9.68281	1.05843	19	6.81399	0.956677	14	8.4423	1.06564	14	5.43413	0.964217	19	3.80793	0.989767	14	7.56635	0.972334	14	10.4067	0.988328	19	3.9424	0.99637	14	11.2294	1.06655	14	14.4317	1.00586	19	8.86997	1.07986	14	28.3882
C0PFV4	Chaperone protein ClpC1 chloroplastic OS=Zea mays GN=100383416 PE=2 SV=1 - [C0PFV4_MAIZE]	50.6	16	36	178	921	101.978	6.63916	1.10885	19	12.663	1.01434	22	3.41613	1.00994	24	16.1743	0.917768	19	9.68782	0.915855	22	6.79064	0.977315	24	6.26564	0.970006	19	9.89183	1.00208	22	8.81055	0.968779	24	8.86682	0.992612	19	4.24609	1.03228	22	7.70025	1.17621	24	32.1806
B6TTW1	Cyanate hydratase OS=Zea mays GN=CYN PE=2 SV=1 - [CYNS_MAIZE]	50.6	6	6	18	166	18.5144	5.87158	1.04235	4	3.04597	0.936549	7	9.6336	0.837149	6	9.69852	1.00864	4	2.09441	0.99461	7	11.5826	1.11525	6	13.0556	0.978116	4	6.90628	0.939664	7	4.65751	1.09229	6	3.42667	0.990794	4	19.607	1.09712	7	3.67367	0.992808	6	16.7222
A0A1D6LQX4	Uncharacterized protein OS=Zea mays GN=ZEAMMB73_Zm00001d036756 PE=4 SV=1 - [A0A1D6LQX4_MAIZE]	50.51	3	3	10	99	11.385	9.37842	0.928223	2	12.583	0.953491	5	9.08475	0.8751	3	3.46346	1.04732	2	9.16468	1.05001	5	5.02418	0.966823	3	7.06355	1.04292	2	1.81281	0.939151	5	1.67797	1.05729	3	6.38715	0.971868	2	1.94463	1.04726	5	15.9327	1.0498	3	2.16965
B6T398	Putative plastid-lipid-associated protein 13 chloroplastic OS=Zea mays GN=100276026 PE=2 SV=1 - [B6T398_MAIZE]	50.5	4	11	43	299	32.5159	5.85889	0.794169	2	6.41053	0.947736	4	8.44476	1.31938	2	0.239515	1.09636	2	6.88836	0.960299	4	4.10656	0.875848	2	12.8451	1.08773	2	6.0963	1.09128	4	14.6957	1.04246	2	4.80504	1.00835	2	6.46393	0.956895	4	8.64754	0.725869	2	24.5153
B6TYZ1	Uncharacterized protein OS=Zea mays PE=2 SV=1 - [B6TYZ1_MAIZE]	50.48	9	10	93	210	23.8931	6.81494	0.905279	30	7.82154	0.893711	26	11.6057	0.986069	24	17.3148	1.04384	30	5.04969	1.13316	26	9.56263	1.04987	24	7.26557	1.07273	30	7.46543	1.05137	26	11.8338	1.02491	24	6.00441	0.917241	30	12.1165	0.943539	26	20.6347	0.845145	24	30.9881
B6T022	Bowman-Birk type trypsin inhibitor OS=Zea mays PE=2 SV=1 - [B6T022_MAIZE]	50.47	6	6	43	107	11.8207	6.48096	0.948241	15	12.5262	0.942367	13	6.54589	1.02696	15	8.24613	1.07472	15	5.07209	1.1699	13	11.6428	1.0662	15	1.97785	1.09914	15	7.6959	0.839883	13	6.48496	1.0282	15	6.02192	0.893007	15	5.38014	1.05817	13	8.81168	0.827393	14	15.9317
B8QW69	Non-specific lipid-transfer protein (Fragment) OS=Zea mays subsp. parviglumis GN=plt2 PE=3 SV=1 - [B8QW69_ZEAMP]	50.46	1	4	22	109	10.5482	8.70459				2.10848	1		2.181	1					0.407356	1		0.292459	1					0.395307	1		0.315944	1					1.0646	1		2.36158	1
B6SJJ1	60S ribosomal protein L31 OS=Zea mays GN=100286120 PE=2 SV=1 - [B6SJJ1_MAIZE]	50.41	1	6	32	123	14.0296	9.84717	1.01213	2	1.42956	0.883167	5	19.794	1.16933	2	11.0121	0.860297	2	5.60501	1.06164	5	12.3151	0.851951	2	19.9723	1.02162	2	1.68936	1.06307	5	11.1725	0.913907	2	5.58438	1.18565	2	7.03356	1.0933	5	11.8905	1.31213	2	7.29332
C4J4E4	Monodehydroascorbate reductase homolog1 OS=Zea mays GN=100501585 PE=2 SV=1 - [C4J4E4_MAIZE]	50.34	17	19	115	435	46.7033	5.59229	0.90665	41	11.4311	0.943722	37	6.10228	0.980568	26	10.4514	1.13464	41	13.0123	1.04693	37	6.03514	1.05355	26	5.29525	0.978775	41	6.50955	1.01338	37	9.33836	1.00424	26	13.2644	1.01639	41	11.0841	1.01739	37	9.57054	1.00009	26	36.4472
A0A1D6N4X3	60S ribosomal protein L5-1 homolog a OS=Zea mays GN=103650892 PE=3 SV=1 - [A0A1D6N4X3_MAIZE]	50.33	7	13	89	302	34.4188	9.31982	0.948424	15	9.46296	0.963156	10	6.83618	0.871087	12	11.0513	1.0172	15	13.0222	1.09597	10	5.65657	1.04405	12	4.49995	1.01989	15	6.43832	1.04025	10	8.43217	1.02456	12	12.1752	1.02503	15	11.4637	0.939762	10	7.76676	1.05822	12	8.09281
C0P7H4	Chlorophyll a-b binding protein, chloroplastic OS=Zea mays PE=2 SV=1 - [C0P7H4_MAIZE]	50.31	1	5	229	159	16.7106	4.88135	1.15724	1		1.0048	1					0.952723	1		0.925681	1					0.901512	1		1.06511	1					1.04731	1		1.00827	1
B6U9P7	Uncharacterized protein OS=Zea mays PE=2 SV=1 - [B6U9P7_MAIZE]	50.3	1	5	16	169	18.9232	4.70361
B4FH69	Uncharacterized protein OS=Zea mays PE=2 SV=1 - [B4FH69_MAIZE]	50.3	1	5	15	169	18.9263	4.77979							0.617319	1								0.975436	1								0.436964	1								3.00628	1
B6SY01	Ferredoxin--nitrite reductase OS=Zea mays PE=2 SV=1 - [B6SY01_MAIZE]	50.25	20	20	87	597	66.139	6.90283	1.05982	28	9.4344	1.00244	37	8.96569	1.09067	22	12.4857	0.928362	28	8.65085	0.998999	37	8.25853	0.964714	22	9.17783	0.947903	28	8.27046	0.949119	37	9.27714	0.935316	22	5.73117	1.04369	28	13.3278	1.09457	37	10.961	1.02859	22	24.0789
B6SHW0	60S ribosomal protein L6 OS=Zea mays GN=103653691 PE=2 SV=1 - [B6SHW0_MAIZE]	50.23	4	12	48	219	24.2734	10.1401	0.912739	2	16.0418	0.95443	5	1.31425	0.918689	5	24.4834	1.09824	2	3.32607	1.07353	5	5.53823	1.08382	5	6.97591	1.09126	2	2.9165	0.986666	5	4.75514	0.993252	5	7.1581	0.83107	2	11.0001	0.953688	5	5.69447	0.903442	5	22.9345
A0A1D6E501	3-isopropylmalate dehydrogenase OS=Zea mays GN=ZEAMMB73_Zm00001d002880 PE=3 SV=1 - [A0A1D6E501_MAIZE]	50.12	2	12	74	407	42.9613	5.8335	0.875071	7	12.7227	0.8795	9	17.8932	0.84937	5	22.639	1.08057	7	7.25162	1.03555	9	6.34828	1.19248	5	2.90053	1.03796	7	7.26005	1.03145	9	11.6797	0.982904	5	16.0186	1.02602	7	13.1143	0.983136	9	11.9923	1.2143	5	10.0536
A0A1D6L0I4	Adenylosuccinate synthetase, chloroplastic OS=Zea mays GN=100193051 PE=3 SV=1 - [A0A1D6L0I4_MAIZE]	50.1	17	18	60	489	53.1376	7.15186	1.02805	25	6.1779	0.975706	18	6.02664	1.05063	15	6.59617	0.992081	25	7.16806	0.921875	18	6.54986	0.996725	15	7.77296	0.979429	25	6.51311	1.03977	18	6.05151	1.02768	15	5.16975	0.982391	25	7.98189	1.09754	18	7.89204	0.943891	15	25.3284
K7V5G0	NAD(P)H-quinone oxidoreductase subunit O chloroplastic OS=Zea mays GN=ZEAMMB73_Zm00001d011826 PE=4 SV=1 - [K7V5G0_MAIZE]	50	7	7	34	150	16.5958	9.51025	0.932241	9	8.29156	0.958906	13	5.96122	0.947197	12	10.6561	1.01424	9	8.92796	1.07851	13	5.86715	1.00604	12	6.50226	0.989929	9	6.55537	0.968999	13	7.98661	0.954147	12	10.839	1.08915	9	20.3857	0.979636	13	10.0035	1.30485	12	33.0273
B6U9U7	Chaperonin OS=Zea mays PE=2 SV=1 - [B6U9U7_MAIZE]	50	2	6	35	98	10.4517	6.7124				0.881848	1		0.86173	2	0.348555				1.04677	1		0.954462	2	3.34817				1.08689	1		0.920813	2	13.5095				0.996746	1		1.56873	2	12.6608
A0A1D6GF42	40S ribosomal protein S2-1 OS=Zea mays GN=103625791 PE=3 SV=1 - [A0A1D6GF42_MAIZE]	50	1	12	74	274	29.7989	10.1694	1.06711	1		1.03087	2	7.34835	1.01013	1		0.911248	1		1.03479	2	2.68531	0.906485	1		1.16117	1		0.974422	2	5.20886	1.2717	1		0.799374	1		0.959749	2	6.98391	0.68196	1
B4FMD3	40S ribosomal protein S23-2 OS=Zea mays GN=103630443 PE=2 SV=1 - [B4FMD3_MAIZE]	50	6	6	29	136	15.0363	10.2573	0.93286	10	12.4695	1.06575	11	6.39082	0.965413	8	7.94167	1.00275	10	7.73343	1.03867	11	7.23051	1.00446	8	8.47569	1.12446	10	7.70372	1.01552	11	8.21448	1.00232	8	7.62109	0.963917	10	14.1195	0.906105	11	10.4949	0.914329	8	44.0436
Q5XLD9	Putative 60S ribosomal protein L31 OS=Zea mays PE=1 SV=1 - [Q5XLD9_MAIZE]	50	1	6	43	124	14.1437	9.99365	0.97454	7	5.20081	0.988613	6	6.48227	0.918796	7	19.3651	1.07404	7	4.09542	1.08713	6	15.5849	1.02799	7	26.2209	1.00364	7	9.45298	0.970518	6	16.797	0.905931	7	20.7933	0.997168	7	14.3678	1.02374	6	3.89933	1.11231	7	23.6278
A0A1D6F9C2	Oxygen-evolving enhancer protein 2-1 chloroplastic OS=Zea mays GN=107648855 PE=4 SV=1 - [A0A1D6F9C2_MAIZE]	50	8	11	923	258	27.2399	8.86572	0.903018	188	20.1472	0.943009	170	18.4175	1.01754	135	26.9297	1.08814	193	15.0485	1.11973	169	17.3028	1.10566	141	16.8411	1.05463	193	15.158	1.00612	172	16.2696	0.996053	140	14.7585	0.962031	176	24.4873	0.996136	156	19.109	0.823635	126	45.1559
B4G1Q5	50S ribosomal protein L10 chloroplastic OS=Zea mays GN=100274533 PE=2 SV=1 - [B4G1Q5_MAIZE]	50	8	8	40	222	24.3378	8.80713	0.990346	15	6.77637	1.03063	16	11.208	1.0232	9	5.92094	0.914338	15	5.79851	1.02932	15	5.37005	1.03437	9	5.03196	1.03873	15	6.76993	0.9112	15	10.47	0.958196	9	5.46012	1.08289	15	11.2674	1.09096	16	8.98846	0.916791	9	20.4207
B4FV94	Chlorophyll a-b binding protein, chloroplastic OS=Zea mays GN=ZEAMMB73_Zm00001d032197 PE=2 SV=1 - [B4FV94_MAIZE]	49.8	2	7	218	247	26.9408	7.12256	0.795039	2	9.83582	0.969763	5	18.4839	0.731231	6	49.3054	0.945902	2	3.16015	1.03547	5	7.71034	1.24915	6	40.9416	1.14811	2	3.05713	0.841276	4	10.0857	0.526795	5	12.8835	1.13695	2	10.6196	1.33881	4	24.3706	1.67171	6	75.6161
A0A1D6ES19	Heat shock protein 90-2 OS=Zea mays GN=103647533 PE=3 SV=1 - [A0A1D6ES19_MAIZE]	49.71	4	30	180	698	80.1218	5.09717	1.02669	2	6.91529	1.0589	3	1.65957	0.954856	3	2.74094	0.971048	2	0.491668	0.832683	3	3.55852	1.0692	3	7.1274	0.921533	2	0.389377	0.962682	3	6.08176	0.843995	3	57.6634	1.16204	2	8.31156	1.12464	3	1.33285	1.30886	3	40.3553
C4J410	Heat shock 70 kDa protein OS=Zea mays GN=100501536 PE=2 SV=1 - [C4J410_MAIZE]	49.69	3	27	235	648	70.838	5.18604	1.03138	5	8.16689	0.982343	4	11.7308	0.950609	4	18.8122	1.13176	5	5.72208	1.08769	4	6.93328	1.07291	4	9.37554	0.745327	5	20.4253	1.00317	4	5.87677	0.974613	4	25.5071	1.18129	5	5.45969	0.938483	4	3.68811	0.908279	4	8.6117
B4FML8	40S ribosomal protein S13 OS=Zea mays GN=100272255 PE=2 SV=1 - [B4FML8_MAIZE]	49.67	1	8	64	151	17.1326	10.5356	0.985549	5	4.01551	0.960232	4	2.74258	0.875906	3	6.67701	0.992605	5	1.96446	1.08209	4	6.90388	0.941389	3	6.9734	1.11183	5	7.15235	1.00578	4	14.3766	1.09338	3	4.97852	0.936734	5	8.9964	0.92358	4	17.8511	1.1159	3	11.0955
A0A1D6GK64	Heat shock 70 kDa protein 6 chloroplastic OS=Zea mays GN=103625973 PE=3 SV=1 - [A0A1D6GK64_MAIZE]	49.63	1	33	371	683	73.1858	5.26221	1.01994	2	3.69407	0.99116	2	2.55352				0.914763	2	5.51391	0.92894	2	15.5552				1.01895	2	4.31743	0.92937	2	3.41201				1.09508	2	5.095	1.19957	2	8.20885
B6T003	Stem 28 kDa glycoprotein OS=Zea mays PE=2 SV=1 - [B6T003_MAIZE]	49.63	10	10	100	272	30.0805	8.5874	0.828584	34	13.9648	0.889034	40	10.3756	0.769649	26	17.9784	0.869551	34	8.23404	0.959282	40	7.41521	0.810138	26	10.5359	1.34185	34	17.2993	1.25117	40	16.3904	1.49618	26	12.1932	0.885204	34	14.901	0.850448	40	20.5279	0.83549	26	25.1252
C6L8P3	50S ribosomal protein L16, chloroplastic (Fragment) OS=Zea mays PE=3 SV=1 - [C6L8P3_MAIZE]	49.58	5	5	29	119	13.3552	10.9312	0.984859	10	7.17751	0.969464	8	5.13124	1.08277	11	7.31663	0.935029	10	5.67994	1.03906	8	7.15944	1.01864	11	6.22255	1.02251	10	7.21811	0.983536	8	5.24935	1.01215	11	8.15197	0.986966	10	5.70841	0.965637	8	5.47281	0.881728	11	18.8465
A0A1D6KC46	Hsp20/alpha crystallin family protein OS=Zea mays GN=ZEAMMB73_Zm00001d030346 PE=3 SV=1 - [A0A1D6KC46_MAIZE]	49.52	10	10	43	208	22.6059	9.29053	1.06301	11	13.3583	1.12075	17	15.5403	0.996029	15	30.2489	0.929267	11	10.793	1.05948	17	17.3666	0.960612	15	14.3148	1.12325	11	28.7661	0.865387	17	11.1465	1.11097	15	13.6779	0.976842	11	33.9495	0.8787	17	23.0393	0.865985	15	18.4828
B4G0K5	Uncharacterized protein OS=Zea mays PE=2 SV=1 - [B4G0K5_MAIZE]	49.42	9	15	78	344	38.3706	6.80029	1.02667	15	16.1757	1.10461	20	8.49983	1.00173	17	10.8258	0.938016	15	10.6772	1.08672	20	7.77747	1.04479	17	8.2403	0.97892	15	7.37819	0.91637	20	8.71782	0.924642	17	4.81653	1.11765	15	8.27383	0.939961	20	14.6839	1.12215	17	18.2158
A2T1W7	Aldose reductase OS=Zea mays GN=100037812 PE=1 SV=1 - [A2T1W7_MAIZE]	49.35	13	13	37	310	34.5397	6.69775	0.972648	14	9.15928	0.871637	13	3.94418	0.943339	10	16.3011	1.13018	14	9.10584	0.948599	13	3.7116	1.05811	10	5.4948	0.925994	14	5.05131	1.03173	13	3.94905	1.05829	10	2.82743	1.04282	14	11.6907	1.19222	13	6.55632	0.957253	10	15.8362
A0A1D6IJ76	Glyceraldehyde-3-phosphate dehydrogenase A OS=Zea mays GN=100278234 PE=4 SV=1 - [A0A1D6IJ76_MAIZE]	49.3	4	6	46	213	22.7837	7.81104	0.895773	5	10.9338	0.978163	9	2.62671	1.09961	7	14.172	1.06811	5	11.1159	0.949413	9	9.81357	1.09212	7	8.4667	1.01266	5	11.1941	0.980602	9	3.26598	0.914668	7	8.59302	0.997824	5	0.808499	1.07182	9	11.1473	0.901311	7	26.4266
B4FAV3	40S ribosomal protein S3a OS=Zea mays GN=103639467 PE=2 SV=1 - [B4FAV3_MAIZE]	49.23	1	11	78	260	29.6628	9.78857	0.984732	2	17.7152	0.94367	3	0.661007	0.933904	3	7.26691	0.93642	2	12.7771	0.932082	3	7.14031	0.982927	3	5.80837	0.917803	2	4.29834	1.02219	3	7.63517	0.880101	3	4.51734	1.26473	2	9.62581	1.11108	3	0.700417	1.31206	3	1.82993
B6UG10	40S ribosomal protein S3a OS=Zea mays GN=100286214 PE=2 SV=1 - [B6UG10_MAIZE]	49.23	1	11	76	260	29.7049	9.78857	0.920492	2	12.0846	0.993622	2	15.703	0.823276	2	17.977	0.973078	2	0.926821	1.01592	2	2.31502	1.00815	2	0.574589	1.01989	2	5.24127	0.905408	2	11.7514	0.952017	2	4.70734	1.1277	2	20.4357	1.11949	2	3.24426	1.42934	2	11.4092
B6T834	40S ribosomal protein S3a OS=Zea mays PE=2 SV=1 - [B6T834_MAIZE]	49.23	1	11	76	260	29.7178	9.83252	1.21007	2	38.9523	1.07252	2	14.1134	1.07304	2	52.0577	0.987767	1		1.01667	1		0.978455	1		1.08144	2	9.37021	1.17239	2	20.4362	1.17473	2	23.6137	1.30371	2	25.1945	1.23073	2	32.4419	1.69119	2	18.7373
C3UZ63	HSP protein OS=Zea mays GN=HSP90-2 PE=2 SV=1 - [C3UZ63_MAIZE]	49.21	5	32	207	699	80.3118	5.05908	1.11561	9	17.5414	1.09891	13	7.41822	1.07412	8	19.9698	0.978268	9	8.19651	0.833443	13	13.9828	0.888527	8	10.0772	0.906506	9	9.15382	0.990731	13	9.52761	0.988446	8	2.78078	1.14454	9	6.12328	1.08964	13	10.8901	1.17929	8	18.5498
K7TH00	Polyamine oxidase1 OS=Zea mays GN=ZEAMMB73_Zm00001d024281 PE=4 SV=1 - [K7TH00_MAIZE]	49.2	21	21	156	500	56.3354	6.04932	0.937201	50	7.67055	1.024	58	9.69109	0.984032	48	14.0769	0.963612	50	9.23192	0.987177	58	8.1898	0.930616	48	5.40388	1.08537	50	6.4839	0.977107	58	7.30908	1.04553	48	10.2023	1.04394	50	13.2506	1.01656	58	8.43108	1.14556	48	23.8603
B4FRJ3	Proteasome subunit beta type OS=Zea mays GN=100191806 PE=2 SV=1 - [B4FRJ3_MAIZE]	49.18	1	9	28	244	26.1081	5.78271	0.970381	1								1.13598	1								0.941664	1								0.955026	1
B6TTG6	60S ribosomal protein L30 OS=Zea mays PE=2 SV=1 - [B6TTG6_MAIZE]	49.11	1	6	33	112	12.5306	9.65674	0.920497	3	0.955044	0.855782	3	16.0406	0.902318	1		0.979014	3	5.41842	0.986688	3	2.32209	1.05049	1		1.08919	3	1.19928	1.21828	3	7.15874	1.08534	1		1.06312	3	7.42846	0.902607	3	6.76605	0.912358	1
B6TZ97	60S ribosomal protein L30 OS=Zea mays PE=2 SV=1 - [B6TZ97_MAIZE]	49.11	1	6	31	112	12.4816	9.68604	0.863112	2	2.84126	0.927491	2	6.51731	1.02507	1		0.934766	2	2.90257	0.921508	2	4.17424	0.97918	1		1.13588	2	0.757959	1.2136	2	6.60578	0.897557	1		1.08622	2	2.0688	0.911693	2	2.11084	1.29869	1
Q6QHT5	Hydroperoxide lyase OS=Zea mays GN=HPL PE=2 SV=1 - [Q6QHT5_MAIZE]	49	19	19	113	502	55.3304	6.39209	0.941487	44	10.2236	0.897591	40	11.7687	0.944305	29	17.8216	1.05294	44	8.7821	1.08167	40	13.516	1.08136	29	10.2785	1.05607	44	10.327	1.00437	40	11.5875	0.992655	29	11.952	0.950934	44	14.0218	1.03081	40	11.9142	0.958959	29	30.5723
B4FS02	Chlorophyll a-b binding protein, chloroplastic OS=Zea mays PE=2 SV=1 - [B4FS02_MAIZE]	48.99	1	5	134	149	16.6235	6.3667	0.926411	1		1.08678	1					1.00837	1		0.97874	1					1.05729	1		0.8401	1					1.01813	1		1.13991	1
B4FTW5	60S ribosomal protein L7-1 OS=Zea mays GN=100282330 PE=2 SV=1 - [B4FTW5_MAIZE]	48.98	1	11	61	245	28.3165	10.1255	0.957025	1		0.980434	1					0.888849	1		0.982759	1					1.11107	1		1.07863	1					1.06982	1		0.952989	1
B4FGL3	Putative ATP synthase 24 kDa subunit mitochondrial OS=Zea mays GN=ZEAMMB73_Zm00001d015134 PE=2 SV=1 - [B4FGL3_MAIZE]	48.97	11	11	34	243	27.6358	7.98682	0.87974	13	11.0753	0.999142	10	11.7107	0.906568	8	6.61692	1.03812	13	12.077	1.09062	10	13.2859	1.07325	8	9.9958	1.07537	13	5.34964	0.961071	10	8.26738	0.99872	8	5.97854	0.930349	13	18.6281	0.982891	10	12.6894	0.938725	8	16.1537
A0A1D6MSE3	Dihydrolipoyl dehydrogenase OS=Zea mays GN=103650140 PE=3 SV=1 - [A0A1D6MSE3_MAIZE]	48.91	4	18	95	503	52.6627	7.72314	1.05641	5	7.11683	1.03096	7	5.60209	0.944055	13	7.91802	0.997483	5	7.09166	0.924612	7	8.03548	1.04178	13	1.54888	0.952314	5	3.34444	0.995358	7	9.47276	1.03121	13	7.38716	1.02985	5	4.75484	1.16319	7	16.5296	0.988543	13	16.3923
B6STX5	Cytochrome b6-f complex iron-sulfur subunit OS=Zea mays PE=2 SV=1 - [B6STX5_MAIZE]	48.9	3	8	217	227	24.0661	8.00146	1.00504	13	4.98187	0.966067	11	3.71083	1.03194	9	23.2288	0.94698	13	5.40148	0.98896	11	4.80618	1.05797	9	6.81952	1.02227	13	9.12711	1.0242	11	9.02163	0.92954	9	8.50375	1.04474	13	20.5906	0.999554	11	6.83465	1.03016	9	6.14356
K7U6M0	NAD(P)-binding Rossmann-fold superfamily protein OS=Zea mays GN=103654777 PE=4 SV=1 - [K7U6M0_MAIZE]	48.81	22	22	118	590	63.8132	8.57275	0.993383	42	7.15025	0.928266	40	10.1438	0.978471	36	12.576	1.04054	42	8.09533	1.02127	40	7.06229	1.02079	36	4.8095	0.985208	42	7.52869	1.00368	40	7.49168	1.02329	36	10.5102	1.01183	42	8.1553	1.04596	40	12.9289	0.888006	36	25.829
B4G1D2	CBS domain protein OS=Zea mays PE=2 SV=1 - [B4G1D2_MAIZE]	48.78	7	7	50	205	22.4837	9.33447	1.03575	17	9.77301	1.06994	19	10.5386	1.09472	14	10.8419	1.0211	17	2.79138	0.977661	19	7.85993	0.986822	14	3.8567	0.921743	17	12.1183	1.03162	19	7.81447	1.00826	14	3.53419	1.02674	17	17.3472	0.924465	19	12.5605	0.881419	14	11.4109
A0A1D6E4W8	UPF0426 protein chloroplastic OS=Zea mays GN=100276454 PE=4 SV=1 - [A0A1D6E4W8_MAIZE]	48.76	3	3	4	121	13.1657	5.2876	1.12588	1		0.901996	3	7.00238				0.840486	1		1.0065	3	10.5078				0.979695	1		1.08405	3	0.823736				1.13223	1		1.04796	3	9.4125
B6TAL2	Uncharacterized protein OS=Zea mays PE=2 SV=1 - [B6TAL2_MAIZE]	48.72	1	2	9	39	4.20132	9.90576	1.00832	2	2.66929	1.10577	3	0.463195	0.909942	2	8.46763	0.950541	2	4.85947	1.03386	3	1.84785	1.06352	2	11.5744	0.987813	2	4.49298	1.01042	3	1.89942	0.940696	2	2.94433	1.10892	2	3.64866	0.791802	3	3.46975	1.14682	2	33.3871
B6TBF3	Glutamine synthetase root isozyme 3 OS=Zea mays PE=2 SV=1 - [B6TBF3_MAIZE]	48.6	3	12	60	356	39.2605	5.60498	0.867639	2	9.83963	0.999211	1					1.1145	2	12.8469	0.959769	1					1.00766	2	12.9477	1.00402	1					1.00029	2	11.9322	1.05761	1
B4FZN2	NAD(P)-linked oxidoreductase superfamily protein OS=Zea mays GN=100274225 PE=2 SV=1 - [B4FZN2_MAIZE]	48.51	14	14	64	404	45.4555	8.41162	0.971006	21	16.3728	0.914608	26	8.94128	0.918151	17	11.4574	0.982719	21	7.23563	1.07449	26	8.41932	1.04811	17	8.37683	1.02719	21	7.7316	0.931588	26	7.76245	0.962975	17	9.84355	1.06515	21	15.3207	1.08453	26	8.35535	1.01696	17	24.0971
A0A1D6M2W3	Heavy metal transport/detoxification superfamily protein OS=Zea mays GN=ZEAMMB73_Zm00001d038047 PE=4 SV=1 - [A0A1D6M2W3_MAIZE]	48.45	4	4	63	161	16.8725	4.7417	0.993372	21	9.52406	0.931408	24	6.97842	0.952284	18	16.7926	0.941683	21	6.51884	1.04991	24	8.82876	1.00449	18	7.28609	1.04	21	7.56397	0.977558	24	8.93986	1.00127	18	5.38616	1.0747	21	14.8355	1.04787	24	13.2501	1.04662	17	22.166
B6SHM7	40S ribosomal protein S7 OS=Zea mays GN=100193269 PE=2 SV=1 - [B6SHM7_MAIZE]	48.44	4	9	43	192	22.198	9.74463	0.981037	6	7.38992	0.975585	12	3.23788	1.02516	10	9.2334	1.03536	6	7.02727	0.978843	12	9.76921	0.96585	10	5.7819	1.00335	6	7.16975	0.996807	12	6.06581	0.957363	10	3.16267	0.907418	6	23.1354	1.04361	12	16.4556	1.18878	10	10.4335
B4FZN6	40S ribosomal protein S7 OS=Zea mays GN=100274227 PE=2 SV=1 - [B4FZN6_MAIZE]	48.44	3	8	24	192	22.108	9.80322	0.795786	3	3.92536	0.904479	3	40.1685	1.03851	3	30.3261	0.999846	3	3.10799	1.04639	3	7.41466	0.959338	3	6.11	1.13048	3	0.320287	0.961369	3	8.84447	0.958709	3	9.51415	0.986465	3	2.55274	1.06291	3	1.33876	1.08182	3	30.1869
A0A1D6M323	Ribosomal protein OS=Zea mays GN=100283907 PE=3 SV=1 - [A0A1D6M323_MAIZE]	48.41	17	17	167	345	37.1922	8.66064	0.993753	55	9.60361	0.978127	57	6.20135	1.03966	51	9.69756	0.950429	55	6.4058	1.04144	57	6.86445	1.04113	51	5.90329	1.03189	55	8.2794	0.953338	57	7.91997	0.919728	51	10.1771	1.05437	55	15.0555	1.04204	57	12.4749	1.04157	51	22.2497
B6T8D8	Lactoylglutathione lyase OS=Zea mays PE=2 SV=1 - [B6T8D8_MAIZE]	48.39	6	6	24	186	21.0704	5.63037	0.893628	8	2.07872	0.957477	7	5.27323	1.00645	6	7.17345	1.03407	8	3.17593	1.07995	7	3.54543	1.02615	6	5.4178	1.02919	8	6.73981	0.930276	7	6.95273	1.03549	6	5.22123	1.03279	8	12.8336	1.01954	7	13.1888	0.903352	6	12.7392
B6SII7	40S ribosomal protein S15 OS=Zea mays GN=103648250 PE=2 SV=1 - [B6SII7_MAIZE]	48.37	3	6	44	153	17.2303	10.1401	0.994442	9	12.2671	0.946827	11	20.352	0.93189	11	21.1725	0.982963	9	13.459	1.03293	11	9.22058	0.98031	11	3.96306	0.948295	9	5.60905	0.959014	11	15.6827	0.838971	11	11.2234	1.14982	9	25.1493	1.16758	11	19.694	1.62021	11	19.7946
B4FER8	Acyl-CoA-binding protein OS=Zea mays PE=2 SV=1 - [B4FER8_MAIZE]	48.31	4	4	14	89	10.12	5.07178	0.810104	6	49.7679	0.915186	3	3.3027	0.886636	5	9.38391	1.11872	6	26.6554	1.12836	3	37.5383	1.04081	5	2.54822	1.19117	6	16.7944	1.17712	3	12.8399	1.08742	5	9.70634	0.829328	6	15.6274	0.883469	3	23.0745	0.703545	5	10.0427
G0YVY6	Beta-D-glucosidase OS=Zea mays PE=2 SV=1 - [G0YVY6_MAIZE]	48.29	1	22	216	555	63.2353	7.2251	0.904489	8	8.61248	0.763834	2	46.2118	0.881118	5	18.1694	1.10061	8	16.4997	1.1294	2	27.6065	1.16562	5	12.8982	0.99575	8	10.0418	1.10189	2	20.6527	1.00144	5	2.72689	0.976783	8	18.3573	0.939514	2	24.0516	0.906344	5	31.4446
P05494	ATP synthase subunit alpha, mitochondrial OS=Zea mays GN=ATPA PE=3 SV=1 - [ATPAM_MAIZE]	48.23	16	19	130	508	55.1457	6.1001	1.04019	36	8.36972	1.00619	38	7.08434	1.02607	28	10.8764	1.03245	36	4.65638	0.97469	38	6.67492	1.03441	28	6.15518	0.981698	36	5.82926	1.02164	38	6.54007	1.0205	28	8.36237	0.938414	35	10.8558	0.997404	38	14.0562	0.839454	28	29.6743
B6UCF0	50S ribosomal protein L6 OS=Zea mays GN=100285964 PE=2 SV=1 - [B6UCF0_MAIZE]	48.23	2	11	62	226	24.8863	9.99365	0.976144	4	3.09441	0.957536	4	8.24786	0.909206	2	5.97791	0.904572	4	5.28674	1.0891	4	1.87105	1.0699	2	9.23248	1.03276	4	1.92694	0.950094	4	7.41196	0.838969	2	1.28755	1.12787	4	4.51548	1.01643	4	8.58745	1.38537	2	9.5621
B4FS55	Peroxiredoxin Q chloroplastic OS=Zea mays GN=100283690 PE=2 SV=1 - [B4FS55_MAIZE]	48.17	10	10	135	218	23.3821	9.70068	0.905725	48	9.98179	0.880855	46	15.0515	0.992335	41	13.038	1.05765	48	6.99677	1.1279	46	10.4525	1.05264	41	10.3787	1.05774	48	8.71868	1.05692	46	10.6467	1.03875	41	7.71151	0.945102	48	9.70301	0.945445	46	9.99083	0.875716	41	30.5256
A0A1D6N1Z8	6-phosphogluconate dehydrogenase, decarboxylating OS=Zea mays GN=541699 PE=3 SV=1 - [A0A1D6N1Z8_MAIZE]	48.13	2	18	90	480	52.6229	6.3667	0.988196	2	6.41424	1.02405	3	1.34914	0.851147	2	30.0994	1.06842	2	4.57767	0.959938	3	3.28917	0.934224	2	7.14437	0.942503	2	0.417781	1.08491	3	0.790725	1.0758	2	5.53985	1.03104	2	1.80201	0.929508	3	1.58901	1.25091	2	31.477
B6T769	60S ribosomal protein L7a OS=Zea mays GN=100282418 PE=2 SV=1 - [B6T769_MAIZE]	48.06	4	17	55	258	29.3845	10.3452	0.981652	6	8.89323	0.98776	9	4.68957	0.994404	4	5.14966	1.03025	6	5.90652	1.04204	9	5.09376	0.983828	4	5.32611	1.06526	6	2.98463	1.05528	9	6.64713	1.07811	4	1.30237	0.902629	6	5.06551	0.839986	9	5.45419	0.89551	4	9.60994
B6TNR8	40S ribosomal protein S2 OS=Zea mays GN=100283974 PE=2 SV=1 - [B6TNR8_MAIZE]	48.03	3	12	91	279	30.3382	10.1108	1.03819	8	9.88391	1.01999	11	6.22295	0.995421	10	12.9737	0.940725	8	5.27306	1.01508	11	5.59032	0.979896	10	4.11541	1.05502	8	9.53038	0.985211	11	5.63272	1.05095	10	7.51203	0.984534	8	12.03	1.01374	11	7.89369	1.00273	10	17.1842
B6TEC1	Sorbitol dehydrogenase OS=Zea mays PE=2 SV=1 - [B6TEC1_MAIZE]	47.95	1	11	56	365	38.8437	6.72705	1.04502	1								1.03724	1								0.987127	1								0.927953	1
B4FHK4	Natterin-4 OS=Zea mays GN=100194135 PE=2 SV=1 - [B4FHK4_MAIZE]	47.86	16	16	122	374	42.0053	7.00537	0.886364	45	16.5665	1.0529	47	5.61174	0.891383	30	9.10112	0.830691	45	10.1461	0.899731	47	13.5205	0.814233	30	11.5345	1.28333	45	15.9226	1.16044	47	9.63769	1.30282	30	14.7121	0.941633	45	13.8929	0.824645	47	16.3541	0.944455	30	21.4687
B4FAZ7	50S ribosomal protein L13 OS=Zea mays PE=2 SV=1 - [B4FAZ7_MAIZE]	47.84	11	11	42	232	26.183	10.3599	0.978346	13	8.25468	1.01404	16	5.72805	1.01916	13	25.8161	0.982199	13	7.59949	1.10173	16	7.15704	0.995274	13	7.56405	1.0862	13	10.3083	0.927786	16	6.52153	0.975517	13	10.752	0.942168	13	12.4453	1.01418	16	4.66445	0.878538	13	50.5015
B6SZH7	Uncharacterized protein OS=Zea mays PE=2 SV=1 - [B6SZH7_MAIZE]	47.82	15	15	195	412	43.6217	6.30322	1.03412	74	10.7112	0.93168	63	12.8082	1.00773	58	12.0931	1.04141	74	10.3796	1.02683	63	10.1818	1.04839	58	8.02519	0.964474	74	11.4047	0.991379	63	8.28652	0.984965	58	11.0381	0.978217	74	16.1956	1.06211	63	10.4163	0.908166	58	23.4825
P08530	30S ribosomal protein S8, chloroplastic OS=Zea mays GN=rps8 PE=3 SV=1 - [RR8_MAIZE]	47.79	7	7	45	136	15.6286	11.1069	0.918623	14	2.90778	0.980514	18	7.43607	1.09535	13	22.8946	0.979178	14	8.44202	1.06699	18	6.34946	0.997658	13	4.49706	1.11496	14	2.70339	0.978954	18	9.94109	0.956115	13	6.65606	1.00269	14	5.19294	0.934969	18	10.9728	1.00746	13	33.8414
B4FTF8	Glutathione S-transferase OS=Zea mays GN=541828 PE=2 SV=1 - [B4FTF8_MAIZE]	47.77	8	8	51	224	24.8105	5.68115	0.944929	19	10.1218	0.97812	20	6.17824	1.04074	12	8.56656	1.0356	19	5.52129	1.07023	20	8.14786	1.03511	12	5.60094	1.00455	19	7.35144	0.955704	20	10.4178	1.02148	12	7.78181	0.974545	19	11.7008	1.01029	20	7.34481	0.781054	12	20.7303
B6T646	CHL-CPN10 OS=Zea mays PE=2 SV=1 - [B6T646_MAIZE]	47.73	3	5	17	132	14.1695	7.13721	0.943865	2	10.0135	0.935658	5	21.2647	0.899337	3	2.71616	0.988346	2	1.59367	0.982465	5	7.07055	0.955514	3	0.161493	1.02295	2	6.58553	1.02582	5	14.6694	0.893627	3	8.79581	1.07752	2	3.8329	1.03253	5	6.02731	1.46978	3	10.4154
B6TYM1	Phosphoribulokinase OS=Zea mays PE=2 SV=1 - [B6TYM1_MAIZE]	47.71	2	15	184	415	45.6792	6.1001	0.947418	1		0.9457	1		1.55208	1		1.09342	1		0.961771	1		0.722224	1		0.971171	1		1.00254	1		0.680755	1		1.00272	1		1.12951	1		1.53611	1
A0A1D6KNP5	Peptidylprolyl isomerase OS=Zea mays GN=100272703 PE=4 SV=1 - [A0A1D6KNP5_MAIZE]	47.68	5	5	13	151	16.7786	5.70654	0.956708	3	5.3358	0.941494	5	2.5544	0.932733	5	7.82601	1.00563	3	6.84546	1.04809	5	4.12037	1.06564	5	3.88288	1.06005	3	2.94115	0.99289	5	1.69533	0.989365	5	5.83076	0.940285	3	6.84619	1.05465	5	1.18461	0.950081	5	14.9256
E5G4L3	ADP-glucose pyrophosphorylase endosperm small subunit (Fragment) OS=Zea mays subsp. parviglumis GN=bt2 PE=4 SV=1 - [E5G4L3_ZEAMP]	47.57	1	10	53	267	30.0761	4.97021				0.645407	1								0.673125	1								1.67775	1								0.966054	1
A0A1D6KL30	Sorbitol dehydrogenase OS=Zea mays GN=100283066 PE=3 SV=1 - [A0A1D6KL30_MAIZE]	47.54	1	11	60	366	39.0168	6.72705	0.919523	2	6.54792	0.830573	1		0.831471	2	3.80443	1.09695	2	2.13238	0.906199	1		0.990946	2	0.334438	1.08944	2	2.80808	1.3528	1		1.13754	2	8.01125	0.832735	2	11.8295	0.874689	1		1.04834	2	23.6134
P24067	Luminal-binding protein 2 OS=Zea mays GN=BIPE2 PE=1 SV=3 - [BIP2_MAIZE]	47.51	19	28	178	663	73.0397	5.21143	0.94097	37	7.61769	0.923434	30	8.77355	0.831582	36	13.3258	1.06585	37	10.548	0.978422	30	6.91617	0.963845	36	9.2771	0.994157	37	7.74349	1.04451	30	7.81788	1.11613	36	13.6253	0.984811	37	11.2861	1.04681	30	8.88686	0.986601	36	21.8994
B6THG1	Legumin-like protein OS=Zea mays PE=2 SV=1 - [B6THG1_MAIZE]	47.5	6	10	36	360	37.8485	6.15088	0.989256	7	6.10293	1.03683	13	7.67191	1.04804	7	18.6722	1.04564	7	7.18432	1.04809	13	6.64292	1.04352	7	8.08001	1.07652	7	6.40828	1.01922	13	9.05018	1.02621	7	5.37664	0.970378	7	2.17728	0.87867	13	9.86199	0.883229	7	10.2238
Q41764	Actin-depolymerizing factor 3 OS=Zea mays GN=ADF3 PE=1 SV=1 - [ADF3_MAIZE]	47.48	1	6	41	139	15.8899	5.66846	1.1034	2	2.89145	1.11378	2	19.1182				0.972863	2	3.34109	0.842593	2	18.1524				0.831563	2	5.42541	1.02154	2	15.9062				1.20631	2	1.51976	0.990824	2	12.2219
B4FSW2	Actin-depolymerizing factor 10 OS=Zea mays GN=100280568 PE=2 SV=1 - [B4FSW2_MAIZE]	47.48	1	6	38	139	15.9039	5.66846				1.15989	1								0.887806	1								1.06514	1								0.844887	1
B6TBJ2	Uncharacterized protein OS=Zea mays GN=100276451 PE=2 SV=1 - [B6TBJ2_MAIZE]	47.47	5	5	10	158	16.8756	8.47021	0.999954	4	5.12048	0.940634	2	1.19147	1.02385	4	4.33774	0.938046	4	0.896262	1.02003	2	7.94846	1.02987	4	2.25583	1.0391	4	10.1729	1.04709	2	0.499929	0.992314	4	6.78532	1.03416	4	10.5852	1.00114	2	7.66723	1.04065	4	21.5856
B6SX67	60S ribosomal protein L32 OS=Zea mays PE=2 SV=1 - [B6SX67_MAIZE]	47.37	4	5	12	133	15.7756	10.4917	1.12609	3	4.90244	1.06801	4	10.6829	1.1215	2	0.296157	0.907887	3	1.62974	0.972561	4	15.7046	1.01576	2	1.93567	1.03753	3	14.2913	0.945853	4	5.28596	0.958138	2	13.6315	0.894041	3	12.6683	1.05895	4	8.40138	0.889187	2	26.387
B6U666	Fructokinase-1 OS=Zea mays GN=ZEAMMB73_Zm00001d012173 PE=2 SV=1 - [B6U666_MAIZE]	47.37	3	13	35	323	34.582	5.24951	0.817571	1		1.01867	3	1.71309	0.859952	2	11.9603	1.1013	1		1.00865	3	2.10283	1.02045	2	0.0371649	1.08544	1		1.05559	3	10.6122	0.983392	2	14.6203	0.977657	1		0.969029	3	10.2302	1.22491	2	40.8263
B6TKN7	Uncharacterized protein OS=Zea mays PE=2 SV=1 - [B6TKN7_MAIZE]	47.37	3	3	13	76	8.34527	6.7124	1.06079	4	5.15782	0.972785	4	1.94337	0.931432	5	8.30882	0.901055	4	3.33437	1.04504	4	2.18325	1.04064	5	3.04208	1.04721	4	3.44633	0.893886	4	8.91691	0.88568	5	5.90893	1.03388	4	5.05921	1.10159	4	13.093	1.22042	5	17.866
B6SL60	Thioredoxin OS=Zea mays GN=100856910 PE=2 SV=1 - [B6SL60_MAIZE]	47.37	6	6	20	133	14.6123	6.55127	0.871154	6	5.76735	0.977907	9	9.74602	0.97159	5	4.26007	1.04526	6	6.90957	1.08274	9	4.33163	1.01458	5	8.38361	1.07588	6	8.43273	1.01066	9	8.21571	1.04586	5	8.70864	0.966256	6	14.7874	0.953611	9	6.49404	0.943872	5	41.6796
Q5XLE1	Peptidylprolyl isomerase OS=Zea mays GN=542519 PE=2 SV=1 - [Q5XLE1_MAIZE]	47.32	4	4	12	112	12.1771	8.45557	0.980654	6	6.4981	1.04225	3	2.27518	1.03551	3	4.64953	1.03356	6	5.28723	0.98908	3	10.9862	1.00236	3	1.59221	1.01498	6	6.82491	1.11756	3	2.49391	0.85548	3	3.80773	1.02123	6	15.9301	0.868731	3	7.29974	1.06792	3	55.3897
Q9T2N2	Chlorophyll a-b binding protein, chloroplastic (Fragments) OS=Zea mays PE=3 SV=1 - [Q9T2N2_MAIZE]	47.22	1	2	93	72	7.85382	4.71631	0.639768	1					0.923722	1		0.691655	1					0.821679	1		1.87783	1					1.04588	1		0.523314	1					1.5367	1
Q6TM44	Germin-like protein OS=Zea mays GN=glp1 PE=2 SV=1 - [Q6TM44_MAIZE]	47.17	5	5	204	212	21.8733	6.50732	0.914936	60	8.37844	0.944439	81	7.54073	1.02345	60	9.29433	0.949632	62	12.8796	1.13159	79	11.2468	1.13944	61	6.29504	1.11197	61	8.49433	0.925536	79	10.3564	0.943969	61	6.70447	1.06442	58	10.636	1.00077	78	10.7681	0.838044	58	21.1752
B4FSM5	Peroxiredoxin-2F mitochondrial OS=Zea mays GN=100273860 PE=2 SV=1 - [B4FSM5_MAIZE]	47.15	7	7	22	193	20.7227	8.36768	0.938832	9	5.36525	0.9835	8	3.42976	0.881053	5	14.1522	1.07079	9	3.87656	1.02805	8	10.8956	1.07476	5	0.56001	0.986354	9	8.24252	1.0209	8	5.44958	1.03264	5	6.30169	1.03965	9	9.5542	0.982277	8	8.2254	0.832097	5	15.0627
B4FKG5	Abscisic acid stress ripening1 OS=Zea mays GN=542304 PE=2 SV=1 - [B4FKG5_MAIZE]	47.1	3	4	15	138	15.5334	6.354	0.704012	1		0.795989	2	22.339	0.954547	3	45.5898	1.43144	1		1.34636	2	15.2234	1.39831	4	7.71785	1.07428	1		1.14232	3	5.34317	0.901889	2	5.31827	0.644102	1		0.698076	3	8.79084	1.17879	4	72.8659
B4FRE3	Ankyrin repeat domain-containing protein 2 OS=Zea mays PE=2 SV=1 - [B4FRE3_MAIZE]	47.08	9	9	43	359	38.2606	4.67822	1.06606	16	6.99991	1.03823	18	6.28755	0.982485	8	1.34124	0.9502	16	8.01637	0.963407	18	9.78655	0.981829	8	8.47092	0.933862	16	7.63209	0.951766	18	8.09369	0.953811	8	6.55431	1.10967	16	10.87	1.0506	18	7.31516	1.07988	8	28.1972
B6TXZ8	Alanine aminotransferase 2 OS=Zea mays GN=100284842 PE=2 SV=1 - [B6TXZ8_MAIZE]	47.07	6	17	74	478	53.317	7.1665	1.16308	7	7.38204	1.07685	4	7.05205	1.0197	4	3.99643	0.898011	7	6.15819	0.847144	4	5.1757	0.939257	4	7.23254	0.892396	7	4.04646	1.02484	4	0.182543	1.00538	4	3.69852	1.17523	7	6.69309	0.980692	4	3.20657	1.06765	4	10.8903
B4FH99	Thylakoid lumenal protein TL20.3 chloroplastic OS=Zea mays GN=100194053 PE=2 SV=1 - [B4FH99_MAIZE]	47.01	8	8	44	268	27.9478	7.98682	1.04851	14	6.37198	0.981953	18	7.30026	1.03355	12	13.4275	0.966853	14	6.26312	0.988803	18	6.08088	0.959627	12	6.25014	0.953032	14	8.48446	0.988347	18	10.1809	0.863243	12	8.3931	1.10274	14	9.33497	1.02598	18	10.7313	1.30722	12	39.5304
B6TR82	Thioredoxin F-type OS=Zea mays PE=2 SV=1 - [B6TR82_MAIZE]	47	1	8	93	200	20.834	8.66064	1.13308	1		1.09335	2	2.81484	1.26706	1		1.02253	1		0.963925	2	6.37316	0.95152	1		0.839799	1		0.873777	2	1.93646	0.798193	1		1.07668	1		1.10103	2	5.13734	1.18097	1
B4FCK9	60S ribosomal protein L22-2 OS=Zea mays GN=100192778 PE=2 SV=1 - [B4FCK9_MAIZE]	46.92	4	5	21	130	14.4937	9.5542	0.931416	4	4.05478	0.992335	6	5.33197	0.87063	2	2.13921	0.959526	4	4.40639	0.99819	6	11.2723	0.968193	2	0.450315	1.0163	4	2.14321	1.08178	6	5.9571	0.998148	2	5.99955	1.20329	4	4.09819	0.892359	6	12.4035	1.3579	2	11.226
B6T7B2	40S ribosomal protein S9 OS=Zea mays GN=100282862 PE=2 SV=1 - [B6T7B2_MAIZE]	46.91	4	9	52	194	22.418	10.3159	1.0063	12	10.5794	1.09331	13	5.39715	1.10353	14	9.7801	0.990978	12	3.0247	1.05111	13	6.71893	0.979301	14	4.72874	1.09826	12	11.7122	0.916209	13	7.27372	1.03	14	6.00126	0.92526	12	10.3276	0.952922	13	11.1736	0.723581	14	22.6064
B4FU53	50S ribosomal protein L9 OS=Zea mays PE=2 SV=1 - [B4FU53_MAIZE]	46.91	9	10	70	194	21.6469	9.80322	1.01688	21	5.05178	1.01279	21	7.61492	1.03988	20	13.6803	0.938551	21	7.90822	1.05567	21	4.94055	0.997384	20	3.49178	1.02194	21	5.86777	0.923278	21	5.30464	0.940975	20	6.86052	1.03755	21	9.32562	1.06825	21	9.63767	0.985066	20	23.3004
B4FD90	40S ribosomal protein S19 OS=Zea mays GN=100192949 PE=2 SV=1 - [B4FD90_MAIZE]	46.9	1	6	51	145	16.2556	9.99365				1.17261	1								1.07396	1								0.809635	1								0.949126	1
B4FP25	40S ribosomal protein S19 OS=Zea mays GN=103639054 PE=2 SV=1 - [B4FP25_MAIZE]	46.9	1	6	67	145	16.2455	10.0962	0.925051	6	5.44818	0.938618	7	0.905601	0.913999	4	1.21365	1.0263	6	8.00548	1.01742	7	7.89623	1.01024	4	2.71953	1.09848	6	4.06837	1.01027	7	9.68898	1.00363	4	3.9686	0.942858	6	3.68707	1.00259	7	5.47004	0.981598	4	3.06981
A0A1X7YHJ3	Photosystem II CP47 reaction center protein OS=Zea mays PE=3 SV=1 - [A0A1X7YHJ3_MAIZE]	46.9	1	16	1091	420	46.6766	6.1001				0.930174	2	10.6316	0.904254	1					0.919184	2	9.92076	1.14533	1					1.03146	2	3.6063	0.851494	1					1.15587	2	6.31562	1.18644	1
B4FB80	Thioredoxin F2 chloroplastic OS=Zea mays GN=ZEAMMB73_Zm00001d010871 PE=2 SV=1 - [B4FB80_MAIZE]	46.77	1	8	101	201	20.9611	8.66064	0.771415	3	5.06489	0.803873	5	13.743	0.89814	4	2.99059	1.10065	3	7.839	0.937361	5	11.8227	1.04574	4	5.50673	1.09644	3	12.3293	1.35299	5	5.90781	0.946756	4	14.3493	0.864761	3	11.5943	0.93189	5	23.4203	1.03425	4	30.1172
B6TV55	Stem 28 kDa glycoprotein OS=Zea mays GN=100284565 PE=2 SV=1 - [B6TV55_MAIZE]	46.76	12	12	65	293	32.0697	9.12939	0.937711	23	12.3237	0.892586	24	11.3321	0.913981	18	12.7072	0.991727	23	6.72876	0.936462	24	9.28631	0.865344	18	11.4534	1.01905	23	10.6655	1.12958	24	6.54171	1.27789	18	11.8863	0.98774	23	19.0385	1.01028	24	13.3472	0.873071	18	29.3612
C0PB44	LL-diaminopimelate aminotransferase chloroplastic OS=Zea mays GN=ZEAMMB73_Zm00001d028810 PE=2 SV=1 - [C0PB44_MAIZE]	46.75	15	15	73	462	49.719	6.97607	0.887823	21	17.7442	0.946344	32	11.5445	0.940242	17	20.577	1.00266	21	8.40992	1.10555	32	8.11138	1.03875	17	9.58043	1.11998	21	9.71956	1.01764	32	7.75045	1.0595	17	8.04858	0.92181	21	13.3271	0.950027	32	7.88435	0.826006	17	27.4473
B6TB97	40S ribosomal protein S3 OS=Zea mays GN=100282772 PE=2 SV=1 - [B6TB97_MAIZE]	46.72	2	9	56	229	25.5416	9.49561	0.954513	2	3.48826	0.997501	3	2.89331	0.89548	2	4.86812	0.985854	2	5.07313	0.995906	3	6.56145	1.03294	2	4.56415	1.08082	2	9.23973	0.999598	3	0.593378	0.873648	2	8.19263	0.965442	2	14.1691	1.04784	3	3.20263	1.42702	2	7.88738
B4FUS2	40S ribosomal protein S18 OS=Zea mays GN=100273341 PE=2 SV=1 - [B4FUS2_MAIZE]	46.71	8	8	41	152	17.6835	10.7407	0.962518	17	9.55779	1.06539	19	6.00871	1.12164	5	3.03005	1.0077	17	4.96392	1.05335	19	8.6882	0.992928	5	2.0019	1.12981	17	8.07472	0.933386	19	16.3784	1.03434	5	4.20097	0.924917	17	14.6093	0.966288	19	11.5939	0.835201	5	30.754
B8A306	2,3-bisphosphoglycerate-independent phosphoglycerate mutase OS=Zea mays GN=542578 PE=2 SV=1 - [B8A306_MAIZE]	46.69	5	19	111	559	60.5919	5.52881	0.893104	16	11.7135	0.955115	14	7.28653	0.856735	11	19.8535	1.06796	16	5.93382	1.03719	14	8.92514	1.05168	11	7.06789	1.04023	16	9.29187	1.02324	14	8.10909	1.08014	11	7.0277	1.00534	16	11.7006	1.01285	14	7.55999	1.06166	11	32.4795
B6T2W9	Thylakoid lumenal 19 kDa protein OS=Zea mays GN=100282049 PE=2 SV=1 - [B6T2W9_MAIZE]	46.69	9	9	65	257	27.1887	5.65576	0.97794	24	8.21906	0.965593	21	7.44961	1.03391	19	9.57626	0.982869	24	7.61274	1.02199	22	8.17694	0.992106	19	3.84345	0.976421	24	8.24923	1.00918	22	11.6291	0.998491	19	8.69694	1.06595	24	10.4549	1.08104	22	10.1494	0.984112	19	41.0451
B6UE23	60S ribosomal protein L18a OS=Zea mays PE=2 SV=1 - [B6UE23_MAIZE]	46.63	1	9	49	178	21.4591	10.6089	0.998349	3	8.44485	1.03083	2	13.5065				0.980939	3	1.13502	1.00671	2	1.15476				0.931284	3	1.02518	1.00271	2	6.66522				1.10312	3	3.99097	0.949207	2	11.6808
B4FU39	Uncharacterized protein OS=Zea mays PE=2 SV=1 - [B4FU39_MAIZE]	46.62	14	14	81	414	43.433	7.51807	1.05764	25	8.48748	1.03083	28	8.18692	1.03445	20	16.8327	0.981521	25	7.79825	0.997789	28	5.28294	0.999089	20	7.04481	0.97349	25	5.99692	0.988443	28	8.08732	0.980221	20	9.13613	0.97674	25	9.65391	0.989375	28	11.626	1.12468	20	29.9701
B4FNK1	Uncharacterized protein OS=Zea mays PE=2 SV=1 - [B4FNK1_MAIZE]	46.58	5	13	39	395	40.4895	5.70654	1.15095	3	11.6321	1.10765	6	7.91043	1.00321	3	8.21491	0.956771	3	15.6336	0.870838	6	13.4761	0.979807	3	5.61861	0.942063	3	13.5603	0.960707	6	4.12475	0.967552	3	6.78324	0.981635	3	8.45404	1.03979	6	12.2236	1.02335	3	6.20773
K7TT73	40S ribosomal protein S3-1 OS=Zea mays GN=100274348 PE=3 SV=1 - [K7TT73_MAIZE]	46.49	1	8	53	228	25.4326	9.5249	1.00176	1		1.00615	2	2.60125	0.923309	1		0.958692	1		0.861084	2	8.51059	0.91364	1		0.97986	1		1.04336	2	1.61728	0.982171	1		1.12087	1		1.11288	2	2.78879	1.44726	1
B6TJ90	Multifunctional fusion protein OS=Zea mays PE=2 SV=1 - [B6TJ90_MAIZE]	46.45	1	8	214	183	20.0626	9.67139	0.87234	21	8.35845	0.977586	16	9.33242	1.10063	10	12.6792	1.06381	21	5.47747	1.14246	16	3.99351	1.06155	10	4.18487	1.16051	21	4.85105	0.858624	16	7.53164	0.985044	10	8.98444	0.841042	21	12.2004	1.00964	16	5.65906	0.819023	10	25.0802
B6T871	Lactoylglutathione lyase OS=Zea mays PE=2 SV=1 - [B6T871_MAIZE]	46.43	1	4	18	140	15.0837	5.79541	1.04841	1								0.905116	1								0.986033	1								1.12876	1
A0A1D6LDB6	Acyl-CoA N-acyltransferase (NAT) superfamily protein OS=Zea mays GN=ZEAMMB73_Zm00001d034969 PE=4 SV=1 - [A0A1D6LDB6_MAIZE]	46.43	6	6	36	196	21.4622	10.3306	0.887784	10	4.66657	0.909795	14	3.20193	0.980826	12	9.81263	1.01052	10	5.40753	0.979406	14	7.85801	1.01846	12	7.26417	1.03958	10	6.67615	1.00011	14	7.99781	0.981801	12	6.11959	1.10958	10	8.72007	1.10179	14	10.1066	1.06684	12	24.8806
P80680	Ferredoxin-thioredoxin reductase, variable chain OS=Zea mays PE=1 SV=1 - [FTRV_MAIZE]	46.39	1	4	15	97	10.8797	5.94775				0.948673	1								1.00164	1								0.963418	1								1.1302	1
B4FSW0	40S ribosomal protein S10-1 OS=Zea mays GN=100276789 PE=2 SV=1 - [B4FSW0_MAIZE]	46.37	2	7	38	179	19.9261	9.77393	0.875873	2	10.8064	0.986415	3	8.30609	1.07734	3	9.21951	0.96274	2	2.43069	1.09042	3	1.79528	1.07711	3	10.6504	1.20121	2	7.3135	1.04669	3	6.68634	1.04707	3	3.09887	0.909863	2	5.85656	0.826977	3	5.28064	0.645204	3	2.04387
B6T761	60S ribosomal protein L23a OS=Zea mays PE=2 SV=1 - [B6T761_MAIZE]	46.36	1	7	53	151	16.8015	10.228	0.822164	1		1.00902	1		1.16512	1		1.01774	1		1.04205	1		0.906217	1		1.12014	1		1.03205	1		1.15156	1		1.04185	1		0.905509	1		0.687269	1
B4F9H6	Superoxide dismutase OS=Zea mays GN=100193398 PE=2 SV=1 - [B4F9H6_MAIZE]	46.35	1	9	54	233	25.211	7.26904	1.0693	3	8.82231	0.987076	1		0.915518	3	4.10984	0.953021	3	5.56346	1.04146	1		1.01849	3	6.5913	0.911485	3	6.71141	0.92485	1		1.00668	3	0.928986	1.12882	3	6.05397	1.08229	1		1.10048	3	16.1422
B6TEI9	Photosystem I reaction center subunit IV A OS=Zea mays PE=2 SV=1 - [B6TEI9_MAIZE]	46.32	1	3	125	136	14.4134	9.84717	1.30124	17	8.50192	1.14959	38	16.562	1.65175	21	22.8515	0.756421	17	21.6973	0.787886	38	28.1576	0.762846	21	19.2254	0.747579	17	8.76984	0.860206	38	17.4801	0.652141	21	21.4456	1.57893	17	14.9756	1.31667	38	14.6343	1.31066	20	15.7123
C0PG59	Uncharacterized protein OS=Zea mays PE=2 SV=1 - [C0PG59_MAIZE]	46.31	1	4	14	149	15.8593	7.84033	1.09456	1		1.04021	2	9.62866				0.881548	1		0.997926	2	8.62502				1.01579	1		1.01181	2	4.09543				1.05149	1		0.937549	2	9.26044
B6SZB9	14-3-3-like protein OS=Zea mays PE=2 SV=1 - [B6SZB9_MAIZE]	46.27	1	12	48	268	29.4583	4.89404	1.3993	1		1.43114	1		1.67545	2	6.15991	0.653856	1		0.544523	1		0.705643	2	10.0256	0.646395	1		0.649694	1		0.679217	2	7.47179	1.60274	1		1.46515	1		1.36357	2	8.49075
Q7DMS7	Putative elongation factor 1-alpha homolog (Fragment) OS=Zea mays PE=2 SV=1 - [Q7DMS7_MAIZE]	46.27	1	2	6	67	7.09062	5.80811							1.02219	2	4.73652							0.94001	2	3.50609							0.993972	2	7.97221							1.17873	2	14.9645
P09387	50S ribosomal protein L23, chloroplastic OS=Zea mays GN=rpl23-A PE=3 SV=1 - [RK23_MAIZE]	46.24	4	4	26	93	10.7297	10.0669	0.954768	9	4.63114	0.92916	10	10.8032	1.04501	7	13.3666	0.961884	9	5.80373	1.09323	10	5.22452	0.996237	7	4.52854	1.10407	9	6.24162	0.924533	10	4.10513	1.00237	7	8.40376	1.01145	9	13.4703	1.07887	10	17.5573	0.983394	7	9.15828
Q2XX37	Non-specific lipid-transfer protein OS=Zea mays subsp. parviglumis GN=plt2 PE=3 SV=1 - [Q2XX37_ZEAMP]	46.22	1	4	28	119	11.5057	8.90967	0.76837	2	61.2746	0.850743	3	20.1562	0.656408	3	47.3952	1.0628	2	37.8992	1.41829	3	26.0711	1.17524	3	22.1972	0.991417	2	37.3089	0.84849	3	26.4218	1.2103	3	24.168	1.00667	2	63.4513	0.910321	3	4.5632	0.919427	2	33.6942
B6TXS5	Photosystem I reaction center subunit N OS=Zea mays PE=2 SV=1 - [B6TXS5_MAIZE]	46.21	1	8	209	145	15.6348	9.0708	0.591505	1		0.695954	1					1.3378	1		1.46648	1					1.36324	1		1.12727	1					0.458214	1		0.679919	1
A0A097PKB3	Homoserine kinase (Fragment) OS=Zea mays PE=2 SV=1 - [A0A097PKB3_MAIZE]	46.2	10	10	18	316	31.8689	7.10791	1.07985	8	16.8906	0.989329	5	4.57853	0.911099	5	5.05299	0.984622	8	4.94201	1.029	5	7.87066	1.01508	5	1.65758	1.05719	8	5.27881	0.93593	5	11.5696	1.07919	5	6.38264	0.889923	8	15.6079	1.04828	5	16.2583	0.970299	5	8.70661
B4FRV4	Uncharacterized protein OS=Zea mays PE=2 SV=1 - [B4FRV4_MAIZE]	46.18	10	12	72	340	37.2723	6.11279	0.911234	19	9.74356	0.876342	21	11.0834	0.891318	17	8.88376	1.05525	19	11.107	1.08476	21	9.83418	1.08916	17	4.06846	1.01752	19	8.73548	1.00089	21	6.18197	0.961969	17	15.2533	1.01951	19	17.531	1.03482	21	10.5839	0.936383	17	41.9845
B6U098	Dehydroascorbate reductase OS=Zea mays PE=2 SV=1 - [B6U098_MAIZE]	46.18	9	10	81	262	28.76	6.80029	1.02113	23	5.18282	0.9812	26	7.36236	0.971992	25	13.9936	1.02661	23	6.0705	0.977877	26	11.3529	1.07593	26	6.15133	1.00248	23	5.0686	1.0053	26	9.89649	1.00338	26	11.159	0.938426	23	10.3881	1.03546	26	11.2238	0.930377	26	24.9955
C0PM74	Adenylate kinase 4 OS=Zea mays GN=100384174 PE=2 SV=1 - [C0PM74_MAIZE]	46.06	3	10	47	241	26.3818	7.81104	0.948476	8	11.9557	1.04906	9	9.61606	0.973885	10	16.321	0.976014	8	9.30533	0.963138	9	2.28991	0.980355	10	6.06564	0.997735	8	4.86534	1.05298	9	12.4869	0.991212	10	8.52705	1.04505	8	19.1671	0.978168	9	5.91135	1.35639	10	39.7702
O24561	Chlorophyll a-b binding protein, chloroplastic OS=Zea mays GN=Lhcb4*1 PE=2 SV=1 - [O24561_MAIZE]	46.05	5	13	340	291	31.3651	5.50342	0.944323	63	10.832	0.947861	64	6.28447	1.15455	62	8.09925	1.05026	63	7.70044	1.06526	64	5.61112	1.08097	62	8.47411	0.971318	63	5.35117	0.893319	64	8.15673	0.973557	62	6.03011	1.07007	63	10.3581	1.13342	64	9.61732	0.628076	62	42.2891
B6T281	40S ribosomal protein S14 OS=Zea mays PE=2 SV=1 - [B6T281_MAIZE]	46	6	6	31	150	16.3756	10.5503	0.893167	12	9.89551	1.00517	9	8.56766	0.991737	9	9.57582	1.01926	12	5.53244	1.05431	9	4.43935	1.00222	9	3.33539	1.03679	12	13.175	1.01217	9	9.15329	0.965156	9	16.6377	1.06957	12	9.73198	0.897482	9	9.37942	1.09506	9	10.5983
B6SJ08	60S ribosomal protein L18 OS=Zea mays GN=100192878 PE=2 SV=1 - [B6SJ08_MAIZE]	45.99	5	7	29	187	21.0296	11.4878	0.949228	10	12.0776	0.997195	8	10.6783	1.02211	6	5.38602	0.983045	10	5.2377	1.02532	8	4.97207	0.985772	6	2.52732	1.02524	10	9.73166	0.986147	8	9.79981	1.00739	6	11.2079	0.992385	10	18.0713	1.00644	8	14.0854	1.05834	6	30.4685
A0A1D6NYF1	Restorer of fertility2 OS=Zea mays GN=732806 PE=3 SV=1 - [A0A1D6NYF1_MAIZE]	45.99	1	18	115	511	55.6588	6.48096	0.799657	1		0.826696	2	28.0034	0.646987	2	4.44591	1.35973	1		1.02932	2	8.69042	1.08064	2	6.5883	0.985256	1		1.25419	2	16.6084	1.16328	2	19.6657	0.772295	1		0.830216	2	10.0758	0.979782	2	69.1103
B4F925	Superoxide dismutase OS=Zea mays GN=ZEAMMB73_Zm00001d037859 PE=2 SV=1 - [B4F925_MAIZE]	45.96	1	9	50	235	25.5712	7.7085	0.7796	1		0.809612	1		0.683966	1		1.14474	1		1.17978	1		1.17833	1		1.04878	1		1.0564	1		1.09013	1		1.02462	1		0.97347	1		0.94769	1
Q5QJA2	Harpin binding protein 1 OS=Zea mays GN=HrBP1 PE=2 SV=1 - [Q5QJA2_MAIZE]	45.96	10	10	61	272	29.2374	9.51025	0.850087	23	15.7402	0.817471	21	14.8956	0.916995	17	10.4723	1.15216	23	8.08867	1.09355	21	6.70117	1.03774	17	9.54876	1.04786	23	9.39204	1.04758	21	6.75116	1.06906	17	6.21522	0.951828	23	14.7621	1.12761	21	9.37155	0.854645	17	20.8631
B4FPM1	Uncharacterized protein OS=Zea mays PE=2 SV=1 - [B4FPM1_MAIZE]	45.92	11	11	55	368	38.9925	5.89697	1.02128	17	15.5139	0.983314	20	13.8321	1.0635	18	16.5868	1.02225	16	9.40077	1.08399	19	7.1765	0.990104	17	5.95557	1.01941	17	7.4651	0.97877	20	10.4377	1.01646	18	5.65076	0.995281	17	8.86019	0.991244	20	11.9418	0.971238	18	20.2834
B4FE30	10 kDa chaperonin OS=Zea mays GN=100193174 PE=2 SV=1 - [B4FE30_MAIZE]	45.92	2	5	33	98	10.5369	8.39697	0.880601	7	12.3331	0.897084	8	7.18624	0.908121	4	8.90553	1.00037	7	7.24163	0.978617	8	3.39052	1.07815	4	1.88641	1.00304	7	6.65463	1.02423	8	4.67072	0.947942	4	2.17191	1.10295	7	4.89423	1.13911	8	3.51835	1.22931	4	12.4403
B4FPT8	60S ribosomal protein L10-3 OS=Zea mays PE=2 SV=1 - [B4FPT8_MAIZE]	45.91	12	12	46	220	24.8791	10.2427	0.944853	19	7.50551	1.02381	18	7.03126	1.03438	9	10.8477	1.00424	19	5.00795	1.08678	18	4.9943	0.967957	9	3.83801	1.08409	19	11.0446	0.970808	18	10.4313	1.03651	9	7.67239	0.91845	19	14.3949	0.893557	18	9.84295	0.91346	9	19.577
K7TWD9	Chlorophyll a-b binding protein, chloroplastic OS=Zea mays GN=100280410 PE=3 SV=1 - [K7TWD9_MAIZE]	45.9	1	6	213	244	26.6466	6.80029	0.974124	4	33.1107	0.843902	1		0.979469	4	41.4615	1.10935	4	25.1182	0.802481	1		1.39079	4	10.8444	0.934414	4	14.6191	0.86892	1		0.698006	3	39.9734	1.04344	4	24.1772	1.64428	1		1.10392	3	31.8811
B8A3G8	Uncharacterized protein OS=Zea mays PE=2 SV=1 - [B8A3G8_MAIZE]	45.83	1	4	35	144	14.5857	5.94775	0.798362	2	29.1741	0.728613	4	14.743	0.727	3	13.3196	1.316	2	19.3129	1.09262	4	1.76968	1.26599	4	16.742	1.05793	2	14.2536	1.42809	4	25.1771	1.34554	4	23.3157	0.637177	2	53.3721	0.830797	4	16.0502	0.626421	3	71.7652
A0A1D6DVJ7	Plasma membrane ATPase OS=Zea mays GN=ZEAMMB73_Zm00001d002006 PE=3 SV=1 - [A0A1D6DVJ7_MAIZE]	45.83	2	27	175	744	80.9855	5.98584	1.00307	5	1.65064	0.97256	7	13.5775	0.916113	5	11.567	1.03454	5	2.68105	1.01585	7	8.8804	1.05352	5	0.747188	1.06564	5	11.6347	1.00931	7	5.62597	1.10897	5	1.30111	0.971081	5	4.27537	1.01939	7	8.3302	0.986629	5	26.134
B4FRK0	Uncharacterized protein OS=Zea mays PE=2 SV=1 - [B4FRK0_MAIZE]	45.75	4	4	11	153	16.4214	7.56201	1.00951	4	3.73943	0.918435	3	2.78089	0.931313	4	8.70628	0.973477	4	10.4451	1.04957	3	1.17357	1.00471	4	8.87079	1.01519	4	5.95584	0.990942	3	7.60709	0.906305	4	6.51128	1.0233	4	0.815665	0.915326	3	4.5189	1.2813	4	5.84155
B6U6B2	Uncharacterized protein OS=Zea mays PE=2 SV=1 - [B6U6B2_MAIZE]	45.69	1	5	30	116	13.6555	4.62744	0.948745	1		0.98231	1		1.03508	1		0.998852	1		1.07141	1		1.06819	1		0.938545	1		0.972933	1		0.911074	1		1.20145	1		0.986464	1		1.0291	1
B4FHM5	60S ribosomal protein L37a OS=Zea mays GN=100280393 PE=2 SV=1 - [B4FHM5_MAIZE]	45.65	5	5	24	92	10.2364	10.2866	0.923965	7	3.99419	1.05712	11	3.9341	1.17315	6	8.40096	1.01636	7	11.6965	1.02152	11	3.0204	0.951528	6	2.77703	1.05075	7	14.8579	1.03167	11	8.87767	1.06628	6	4.96061	0.965444	7	24.9125	0.905436	11	22.2121	0.849225	6	17.7844
B6T7G7	Elongation factor 1-gamma 3 OS=Zea mays GN=100282446 PE=2 SV=1 - [B6T7G7_MAIZE]	45.56	3	15	95	417	47.2372	6.48096	0.948264	4	10.7964	0.99355	2	2.83904	1.08365	2	4.74756	0.990417	4	6.52883	0.955109	2	1.88219	0.922976	2	3.86758	0.993965	4	9.13416	1.06115	2	2.78575	1.00229	2	4.12095	1.1045	4	7.09193	0.992201	2	2.44046	1.1066	2	7.66575
A0A1D6LMW9	Endoplasmin-like protein OS=Zea mays GN=ZEAMMB73_Zm00001d036401 PE=3 SV=1 - [A0A1D6LMW9_MAIZE]	45.52	6	30	119	804	92.515	5.03369	0.970154	6	6.38181	1.04336	6	2.64607	0.903656	9	3.80637	1.01155	6	5.41445	0.907335	6	3.77366	0.933201	9	6.19797	0.991829	6	4.4138	1.04558	7	5.57404	1.17313	9	10.6514	1.04571	6	10.1116	1.0027	6	2.94788	0.885868	9	11.2849
A0A1X7YDI6	Uncharacterized protein OS=Zea mays PE=4 SV=1 - [A0A1X7YDI6_MAIZE]	45.51	20	21	145	613	67.0246	7.89893	0.949784	64	17.7319	0.894929	41	16.8267	0.904007	34	13.3305	1.11677	63	10.9272	1.03603	40	11.6413	1.20683	34	14.2734	0.972666	64	12.8067	1.04887	41	7.19832	0.86517	34	15.095	0.949594	63	22.418	1.0205	39	19.6473	0.865119	34	35.7624
C0PFF5	Proteasome subunit beta type OS=Zea mays GN=ZEAMMB73_Zm00001d033596 PE=2 SV=1 - [C0PFF5_MAIZE]	45.5	3	7	23	211	23.1989	5.64307	0.959591	2	13.935	0.896908	2	0.0285603	1.02248	1		1.06492	2	5.62199	0.996105	2	18.6765	1.02857	1		1.05181	2	6.86624	1.01997	2	9.24456	1.01976	1		0.88533	2	3.35495	1.11554	2	8.77579	0.910162	1
P49105	Glucose-6-phosphate isomerase, cytosolic OS=Zea mays GN=PHI1 PE=2 SV=1 - [G6PI_MAIZE]	45.5	19	19	118	567	62.1982	7.40088	1.08867	39	5.68549	1.00802	47	8.4914	1.09673	32	12.239	0.97815	39	5.36382	0.946221	47	9.11292	0.993272	32	5.76985	1.00222	39	9.08129	1.02155	47	8.02719	1.01283	32	8.2408	0.925144	39	15.9333	1.02536	47	7.81635	0.876555	32	27.5415
B6T7Q7	Serine hydroxymethyltransferase OS=Zea mays PE=2 SV=1 - [B6T7Q7_MAIZE]	45.42	17	17	71	513	56.4991	8.51416	1.0824	23	7.62157	1.03718	26	6.31904	0.956387	22	14.9917	0.996221	23	4.20605	0.912728	26	9.02803	0.992072	22	3.75488	0.987552	23	5.07382	1.06864	26	8.93884	1.06508	22	9.46818	0.955846	23	16.2096	0.90509	26	10.4845	0.963657	22	31.1499
B6TDF7	Plastid-specific 30S ribosomal protein 2 OS=Zea mays GN=100282980 PE=2 SV=1 - [B6TDF7_MAIZE]	45.42	4	9	74	251	27.1739	8.66064	0.910991	7	14.4933	0.957503	7	4.97235	0.895021	6	8.32298	0.964794	7	8.56786	0.997648	7	2.5589	0.988981	6	10.4592	1.03658	7	8.89329	0.974264	7	3.78177	0.975524	6	6.61758	1.11168	7	12.6276	1.08542	7	6.12771	1.13737	6	24.3842
B8A2Q4	Uncharacterized protein OS=Zea mays PE=2 SV=1 - [B8A2Q4_MAIZE]	45.32	27	27	99	887	99.4693	5.90967	0.985547	35	8.03931	0.979598	33	8.47098	1.0759	30	15.3113	0.991761	35	8.30136	1.01162	33	9.896	0.994078	30	6.72238	1.00381	35	8.19949	0.99537	33	9.5592	1.00579	30	7.39662	0.984734	35	11.9747	1.03693	33	14.0939	0.851571	30	27.8592
B6UHU2	ATP synthase epsilon chain, mitochondrial OS=Zea mays GN=ZEAMMB73_Zm00001d044441 PE=2 SV=1 - [B6UHU2_MAIZE]	45.31	2	2	5	64	7.09351	8.93896	0.983031	1		1.02883	2	7.80206	1.04404	2	11.1819	0.987071	1		1.10677	2	2.1181	0.981107	2	3.27432	0.975642	1		1.00558	2	0.349994	1.09771	2	0.196226	1.11003	1		0.832182	2	9.01755	0.812314	2	13.6039
B6TDR5	Geranylgeranyl hydrogenase OS=Zea mays GN=100283007 PE=2 SV=1 - [B6TDR5_MAIZE]	45.3	18	18	96	457	49.9496	9.02686	1.0874	35	8.48222	1.0576	36	7.39406	1.136	24	15.1681	0.909081	35	8.73732	0.943431	36	6.14308	0.963247	24	4.91681	0.948569	35	3.85782	0.956456	36	10.0441	0.943897	24	7.59878	1.06624	35	11.2148	1.08995	36	10.6817	1.05216	24	25.8382
B4F9G0	60S ribosomal protein L4-1 OS=Zea mays GN=ZEAMMB73_Zm00001d013076 PE=2 SV=1 - [B4F9G0_MAIZE]	45.3	4	15	101	404	44.3119	10.5942	1.13003	5	7.75545	1.16775	8	13.1365	1.0932	4	8.07521	0.879604	5	13.7606	0.874544	8	21.5098	0.951828	4	8.15815	0.938812	5	10.6146	0.897065	8	11.3348	0.968832	4	1.2009	1.09723	5	23.0365	1.0695	8	11.1766	1.02362	4	29.097
Q6WFB1	Photosystem II subunit PsbS OS=Zea mays PE=2 SV=1 - [Q6WFB1_MAIZE]	45.28	11	11	427	265	27.702	9.08545	0.93072	178	14.1432	0.935381	147	9.23115	0.988919	102	13.3831	1.02695	178	10.3107	1.08675	147	10.1821	1.08147	102	8.22168	1.00052	176	9.40965	0.972071	147	7.54483	0.94938	102	10.3589	1.07733	171	12.2981	1.02679	143	11.4446	0.971405	98	35.6716
A0A1D6JXJ7	Fructose-1,6-bisphosphatase OS=Zea mays GN=ZEAMMB73_Zm00001d028562 PE=3 SV=1 - [A0A1D6JXJ7_MAIZE]	45.28	16	16	187	413	44.4583	5.22412	0.935094	68	9.25235	0.944573	67	8.99412	1.0074	52	10.7382	1.05601	68	5.41964	1.0803	67	9.10766	1.05453	52	8.42052	1.0117	68	7.82103	0.998133	67	8.46946	0.973702	52	8.54507	1.0129	68	10.2073	1.00329	67	12.0412	0.842511	52	25.7648
B6TMH0	60S ribosomal protein L27 OS=Zea mays PE=2 SV=1 - [B6TMH0_MAIZE]	45.26	1	6	30	137	15.5937	10.4771							0.882824	1								1.01727	1								1.01009	1								1.19402	1
B4FAF8	Alba DNA/RNA-binding protein OS=Zea mays GN=103649688 PE=2 SV=1 - [B4FAF8_MAIZE]	45.21	6	6	32	146	15.706	5.22412	1.05868	9	9.18751	1.02562	16	5.12924	1.03221	7	10.8989	0.948343	9	7.42609	0.979599	16	4.77868	0.954689	7	4.59474	0.98335	9	6.28487	1.05747	16	5.24601	1.02294	7	10.4352	1.03438	9	7.47536	0.919063	16	5.61146	1.0773	7	9.79839
A0A1D6LHB1	Dirigent protein OS=Zea mays GN=100502041 PE=3 SV=1 - [A0A1D6LHB1_MAIZE]	45.19	7	9	28	312	33.3889	7.29834	0.913653	7	11.5682	0.937384	13	12.5542	0.789408	6	2.66765	0.978699	7	5.53953	1.20584	13	12.9428	1.06445	6	6.26355	1.17403	7	20.3502	1.02012	13	8.44478	1.13349	6	7.36948	0.874862	7	44.2137	0.82056	13	22.321	1.02787	6	25.3195
B6SLE7	Legumin-like protein OS=Zea mays GN=100283693 PE=2 SV=1 - [B6SLE7_MAIZE]	45.13	4	8	15	359	37.8104	5.89697	0.970433	2	0.0780454	0.96081	3	6.24856	1.06424	1		1.04474	2	1.97436	0.956416	3	5.45631	1.03177	1		1.09469	2	4.17488	1.0598	3	7.55327	1.12007	1		0.83712	2	5.49663	1.06263	3	24.9177	0.611197	1
B6SZG7	Peptidylprolyl isomerase OS=Zea mays GN=100281841 PE=2 SV=1 - [B6SZG7_MAIZE]	45.07	7	7	67	213	21.8644	9.40771	0.969534	24	7.1724	0.941696	26	3.82239	0.973918	17	12.2926	1.0276	24	5.7125	1.0027	26	5.14144	1.00996	17	6.79113	0.9853	24	6.60746	1.01101	26	7.52978	0.987242	17	9.46901	1.03276	24	11.0055	1.04249	26	10.0224	1.17712	17	23.2653
C0PD27	Isocitrate dehydrogenase [NADP] OS=Zea mays GN=ZEAMMB73_Zm00001d039079 PE=2 SV=1 - [C0PD27_MAIZE]	45.06	8	16	69	415	46.1944	6.69775	0.979126	10	3.09264	1.01779	14	8.7659	0.923994	5	8.60168	0.992128	10	7.66077	1.01441	14	6.53005	0.989216	5	8.91587	0.993681	10	7.738	0.9958	14	4.15993	1.11249	5	8.42536	1.08259	10	6.34088	1.00888	14	9.30747	0.957241	5	28.2766
B4FA21	Purple acid phosphatase OS=Zea mays PE=2 SV=1 - [B4FA21_MAIZE]	45.05	21	22	151	626	70.1507	5.85889	0.807929	55	12.3515	0.81336	54	11.3046	0.852794	41	15.2186	0.925561	55	6.42744	1.18796	54	10.0979	0.962491	41	4.58661	1.28144	55	15.4643	1.10584	54	10.1845	1.27567	41	11.2193	0.871243	55	13.5289	0.859226	54	12.8043	0.755238	41	17.7829
B4FAQ9	DREPP4 protein OS=Zea mays GN=100191938 PE=2 SV=1 - [B4FAQ9_MAIZE]	45.02	7	8	58	211	22.6299	4.90674	0.961383	18	8.78896	1.04015	16	6.52855	0.97277	16	8.96995	1.08021	18	7.69746	1.08936	16	10.1034	1.08449	16	6.11329	0.985848	18	11.2339	0.889527	16	4.90411	0.978698	16	5.25046	0.931591	18	13.9475	0.936165	16	18.5341	0.895974	16	49.3696
C0PBB3	Peroxidase OS=Zea mays PE=2 SV=1 - [C0PBB3_MAIZE]	45.01	9	10	25	351	36.3707	9.02686	1.01214	6	5.2466	1.06176	10	5.98749	1.03596	7	4.26645	0.899947	6	8.45123	0.955018	10	13.5546	1.01038	7	3.35762	1.02247	6	6.99688	0.916049	10	5.46054	0.884235	7	3.8382	1.16419	6	4.26014	1.04962	10	6.42357	1.12509	7	25.0887
P46722	NAD(P)H-quinone oxidoreductase subunit I, chloroplastic OS=Zea mays GN=ndhI PE=3 SV=1 - [NDHI_MAIZE]	45	7	7	68	180	21.1434	6.85889	0.903031	20	7.96335	0.891568	24	9.828	0.932939	24	7.54101	1.09303	20	6.61279	1.09969	24	5.30963	1.07467	24	5.42905	1.03762	20	3.8568	0.947106	24	5.04797	1.0454	24	8.04898	0.940275	20	9.58129	1.10058	24	8.77061	0.902594	24	15.3638
B4FBC2	GDP-mannose 35-epimerase OS=Zea mays GN=100192102 PE=2 SV=1 - [B4FBC2_MAIZE]	45	10	15	93	380	42.9382	6.41748	1.09738	21	10.9353	1.0175	20	7.42266	1.03189	16	16.1684	0.975674	21	3.97104	0.947591	20	7.15368	0.952095	16	6.20603	0.982488	21	6.25475	1.05762	20	6.39047	1.09776	16	5.35836	0.974596	21	11.0784	1.00116	20	7.22937	0.816961	16	18.6071
B4F9Z6	Enzyme of the cupin superfamily OS=Zea mays GN=100191739 PE=2 SV=1 - [B4F9Z6_MAIZE]	45	1	6	12	140	15.6927	8.1626				0.872174	1								1.03177	1								1.02415	1								1.11384	1
B4FST4	SKP1-like protein 1A OS=Zea mays GN=ZEAMMB73_Zm00001d049230 PE=2 SV=1 - [B4FST4_MAIZE]	44.89	5	5	27	176	19.2424	4.61475	1.02483	10	13.3666	0.971794	10	15.2536	0.885237	7	17.2632	0.937957	10	12.8772	1.01675	10	18.4694	0.979018	7	5.74955	0.953996	10	15.2847	1.05922	10	21.0346	0.883539	7	10.9458	1.02687	10	21.2792	1.03991	10	10.881	1.64724	7	13.6986
A0A1D6FQ36	Guanosine nucleotide diphosphate dissociation inhibitor OS=Zea mays GN=100501867 PE=3 SV=1 - [A0A1D6FQ36_MAIZE]	44.88	13	13	50	430	48.3682	6.26514	0.964313	18	6.40436	1.03566	17	10.7789	0.976295	10	5.80449	1.05675	18	5.40584	1.00698	17	5.81381	0.993536	10	4.11325	0.980113	18	7.617	0.997235	17	9.47438	1.05438	10	2.65682	0.995208	18	11.8539	0.964658	17	13.7457	1.02204	10	10.6917
B6SHY0	ATOZI1 OS=Zea mays GN=100284990 PE=2 SV=1 - [B6SHY0_MAIZE]	44.87	4	4	14	78	8.55631	8.79248	1.0514	5	3.56748	1.00226	5	5.70404	1.09756	4	27.6205	1.03189	5	5.11513	1.04015	5	7.37813	0.934852	4	7.03682	0.979027	5	7.42767	0.942011	5	2.71672	1.11498	4	5.34935	0.929981	5	12.3243	0.985014	5	4.65828	0.8688	4	7.61176
A0A1D6HWM5	Calreticulin OS=Zea mays GN=542732 PE=3 SV=1 - [A0A1D6HWM5_MAIZE]	44.87	1	15	69	390	44.3777	4.80518				0.69642	2	4.83666	0.738094	1					1.28646	2	4.40905	1.02317	1					1.3141	2	0.900929	1.28136	1					0.642359	2	6.22398	0.824577	1
B6TEY2	Thylakoid-bound ascorbate peroxidase APx8 OS=Zea mays PE=2 SV=1 - [B6TEY2_MAIZE]	44.81	2	17	121	462	50.2362	5.73193	0.762805	6	35.3499	0.694705	3	1.8868	0.711285	5	28.6482	1.14533	6	15.5579	1.3477	3	7.1257	1.16984	5	8.99957	1.15439	6	17.3407	1.12252	3	17.8589	1.09756	5	5.1134	0.822172	6	41.2067	0.833268	3	53.4033	1.08003	5	29.1627
Q41817	Heat shock protein 70 kDa (Fragment) OS=Zea mays GN=hsp70-5 PE=2 SV=1 - [Q41817_MAIZE]	44.75	1	8	35	219	24.0039	4.729	0.625407	1								0.913419	1								0.776829	1								2.05051	1
B4FRS1	Ras-related protein RABH1b OS=Zea mays GN=100283901 PE=2 SV=1 - [B4FRS1_MAIZE]	44.71	7	8	31	208	22.9288	7.91357	1.0395	9	4.28723	1.00603	11	2.82656	0.96815	9	19.4664	1.03564	9	4.26975	1.00482	11	4.60035	1.00908	9	5.11977	0.928126	9	5.28352	1.02921	11	4.51402	0.957679	9	12.453	0.983242	9	5.82868	0.966965	11	4.09389	1.13273	9	38.2016
A0A1D6HT76	Protein containing PDZ domain a K-box domain and a TPR region OS=Zea mays GN=103631990 PE=4 SV=1 - [A0A1D6HT76_MAIZE]	44.71	14	14	94	340	37.2461	6.07471	1.05686	35	11.7103	0.912633	32	7.13075	1.05926	27	19.0771	1.01544	34	7.90026	0.997255	32	5.87395	0.992461	27	8.27872	0.948848	35	8.15082	1.05019	32	6.51152	0.964161	26	8.77782	1.02877	34	15.7994	1.08719	32	11.3056	0.962233	27	23.2287
A0A1D6LKN6	Enolase OS=Zea mays GN=ZEAMMB73_Zm00001d036086 PE=4 SV=1 - [A0A1D6LKN6_MAIZE]	44.7	1	15	124	349	38.6596	7.2251							1.1145	1								0.733628	1								0.817112	1								1.94117	1
P17788	50S ribosomal protein L2, chloroplastic OS=Zea mays GN=rpl2-A PE=2 SV=2 - [RK2_MAIZE]	44.69	8	8	74	273	30.0465	11.3706	1.04168	27	8.31619	1.00654	24	6.62718	1.07782	22	12.2206	0.95713	27	6.28385	1.07406	24	11.2852	1.03677	22	4.88607	1.03118	27	6.1925	0.958014	24	12.2676	0.972326	22	8.7674	1.0001	27	12.6752	0.976624	24	13.6449	0.965186	22	20.5906
K7UP24	Glycosyltransferase OS=Zea mays GN=ZEAMMB73_Zm00001d048707 PE=3 SV=1 - [K7UP24_MAIZE]	44.66	5	13	54	459	49.425	5.70654	0.974508	7	16.3085	0.889514	5	6.18661	0.765759	5	20.1192	0.996201	7	13.2715	1.02091	5	0.608493	0.981315	6	9.51395	1.06494	6	6.47703	1.11001	5	9.73171	1.0179	5	4.20328	1.03751	7	17.4455	1.00684	4	2.91778	1.57583	5	41.8031
B4G072	DIMBOA UDP-glucosyltransferase BX9 OS=Zea mays GN=BX9 PE=1 SV=1 - [BX9_MAIZE]	44.59	12	14	141	462	49.9856	5.31299	0.884526	42	12.7819	0.935135	45	9.00657	0.896137	40	14.0639	1.13407	42	8.41834	1.10909	44	11.9551	1.10137	40	10.6409	0.998865	42	8.01802	0.975445	44	8.53525	0.975866	40	9.37586	0.988829	42	14.8966	0.986203	45	14.7818	0.869408	40	34.7409
C0P3Z8	Ubiquitin-conjugating enzyme E2 variant 1C OS=Zea mays GN=100382057 PE=2 SV=1 - [C0P3Z8_MAIZE]	44.59	1	5	27	148	16.7523	7.03467	0.916258	1		0.868646	1					0.930374	1		1.01373	1					1.21621	1		1.08992	1					0.885428	1		1.05082	1
P27347	DNA-binding protein MNB1B OS=Zea mays GN=MNB1B PE=1 SV=1 - [MNB1B_MAIZE]	44.59	8	8	25	157	17.1356	5.94775	0.937834	12	6.13095	1.01052	7	4.53935	1.00658	6	5.50479	1.01142	12	4.81333	1.00234	7	8.03408	1.04087	6	4.66778	1.03943	12	2.21573	1.0531	7	1.04539	1.03152	6	7.27934	1.04919	12	6.92941	0.828512	7	15.6657	0.864395	6	26.7219
B6SRI3	Photosystem I reaction center subunit III OS=Zea mays GN=100282027 PE=2 SV=1 - [B6SRI3_MAIZE]	44.44	11	11	303	225	23.7897	9.36377	0.946278	98	11.7958	0.977918	114	8.14261	1.06693	89	16.6336	1.06164	99	10.9337	1.06273	114	9.78271	1.03798	89	7.42405	1.01164	99	9.10258	0.866757	113	13.8364	0.939291	89	8.25321	0.976142	95	17.1697	1.13491	114	12.7563	0.902128	88	34.7745
A0A1D6GK62	Proteasome subunit beta type OS=Zea mays GN=ZEAMMB73_Zm00001d013505 PE=3 SV=1 - [A0A1D6GK62_MAIZE]	44.39	2	6	22	196	21.5051	5.90967	0.87935	1		1.01273	2	6.90114	0.923732	1		1.11556	1		0.956823	2	24.1434	1.02504	1		1.08612	1		0.967354	2	2.01749	1.08231	1		0.869375	1		1.06677	2	19.9901	0.946889	1
B4FF02	60S ribosomal protein L23a OS=Zea mays GN=100283914 PE=2 SV=1 - [B4FF02_MAIZE]	44.37	2	7	44	151	16.9026	10.2427	0.812207	7	15.7334	0.8728	4	21.1229	0.69695	3	10.613	1.06984	7	17.2311	1.1374	4	1.82502	1.15725	3	1.47561	1.14576	7	5.19806	1.04845	4	19.8897	1.09416	3	2.56447	0.801372	7	7.51763	0.89346	4	4.90113	0.969848	3	5.25174
C4JA45	60S ribosomal protein L5-1 homolog b OS=Zea mays GN=ZEAMMB73_Zm00001d012161 PE=2 SV=1 - [C4JA45_MAIZE]	44.37	4	10	75	302	34.3568	9.33447	1.00638	8	2.98409	1.07218	9	10.8393	0.819375	5	4.32796	0.953965	8	5.46776	0.9311	9	7.43339	0.927356	6	2.6396	0.994059	8	3.64057	0.983278	9	11.9823	0.923274	6	9.51554	1.11613	8	8.40979	0.964489	9	13.558	1.63256	6	15.3961
B6T4Y7	Chlorophyll a-b binding protein, chloroplastic OS=Zea mays PE=2 SV=1 - [B6T4Y7_MAIZE]	44.37	1	7	331	151	16.7926	7.48877	1.03214	1		0.969151	3	1.76035				0.968612	1		1.022	3	3.07992				1.07064	1		0.974704	3	9.4163				0.911238	1		1.00839	3	0.45642
B4FJG1	Chlorophyll a-b binding protein, chloroplastic OS=Zea mays GN=100216729 PE=2 SV=1 - [B4FJG1_MAIZE]	44.33	4	12	226	291	31.3912	5.50342	0.874278	28	13.8457	0.950943	28	7.95219	1.02021	19	11.2231	1.05039	28	5.52676	1.12362	28	6.0878	1.0498	19	4.41036	1.07767	28	9.64746	0.977686	28	7.50007	1.07611	19	7.19031	0.96756	28	12.9173	0.959669	28	8.43028	0.703417	19	27.5087
Q9FQB2	Glutathione S-transferase GST 27 OS=Zea mays GN=542632 PE=2 SV=1 - [Q9FQB2_MAIZE]	44.3	9	9	43	237	25.22	5.63037	1.09444	16	14.2648	0.929248	20	8.95555	1.09367	7	14.5139	0.9317	16	10.9713	1.02613	20	8.87793	1.0162	7	8.06521	1.01435	16	7.0425	0.978779	20	5.946	1.00345	7	12.1669	0.946115	16	14.9478	1.09449	20	8.5927	0.858953	7	19.6685
B6SHZ1	40S ribosomal protein S5 OS=Zea mays GN=ZEAMMB73_Zm00001d008387 PE=2 SV=1 - [B6SHZ1_MAIZE]	44.22	3	7	45	199	22.3528	9.77393	0.950351	4	4.10416	1.01292	6	21.2638	1.01191	6	14.9494	0.960844	4	1.83864	1.06289	6	2.50216	0.973282	6	5.87723	1.1923	4	15.5551	0.912845	6	11.2319	1.04843	6	7.97318	0.851708	4	25.325	0.960378	6	16.1067	1.04755	6	3.15863
K7UWX4	GrpE protein homolog OS=Zea mays GN=ZEAMMB73_Zm00001d051062 PE=3 SV=1 - [K7UWX4_MAIZE]	44.21	6	11	58	328	36.0682	4.64014	0.93205	12	4.44124	0.952537	11	5.27156	0.913758	11	11.3797	1.00801	12	6.60791	1.0108	11	9.34323	1.00761	11	5.02011	1.01257	12	3.88166	0.983772	11	5.46766	0.980389	11	15.2403	1.08925	12	6.28267	1.11625	11	8.82327	1.22648	11	54.3721
A0A1D6FDU6	ERBB-3 BINDING PROTEIN 1 OS=Zea mays GN=ZEAMMB73_Zm00001d008538 PE=4 SV=1 - [A0A1D6FDU6_MAIZE]	44.19	1	3	15	129	14.1402	4.62744	0.825975	2	0.650013	1.00581	1					1.0463	2	1.70916	1.05909	1					1.07802	2	11.1973	1.02069	1					1.05203	2	15.9762	0.904526	1
B6T8K2	40S ribosomal protein S20 OS=Zea mays PE=2 SV=1 - [B6T8K2_MAIZE]	44.07	3	5	22	118	13.0139	9.51025	0.93179	4	4.10468	1.05971	6	2.36983	1.02197	3	2.3737	1.00735	4	1.493	1.0237	6	2.43006	1.00759	3	8.06754	0.991787	4	1.79738	1.00013	6	9.03238	1.00185	3	3.13937	1.08162	4	3.47308	0.897102	6	1.97851	1.04925	3	20.4749
B6TMP6	60 ribosomal protein L14 OS=Zea mays PE=2 SV=1 - [B6TMP6_MAIZE]	44.03	2	7	20	134	15.3666	10.2866	0.953105	2	0.820777	1.08308	2	3.91863	0.914283	1		1.00008	2	4.32369	1.00105	2	2.29159	0.982366	1		1.04106	2	9.94047	0.968322	2	7.83875	1.04294	1		1.01366	2	11.6359	0.939948	2	1.93261	1.15637	1
C4JBH8	Uncharacterized protein OS=Zea mays PE=2 SV=1 - [C4JBH8_MAIZE]	43.84	5	7	24	219	23.0586	6.18896	0.915758	7	10.0265	0.911307	10	10.9746	0.967367	5	9.27929	0.978245	7	6.48594	1.09682	10	6.85552	1.02039	5	8.40353	1.01641	7	11.2683	1.00616	10	4.59158	0.929138	5	9.31261	1.05011	7	5.92743	1.01139	10	7.68885	1.12635	5	30.5457
A0A1D6E228	Proline--tRNA ligase cytoplasmic OS=Zea mays GN=ZEAMMB73_Zm00001d002585 PE=3 SV=1 - [A0A1D6E228_MAIZE]	43.82	3	16	56	461	52.9679	6.37939	1.02183	2	7.50879	0.873193	4	7.84661	0.887111	2	11.8968	1.01152	2	4.686	0.990973	4	22.4229	1.03415	2	5.73131	1.0379	2	11.6084	1.16932	4	8.62076	1.0255	2	4.05193	0.899168	2	18.9387	0.928839	4	17.3736	1.09175	2	21.561
B4FEE3	60S ribosomal protein L27 OS=Zea mays GN=103642077 PE=2 SV=1 - [B4FEE3_MAIZE]	43.8	1	6	30	137	15.6267	10.4624	1.04269	1								1.05734	1								0.870557	1								1.09597	1
B4FTA3	60S ribosomal protein L27 OS=Zea mays GN=ZEAMMB73_Zm00001d036570 PE=2 SV=1 - [B4FTA3_MAIZE]	43.8	1	6	30	137	15.5967	10.6382							0.859735	1								1.06161	1								0.997199	1								1.15001	1
K7US39	Dihydrolipoyl dehydrogenase OS=Zea mays GN=100501719 PE=3 SV=1 - [K7US39_MAIZE]	43.69	3	17	73	499	52.6206	7.32764	0.960108	2	11.3868	1.10429	1					1.02924	2	14.6661	0.943119	1					0.973728	2	7.08596	0.959412	1					1.0581	2	18.7508	0.996831	1
P12339	30S ribosomal protein S7, chloroplastic OS=Zea mays GN=rps7-A PE=3 SV=2 - [RR7_MAIZE]	43.59	8	8	39	156	17.6479	11.8101	1.02985	13	4.92366	1.03216	13	4.81028	1.06748	13	8.22138	0.94179	13	6.95879	1.12472	13	8.65782	1.07735	13	4.04038	1.06465	13	11.0249	0.894946	13	7.02437	0.966444	13	6.1018	0.990547	13	11.6128	0.963375	13	9.74149	0.770095	13	12.683
A0A096PQR7	Cytochrome P450 CYP74A19 OS=Zea mays GN=ZEAMMB73_Zm00001d028282 PE=4 SV=1 - [A0A096PQR7_MAIZE]	43.57	2	20	104	482	53.0194	7.82568	1.02302	2	12.0162	1.03705	8	5.35053	1.04404	3	13.568	1.04078	2	2.68524	0.974688	8	11.1681	1.04033	3	1.56808	1.07951	2	8.84923	0.902287	8	13.4956	0.768498	3	10.9765	0.748569	2	51.9177	1.05419	8	8.04339	1.32852	3	19.9912
B4FNM4	60S acidic ribosomal protein P0 OS=Zea mays GN=ZEAMMB73_Zm00001d035201 PE=2 SV=1 - [B4FNM4_MAIZE]	43.57	2	10	84	319	34.4671	5.30029	1.02251	4	4.94556	1.01107	4	2.07345	1.10996	6	8.47454	0.932583	4	4.54928	0.986698	4	8.03777	1.02326	6	4.30336	0.984438	4	12.5047	1.02687	4	6.89853	1.01375	6	1.67047	1.07792	4	7.70834	0.971029	4	10.3001	0.754939	6	15.4648
B4FBF6	Mitochondrial dicarboxylate/tricarboxylate transporter DTC OS=Zea mays GN=100274318 PE=2 SV=1 - [B4FBF6_MAIZE]	43.51	3	9	27	308	33.1261	9.70068	1.01831	4	1.96692	0.961426	3	0.821207	0.761964	2	8.6158	1.03407	4	2.4808	1.03984	3	6.78206	1.15592	2	3.88386	0.943931	4	2.3514	0.950724	3	2.99164	1.0256	2	4.5047	1.04827	4	1.07533	1.05557	3	6.43094	1.00766	2	12.0104
C0HEG7	Putative plastid-lipid-associated protein 13 chloroplastic OS=Zea mays GN=100304297 PE=2 SV=1 - [C0HEG7_MAIZE]	43.48	3	10	44	299	32.7561	7.21045	0.943606	4	9.28912	0.955967	3	11.5958	0.674785	2	64.5963	1.12039	4	12.4157	0.977537	3	12.1789	0.946096	2	19.9712	1.00816	4	3.3608	1.10248	3	2.27832	1.11025	2	11.2082	0.902655	4	12.2444	1.12531	3	11.3065	1.34165	2	37.327
B4FUZ9	50S ribosomal protein L15 chloroplastic OS=Zea mays GN=100273366 PE=2 SV=1 - [B4FUZ9_MAIZE]	43.45	13	13	93	267	28.2193	10.7261	1.02737	34	13.4647	0.995292	31	7.68898	1.03359	28	13.1222	0.956835	34	7.80404	1.05439	31	5.87629	1.00109	28	6.25219	1.02658	33	7.15434	0.980108	31	10.684	0.984621	28	10.3696	0.976369	34	18.7956	0.967427	31	10.6106	0.990414	28	26.0533
A0A1D6I6T8	Heat shock protein 90-2 OS=Zea mays GN=100272368 PE=3 SV=1 - [A0A1D6I6T8_MAIZE]	43.35	1	29	168	699	80.2239	5.10986	1.00589	1		0.905843	1		0.902922	2	18.5737	1.1144	1		1.08689	1		1.08463	2	1.82036	0.925877	1		0.866908	1		1.00924	2	2.39063	0.96584	1		1.21571	1		0.963371	2	29.0561
B6TG30	Uncharacterized protein OS=Zea mays PE=2 SV=1 - [B6TG30_MAIZE]	43.18	6	6	69	132	14.8441	10.3159	0.992994	24	11.3292	0.954885	26	5.65393	1.08332	19	4.63932	0.933488	24	6.78457	1.09397	26	10.4861	0.999846	19	5.73084	1.01117	24	14.0914	0.952642	26	8.3047	0.987344	19	8.10476	1.05743	24	15.4545	1.00344	26	8.84709	0.913962	19	24.0943
B4FVT3	Chlorophyll a-b binding protein, chloroplastic OS=Zea mays PE=2 SV=1 - [B4FVT3_MAIZE]	43.12	5	5	26	269	28.9396	7.32764	0.78568	11	18.7229	0.720014	6	26.8786	0.914233	9	34.3255	1.04188	11	6.43455	0.929203	6	23.7832	1.14099	9	12.8097	1.17777	11	21.3193	1.0615	6	31.3301	1.00987	9	9.04984	0.964881	11	22.5752	1.07055	6	8.52616	0.815572	8	16.2363
P52580	Isoflavone reductase homolog IRL OS=Zea mays GN=IRL PE=2 SV=1 - [IFRH_MAIZE]	43.04	1	9	42	309	32.8314	5.98584	1.31214	1		1.74905	1					0.703969	1		0.562002	1					0.709214	1		0.646788	1					1.54015	1		1.01802	1
B4FD74	Isoflavone reductase-like1 OS=Zea mays GN=542717 PE=2 SV=1 - [B4FD74_MAIZE]	43.04	1	9	41	309	32.9074	5.75732				0.897319	1								1.13225	1								1.02777	1								0.952101	1
A0A1D6FMD1	Importin subunit alpha OS=Zea mays GN=ZEAMMB73_Zm00001d009850 PE=4 SV=1 - [A0A1D6FMD1_MAIZE]	43.03	7	9	29	323	35.7775	6.96143	0.984381	10	7.7628	1.03963	8	9.20967	1.01332	3	12.5124	0.999809	10	5.67043	1.06963	8	6.61456	1.03853	3	3.34815	1.03444	10	12.9173	0.958519	8	3.68327	1.01618	3	2.10432	0.950506	10	10.7111	0.951019	8	5.73547	0.849034	3	13.8155
B4FW06	40S ribosomal protein S10-1 OS=Zea mays GN=100273505 PE=2 SV=1 - [B4FW06_MAIZE]	43.02	1	6	19	179	19.926	9.77393	0.956001	1					1.05047	1		0.96635	1					0.984914	1		1.04865	1					1.05959	1		1.05661	1					0.884888	1
B6SP74	Glycine-rich RNA-binding protein 2 OS=Zea mays PE=2 SV=1 - [B6SP74_MAIZE]	42.95	1	4	26	156	15.4751	6.55127				1.67452	1								0.366488	1								0.531262	1								1.51549	1
C0HHC4	Nucleoside diphosphate kinase OS=Zea mays GN=100381602 PE=2 SV=1 - [C0HHC4_MAIZE]	42.95	5	6	43	149	16.8197	7.50342	0.980161	13	7.19698	0.957753	17	8.66866	1.06386	10	18.3145	1.06825	13	6.41168	0.993772	17	6.6969	0.994921	10	3.77716	0.936049	13	10.4125	0.860927	17	11.0158	0.958743	10	9.2354	1.02274	13	5.98152	1.25321	17	13.0749	1.11405	10	39.8026
A0A1D6JS28	Outer mitochondrial membrane protein porin OS=Zea mays GN=ZEAMMB73_Zm00001d028102 PE=4 SV=1 - [A0A1D6JS28_MAIZE]	42.91	2	9	25	275	29.2104	9.0708	1.16783	1		1.14851	3	8.11193				0.869567	1		0.938741	3	2.0107				0.939695	1		0.855301	3	14.364				1.09675	1		1.10111	3	5.37902
B4FIM3	Uroporphyrinogen decarboxylase OS=Zea mays GN=542606 PE=2 SV=1 - [B4FIM3_MAIZE]	42.89	4	12	54	394	43.4697	8.11865	0.921732	5	15.888	1.02848	3	12.2739	1.17682	3	16.0979	0.987262	5	12.8782	1.04441	3	4.04545	0.967756	3	7.58058	1.00778	5	9.68022	0.977781	3	3.27166	1.00807	3	0.989241	1.05108	5	9.45801	1.04071	3	12.7928	0.84912	3	0.861316
A0A1D6N6H1	Actin-7 OS=Zea mays GN=100273396 PE=3 SV=1 - [A0A1D6N6H1_MAIZE]	42.82	1	12	118	376	41.6358	5.31299				1.10473	1								1.0499	1								0.958135	1								0.867474	1
B6SJC8	60S ribosomal protein L18 OS=Zea mays GN=100194344 PE=2 SV=1 - [B6SJC8_MAIZE]	42.78	5	7	34	187	21.1298	11.4292	0.926038	8	12.2702	0.995512	13	11.5553	0.918399	7	13.3502	1.006	9	4.55659	1.03495	13	8.42787	1.03177	7	3.34362	1.10443	9	13.9002	1.10781	13	14.598	1.10583	7	10.4135	0.92861	9	14.7911	0.891571	13	21.0039	0.635863	7	22.1344
B6TBY8	UDP-glucose 6-dehydrogenase OS=Zea mays PE=2 SV=1 - [B6TBY8_MAIZE]	42.71	2	12	36	480	52.8672	6.04932	0.991676	1		0.978834	1					1.00457	1		1.07532	1					0.951993	1		0.996621	1					1.11086	1		0.954038	1
B6U8H4	OHP2 OS=Zea mays PE=2 SV=1 - [B6U8H4_MAIZE]	42.7	4	5	46	185	19.5663	9.84717	1.02662	15	7.0898	1.00854	15	11.1762	1.1194	12	10.2521	0.996274	15	7.60998	1.03813	15	3.86282	1.01229	12	8.18199	0.956827	15	6.40663	0.924336	15	9.34363	0.913449	12	8.50407	1.09648	15	17.0286	1.05331	15	6.69021	0.920398	12	14.9008
Q94G64	T-cytoplasm male sterility restorer factor 2 OS=Zea mays GN=rf2 PE=2 SV=1 - [Q94G64_MAIZE]	42.62	1	18	113	549	59.4308	7.34229	1.48071	1					1.10322	2	10.987	0.800725	1					0.86492	2	4.59023	0.684467	1					0.838937	2	1.49056	1.20019	1					1.57437	2	8.32811
B6SX33	40S ribosomal protein S25-1 OS=Zea mays PE=2 SV=1 - [B6SX33_MAIZE]	42.59	1	5	21	108	12.0277	10.5942				0.770582	1								1.37196	1								1.06971	1								0.773177	1
B4FSL2	40S ribosomal protein S25-2 OS=Zea mays GN=ZEAMMB73_Zm00001d031939 PE=2 SV=1 - [B4FSL2_MAIZE]	42.59	1	5	25	108	12.0097	10.5942	0.999256	2	1.40396	0.998859	2	2.81867	1.22473	1		0.974529	2	5.22148	0.933428	2	0.302699	0.942514	1		1.05395	2	8.79931	0.986094	2	17.8884	1.04745	1		0.970595	2	5.96085	1.09674	2	18.1636	0.725616	1
B4FRZ2	Pyridoxal 5'-phosphate synthase-like subunit PDX1.2 OS=Zea mays GN=ZEAMMB73_Zm00001d018633 PE=2 SV=1 - [B4FRZ2_MAIZE]	42.59	11	11	109	317	33.6042	6.55127	0.976134	40	10.1463	0.931295	34	6.62442	0.93578	32	11.3832	1.02013	40	6.91301	0.996161	34	7.49672	0.994422	32	5.45742	1.05221	40	9.35603	1.09692	36	15.1178	1.06698	32	9.30822	0.922925	40	16.8957	0.990889	35	9.5255	0.92902	32	30.4485
A0A1D6GUG0	Peroxidase OS=Zea mays GN=ZEAMMB73_Zm00001d014606 PE=3 SV=1 - [A0A1D6GUG0_MAIZE]	42.59	8	8	16	317	33.9758	6.04932	1.04403	7	1.84822	1.09549	3	0.319372	1.03365	6	5.51631	1.05456	7	7.11303	0.913455	3	3.97043	0.97795	6	11.8677	0.985159	7	9.19161	0.923463	3	11.9006	0.974355	6	5.50771	0.937274	7	8.05853	1.09408	3	13.7117	1.06197	6	19.514
A0A1D6HS38	Oxygen-evolving enhancer protein 2-1 chloroplastic OS=Zea mays GN=100273117 PE=4 SV=2 - [A0A1D6HS38_MAIZE]	42.57	7	10	796	303	31.8444	9.45166	0.987411	153	14.8754	1.03638	150	11.1739	1.15708	98	21.1418	0.974299	149	13.3246	0.95038	145	13.1069	0.989631	101	14.775	0.944826	153	9.77048	0.925101	146	12.2789	0.941693	101	13.0012	1.15632	148	16.1254	1.13005	147	15.574	0.986586	89	33.1664
K7UDG5	Proline--tRNA ligase cytoplasmic OS=Zea mays GN=100272402 PE=3 SV=1 - [K7UDG5_MAIZE]	42.52	4	17	62	508	58.0965	7.10791	1.01369	5	1.53844	1.05749	5	4.12481	0.977262	4	8.83239	1.03787	5	2.50544	0.975271	5	4.79366	0.942279	4	5.50772	0.994691	5	10.9472	0.961348	5	2.81956	1.07365	4	1.13591	1.0364	5	5.45868	0.962491	5	15.3568	1.01835	4	21.699
B6U3Z0	50S ribosomal protein L21 OS=Zea mays PE=2 SV=1 - [B6U3Z0_MAIZE]	42.51	1	7	49	207	22.9014	9.34912	0.863937	7	10.6622	1.00293	9	13.0991	0.925729	9	22.777	1.05069	8	10.1364	1.01777	9	6.40591	1.06771	9	25.3449	1.0096	8	28.4583	0.911647	9	11.9992	0.892809	9	8.69961	1.28843	6	17.2947	1.10568	9	11.4551	1.27632	8	11.0976
B4FXZ3	Grx_C2.2-glutaredoxin subgroup I OS=Zea mays PE=2 SV=1 - [B4FXZ3_MAIZE]	42.48	3	3	19	113	11.9172	7.85498	1.04645	5	3.56071	1.01645	8	5.16462	1.0608	6	7.69808	1.01749	5	1.93034	1.02205	8	6.89031	0.973473	6	2.98217	0.996975	5	7.1969	0.964221	8	5.08968	1.0825	6	2.17693	0.926818	5	8.50223	0.976298	8	4.00204	0.794509	6	24.8623
P24993	Photosystem II reaction center protein H OS=Zea mays GN=psbH PE=1 SV=2 - [PSBH_MAIZE]	42.47	3	3	50	73	7.78209	8.57275	0.842997	18	14.4324	0.907944	16	4.70819	1.18857	16	11.078	1.10372	18	6.97507	1.11376	16	10.1649	1.14815	16	8.49292	1.18301	18	5.77964	0.857085	16	12.8174	0.80058	16	12.8931	0.840251	18	13.8112	1.16391	16	14.0953	0.595628	16	15.5376
O24573	60S acidic ribosomal protein P0 OS=Zea mays GN=RP-P0 PE=1 SV=3 - [RLA0_MAIZE]	42.32	1	9	71	319	34.4831	5.30029	1.09321	1								1.0558	1								0.882315	1								1.00896	1
K7VNE0	Phosphoenolpyruvate carboxykinase homolog2 OS=Zea mays GN=ZEAMMB73_Zm00001d047893 PE=3 SV=1 - [K7VNE0_MAIZE]	42.19	5	23	194	659	72.5244	6.75635	0.889004	10	7.98811	0.915869	8	6.49815	0.86006	10	14.5046	1.02169	10	9.64691	0.946051	8	13.1974	0.969928	10	6.66599	1.07734	10	11.1792	1.15506	8	12.0047	1.06563	10	11.1676	0.94596	10	18.5664	1.03357	8	5.02746	1.10916	10	34.9551
B4FED9	Ycf54-like protein OS=Zea mays GN=100193255 PE=2 SV=1 - [B4FED9_MAIZE]	42.18	6	6	27	211	24.2134	8.86572	0.972119	8	8.90565	1.05544	12	8.70368	1.26598	7	10.095	0.97592	8	12.3309	0.993484	12	7.03976	0.928045	7	6.96783	1.01317	8	4.65789	0.92907	12	7.30125	0.894361	7	11.8844	1.09245	8	14.6361	1.17534	12	5.40324	1.1394	7	14.2135
B7ZXC5	Thioredoxin OS=Zea mays PE=2 SV=1 - [B7ZXC5_MAIZE]	42.15	1	4	26	121	13.6108	7.59131				1.04249	1								0.936557	1								1.04654	1								0.969409	1
A0A0B4J3C2	Elongation factor 1-alpha OS=Zea mays GN=ZEAMMB73_Zm00001d037873 PE=3 SV=1 - [A0A0B4J3C2_MAIZE]	42.06	1	15	237	447	49.1357	9.12939	1.11862	13	12.3684	1.09724	18	6.034	1.11402	21	6.34591	0.960679	13	6.75134	1.01989	18	7.45815	0.994051	21	4.28766	1.02303	13	9.47212	0.945467	18	10.3711	1.0572	21	7.39021	0.977443	13	22.7525	0.964959	18	13.1428	0.74809	21	18.2026
O50018	Elongation factor 1-alpha OS=Zea mays GN=EF1-A PE=2 SV=1 - [O50018_MAIZE]	42.06	1	15	211	447	49.2587	9.11475	1.06414	11	3.44102	1.07817	15	3.84876	1.15049	14	6.39239	0.975444	11	5.78075	1.01644	15	8.05231	0.979214	14	4.24825	1.04293	11	6.24023	0.9201	15	6.02581	1.08246	14	3.96559	0.834713	11	9.65064	1.00718	15	9.08709	0.665136	14	16.0259
B6UHJ4	Elongation factor 1-alpha OS=Zea mays GN=100286309 PE=2 SV=1 - [B6UHJ4_MAIZE]	42.06	1	15	161	447	49.2737	9.05615	1.30252	3	1.3636	1.12556	2	5.10727	1.13977	1		1.02157	3	7.02978	0.962245	2	3.07491	0.992152	1		0.981739	3	10.9516	1.04374	2	3.63974	1.06875	1		0.662393	3	50.5573	0.827922	2	1.25077	0.696813	1
A0A1D6GQ42	Cell division cycle protein 48 OS=Zea mays GN=100382880 PE=4 SV=1 - [A0A1D6GQ42_MAIZE]	42.05	2	24	89	811	90.062	5.19873				1.13896	2	13.5277	0.86242	3	57.2003				0.66122	2	58.813	0.934115	2	13.7769				1.06051	2	3.83851	0.960178	3	5.30382				1.08705	2	17.3138	1.82754	3	5.6235
B6SUP5	Cytochrome P450 CYP74A19 OS=Zea mays PE=2 SV=1 - [B6SUP5_MAIZE]	42.03	1	19	93	483	53.0715	8.01611				1.11352	2	21.3648							0.649968	2	82.051							1.08474	2	12.4227							1.05442	2	8.52815
B6TGR3	Uncharacterized protein OS=Zea mays PE=2 SV=1 - [B6TGR3_MAIZE]	42.03	2	2	3	69	7.56363	5.32568	0.990064	1		1.12437	1					1.06234	1		0.93302	1					0.912579	1		0.985069	1					1.09025	1		0.946991	1
B6T8S6	60S ribosomal protein L33-B OS=Zea mays GN=100282547 PE=2 SV=1 - [B6T8S6_MAIZE]	41.96	1	4	15	112	12.8778	10.5503	0.884499	1					1.10401	1		1.11228	1					1.05878	1		1.05226	1					1.00792	1		0.924205	1					0.723797	1
B6U0S1	Elongation factor 2 OS=Zea mays GN=100285098 PE=2 SV=1 - [B6U0S1_MAIZE]	41.87	4	28	239	843	93.8616	6.354	1.16179	15	12.1247	1.04675	15	7.5116	0.901988	14	13.4671	0.930071	15	5.4243	0.947279	15	9.75148	0.944615	14	5.34766	0.951797	15	6.55919	1.01329	15	6.55971	1.14546	14	8.33807	1.02297	15	16.6307	1.00532	15	14.1906	1.06465	14	36.1889
B8A1R8	5-methyltetrahydropteroyltriglutamate--homocysteine methyltransferase 1 OS=Zea mays GN=541714 PE=2 SV=1 - [B8A1R8_MAIZE]	41.83	2	22	128	765	84.5654	6.17627				1.08579	4	12.6039	0.966782	1					1.00007	4	5.3963	1.08033	1					0.941986	4	9.27045	0.977596	1					1.00048	4	23.4983	0.966738	1
A0A1D6N0K3	Peroxidase OS=Zea mays GN=ZEAMMB73_Zm00001d042022 PE=3 SV=1 - [A0A1D6N0K3_MAIZE]	41.83	11	11	25	361	38.0656	7.89893	0.743934	6	16.2728	0.768252	9	27.8834	0.999708	10	13.2995	1.30059	6	11.7311	1.04523	9	4.88258	1.02734	10	4.08918	1.0364	6	4.98483	1.34622	9	26.2058	1.11138	10	9.09577	0.762189	6	34.0631	0.850956	9	15.4479	0.745707	10	28.2984
C4IYM7	Mitochondrial outer membrane protein porin 2 OS=Zea mays GN=103639463 PE=2 SV=1 - [C4IYM7_MAIZE]	41.82	2	9	30	275	29.1654	9.15869	0.953214	3	3.69878	1.012	4	11.9741	0.96887	2	5.88829	1.0242	3	6.67436	1.00783	4	6.73441	1.05282	2	2.06997	1.00647	3	0.469681	1.00347	4	2.69999	1.01062	2	15.5951	1.03677	3	21.3887	1.01593	4	4.62327	0.923155	2	33.6265
A0A1D6Q3U6	Small nuclear ribonucleoprotein family protein OS=Zea mays GN=100286216 PE=4 SV=1 - [A0A1D6Q3U6_MAIZE]	41.77	2	2	10	79	8.82198	11.6196				0.940224	5	2.84713	1.02646	5	21.0499				0.895759	5	3.37538	0.954913	5	3.9657				1.0777	5	0.40619	1.00822	5	2.26067				1.09976	5	5.85449	1.07778	5	23.0466
B6TGH8	Histone H1 OS=Zea mays GN=ZEAMMB73_Zm00001d034479 PE=2 SV=1 - [B6TGH8_MAIZE]	41.76	1	11	77	273	27.8683	10.77	0.914162	3	6.59935	1.51569	1		1.14172	2	5.3619	0.731371	3	1.89908	1.03191	1		1.26821	2	4.44922	1.25275	3	4.91975	0.784851	1		0.739293	2	1.6383	1.14379	3	3.22976	0.570606	1		0.709596	2	31.1247
A0A1D6Q7Z8	Soluble inorganic pyrophosphatase 2 OS=Zea mays GN=ZEAMMB73_Zm00001d051564 PE=3 SV=1 - [A0A1D6Q7Z8_MAIZE]	41.67	1	5	14	192	21.6739	5.12256							1.04014	1								1.1449	1								0.918468	1								0.812104	1
B6T0A2	Calmodulin OS=Zea mays PE=2 SV=1 - [B6T0A2_MAIZE]	41.61	2	3	36	149	16.7728	4.28467	0.942626	14	8.6109	0.947611	13	7.07375	0.945633	8	20.382	1.02448	14	8.19697	0.987097	13	9.01157	1.04464	8	8.30589	0.99554	14	5.65125	1.03342	13	14.4091	0.926165	8	4.6798	1.11235	14	5.85496	1.05396	13	6.05379	1.12454	8	10.0367
A0A0S2E5L1	Glucose-1-phosphate adenylyltransferase OS=Zea mays GN=Brittle-2 PE=3 SV=1 - [A0A0S2E5L1_MAIZE]	41.61	0	18	107	560	61.2645	7.59131
B6UDG4	Malic enzyme OS=Zea mays PE=2 SV=1 - [B6UDG4_MAIZE]	41.48	11	14	109	593	65.4548	5.90967	1.00929	23	9.5854	0.978078	29	7.89515	0.925925	23	7.56859	1.03807	23	9.23401	1.0065	29	6.82194	1.0216	23	12.2854	0.965523	23	8.95612	0.956716	29	7.92404	0.979411	23	10.5935	0.994264	23	11.8212	1.11108	29	10.771	1.16545	23	11.9559
Q9SP22	Calreticulin OS=Zea mays GN=CRT PE=2 SV=1 - [CALR_MAIZE]	41.43	1	15	67	420	47.9102	4.69092				1.29076	1								0.669356	1								0.835816	1								1.24814	1
B4FMY6	V-type proton ATPase subunit C OS=Zea mays GN=100281241 PE=2 SV=1 - [B4FMY6_MAIZE]	41.38	5	10	50	377	42.6808	5.64307	0.971544	6	6.47293	0.993597	8	4.59396	0.958577	8	10.8143	0.944326	6	11.5968	1.00083	8	4.82652	1.06882	8	0.998098	1.01874	6	5.95262	0.979396	8	6.32252	0.984026	8	8.02106	1.0266	6	16.135	1.03466	8	11.9149	1.09453	8	16.8293
A0A1D6H5Z9	Phosphoenolpyruvate carboxylase2 OS=Zea mays GN=542479 PE=4 SV=1 - [A0A1D6H5Z9_MAIZE]	41.38	2	16	264	435	49.1923	7.18115	0.952199	2	0.0407307	0.889452	3	11.5844	1.00762	3	5.85515	0.991677	2	10.5647	0.993946	3	15.9273	0.929493	3	8.52047	1.07977	2	9.27321	1.04555	3	11.962	0.925253	3	25.4559	0.963142	2	0.645644	1.03623	3	7.08331	1.49959	3	19.9778
B4FFX7	Proteasome subunit alpha type OS=Zea mays GN=100193683 PE=2 SV=1 - [B4FFX7_MAIZE]	41.28	1	8	47	235	25.8483	5.68115	0.903183	1		1.08135	2	14.555	0.8192	2	10.3355	1.1532	1		0.972185	2	5.22	1.05958	2	1.83951	0.979326	1		0.951088	2	11.8158	1.03671	2	3.65803	0.957873	1		0.988524	2	12.2582	1.1256	2	15.7389
B6T969	Proteasome subunit alpha type OS=Zea mays GN=103653823 PE=2 SV=1 - [B6T969_MAIZE]	41.28	1	8	44	235	25.8643	5.68115				1.02051	1		0.88514	1					1.0381	1		1.10713	1					0.933918	1		0.850671	1					1.02882	1		1.31603	1
A0A1D6JW41	40S ribosomal protein S20-1 OS=Zea mays GN=103633583 PE=3 SV=1 - [A0A1D6JW41_MAIZE]	41.27	3	5	24	126	13.8156	9.46631	0.947048	5	1.21819	1.0571	8	4.37812	0.907329	5	14.3578	1.01208	5	4.50379	1.01858	8	6.92935	0.974034	5	11.7409	1.03157	5	0.731141	0.988701	8	2.68332	1.04036	5	10.1597	1.05854	5	8.47814	0.980702	8	11.6842	1.08867	5	50.1635
A0A1D6PHI2	Peptidase beta subunit OS=Zea mays GN=ZEAMMB73_Zm00001d048102 PE=3 SV=1 - [A0A1D6PHI2_MAIZE]	41.25	7	15	76	480	53.3919	5.73193	1.00365	13	4.72524	0.970129	13	6.77099	1.03466	13	7.10739	0.969589	13	5.07676	0.9786	13	12.3031	1.0182	13	4.52989	0.954785	13	8.10794	0.952177	13	3.72536	1.00263	13	4.24462	1.06654	13	8.07274	1.10122	13	6.98461	0.997496	12	15.8692
B4FCH2	Histone H3 OS=Zea mays GN=103638137 PE=2 SV=1 - [B4FCH2_MAIZE]	41.18	2	8	57	136	15.3966	11.1509	0.98676	6	6.84371	1.02668	8	6.13733	1.10802	4	5.03825	0.991976	6	4.22933	1.07153	8	3.24285	1.03141	4	6.62405	1.03428	6	2.31441	0.910548	8	5.06827	0.93317	4	6.80952	0.995922	6	3.11674	1.02014	8	14.7925	0.912239	4	16.429
B6T8R5	60S ribosomal protein L34 OS=Zea mays PE=2 SV=1 - [B6T8R5_MAIZE]	41.18	1	5	26	119	13.6797	11.2681	1.04754	2	11.0777	0.971947	1		1.16616	2	17.8864	0.950888	2	1.17298	1.05266	1		0.911977	2	1.5329	1.11674	2	13.6211	1.12943	1		1.10183	2	1.34291	0.826311	2	9.43382	0.809656	1		0.729015	2	50.02
A0A1D6N4Z9	Membrane-associated protein VIPP1 chloroplastic OS=Zea mays GN=100191375 PE=4 SV=1 - [A0A1D6N4Z9_MAIZE]	41.18	2	9	67	289	32.2109	9.45166	1.03877	7	6.1224	0.996677	10	10.3177	1.05205	6	12.1912	1.00472	7	3.88912	1.00523	10	3.90436	0.959829	6	4.43669	0.938109	7	8.7253	0.97829	10	6.46173	0.94484	6	2.57449	1.06472	7	14.6355	1.0466	10	8.31189	1.16776	6	19.9783
C0PC62	Uncharacterized protein OS=Zea mays PE=2 SV=1 - [C0PC62_MAIZE]	41.14	11	17	128	525	57.194	5.66846	0.982549	31	6.72748	1.02147	30	7.49192	1.06541	22	17.0784	1.00064	31	6.35521	1.03697	30	7.5516	0.993654	22	4.29049	1.01772	31	8.97515	1.02293	30	6.60159	0.970487	22	6.95241	1.03899	30	8.59143	0.938123	30	9.80401	0.930667	22	27.6592
C0PCV2	40S ribosomal protein S8 OS=Zea mays PE=2 SV=1 - [C0PCV2_MAIZE]	41.12	9	9	50	214	24.2951	10.3745	0.980845	21	11.9462	1.03445	19	6.98569	1.03892	10	5.18998	0.986001	21	3.56509	1.01913	19	6.40235	0.976289	10	4.47642	1.01787	21	6.52981	0.991948	19	9.15421	1.08164	10	7.02506	1.01408	21	10.9618	0.958334	19	12.9971	1.00298	10	12.4612
B6TNP4	Histone H1 OS=Zea mays PE=2 SV=1 - [B6TNP4_MAIZE]	41.03	1	11	78	273	27.8843	10.77	1.0602	3	9.12215	1.28153	2	0.946557	1.08464	2	18.3372	0.694644	3	7.63103	1.0437	2	6.10423	1.04873	2	6.94253	1.22224	3	9.21932	0.891888	2	6.12885	1.1035	2	14.2211	0.962418	3	10.2021	0.724263	2	2.7072	0.527168	2	37.8831
B6TVI1	Non-specific lipid-transfer protein OS=Zea mays PE=2 SV=1 - [B6TVI1_MAIZE]	40.98	4	4	28	122	12.0131	9.29053	0.987529	8	7.76637	1.07864	13	14.3517	1.07751	7	14.6223	1.00664	8	5.587	1.13346	13	12.0309	1.07433	7	16.364	0.9493	8	3.64524	0.954879	13	11.1585	1.06392	7	10.2031	1.05999	8	18.5694	0.79577	13	12.7274	0.776657	7	22.2286
B6T8M6	Mitochondrial 2-oxoglutarate/malate carrier protein OS=Zea mays PE=2 SV=1 - [B6T8M6_MAIZE]	40.97	3	9	30	310	33.3822	9.70068	0.955979	4	3.02411	1.03885	5	8.0904	1.07273	3	38.4059	1.05143	4	3.18706	0.99453	5	5.37879	1.04622	3	4.01704	1.03591	4	4.11356	0.992238	5	8.50424	0.999271	3	9.02845	0.970842	4	3.68476	0.973098	5	17.7967	0.920386	3	30.0525
C0P4G2	Allene oxide synthase1 OS=Zea mays GN=542150 PE=2 SV=1 - [C0P4G2_MAIZE]	40.87	8	18	90	482	53.0013	7.00537	1.02003	9	8.4248	1.02829	10	6.74232	0.976325	5	9.87879	0.95262	9	4.37691	1.04037	10	2.41002	1.09694	5	8.43459	1.02058	9	6.09918	1.01031	10	4.87836	0.985352	5	9.00664	0.964736	9	4.3894	0.963346	10	12.1946	0.908139	5	16.6088
B6T6T8	Cysteine sulfinate desulfinase/cysteine desulfurase and related enzymes OS=Zea mays PE=2 SV=1 - [B6T6T8_MAIZE]	40.86	2	9	23	279	30.5276	7.62061	0.893532	2	4.80633	0.988593	1		0.932552	1		0.996958	2	1.3973	0.947068	1		1.02266	1		1.03521	2	12.2293	1.08918	1		0.989516	1		1.1053	2	15.8443	0.971178	1		1.14242	1
B6TSH6	60S ribosomal protein L21 OS=Zea mays PE=2 SV=1 - [B6TSH6_MAIZE]	40.85	6	6	16	164	18.7952	10.4038	0.948582	4	5.45388	0.979838	7	9.01681	0.932012	5	6.68145	1.03044	4	4.72118	1.01799	7	3.15928	0.990322	5	1.14128	0.976615	4	3.77726	1.03679	7	7.58945	0.947388	5	14.8373	1.03549	4	12.2243	0.97612	7	16.2711	1.11081	5	19.1542
B6T9P0	UDP-glucose 6-dehydrogenase OS=Zea mays GN=100279549 PE=2 SV=1 - [B6T9P0_MAIZE]	40.83	2	12	39	480	52.8681	5.99854	0.85895	1		0.959319	2	8.00995	0.985243	2	1.72159	1.14208	1		1.06813	2	5.11951	0.971191	2	11.0689	1.19812	1		1.02049	2	11.2828	1.16896	2	23.8301	0.668509	1		0.946474	2	12.7087	0.718711	2	44.5924
B6UF55	5-methyltetrahydropteroyltriglutamate--homocysteine methyltransferase OS=Zea mays GN=100286153 PE=2 SV=1 - [B6UF55_MAIZE]	40.78	1	21	125	765	84.4173	6.20166				0.986484	3	7.83461							1.11398	3	3.22463							0.847057	3	20.777							1.14268	3	7.08255
B4FZZ2	Peptidyl-prolyl cis-trans isomerase OS=Zea mays GN=103627222 PE=2 SV=1 - [B4FZZ2_MAIZE]	40.7	3	6	105	172	18.3501	8.68994	1.03689	21	7.18678	1.01978	20	7.88046	1.04224	22	11.9146	1.05634	21	3.52876	0.985039	20	6.41256	1.00123	22	9.89883	0.915576	21	7.65871	1.0188	20	10.31	1.09283	22	10.7233	0.995601	21	11.5422	0.950117	20	8.30034	0.744629	22	23.6297
B4FJP7	Photosynthetic NDH subunit of subcomplex B 2 chloroplastic OS=Zea mays GN=100216780 PE=2 SV=1 - [B4FJP7_MAIZE]	40.68	5	10	51	354	37.5598	7.37158	0.929987	9	8.88096	0.930578	8	9.79559	0.875054	9	6.20014	1.08663	9	8.62007	1.02648	8	12.7115	1.0927	9	3.28456	1.03343	9	3.32157	1.07704	8	4.30934	1.0093	9	9.0375	0.931116	9	6.25516	0.956594	8	6.43743	0.963184	9	13.9539
B6SKA0	Glutathione S-transferase 1 OS=Zea mays GN=ZEAMMB73_Zm00001d012675 PE=2 SV=1 - [B6SKA0_MAIZE]	40.65	8	10	70	214	23.7922	5.61768	0.931378	23	7.729	0.985784	20	7.20503	1.00566	19	8.13989	1.08618	23	9.00905	1.10305	20	7.62543	0.992987	19	10.8501	1.06008	23	8.94408	1.00356	20	11.5896	1.047	19	11.8892	0.947212	23	8.27322	0.945739	20	8.41171	0.774832	19	41.7415
A0A1D6L8E2	Cytochrome b-c1 complex subunit 7 OS=Zea mays GN=100384355 PE=3 SV=1 - [A0A1D6L8E2_MAIZE]	40.65	2	4	20	123	14.3204	9.56885	0.868605	5	10.4289	0.873852	6	15.1546	1.01541	3	5.98012	1.07171	5	11.355	1.11248	6	10.7133	1.11602	3	15.5105	1.23156	5	4.65192	0.974083	6	12.4572	0.894894	3	3.59724	0.779237	5	7.38609	1.04549	6	16.6062	1.27624	3	41.8457
B6TBN6	Pyruvate kinase OS=Zea mays PE=2 SV=1 - [B6TBN6_MAIZE]	40.61	6	16	74	527	57.2459	6.80029	0.990166	6	8.92321	1.0009	7	8.0637	1.02499	5	11.7374	1.05598	6	6.51544	1.07014	7	6.15009	1.01011	5	5.8122	1.02307	6	3.52013	0.989654	7	4.02882	1.06213	5	8.39813	0.904176	6	6.57124	0.910309	7	4.48064	0.720957	5	9.4998
A0A1D6N9E0	PsbP domain-containing protein 6 chloroplastic OS=Zea mays GN=ZEAMMB73_Zm00001d043167 PE=4 SV=1 - [A0A1D6N9E0_MAIZE]	40.6	8	8	69	266	28.468	7.34229	0.970787	22	11.2828	0.96461	28	9.15601	1.0851	19	10.1069	0.989565	22	4.56548	1.02206	28	6.13668	0.997877	19	7.19726	0.9967	22	8.15567	0.974314	28	7.92675	0.945116	19	5.79292	1.05341	22	6.9577	1.06265	28	6.54716	0.90553	19	20.3171
B6TLM3	GrpE protein homolog OS=Zea mays PE=2 SV=1 - [B6TLM3_MAIZE]	40.55	4	9	45	328	36.4251	4.58936	0.972991	6	3.66557	0.972772	9	7.80145	0.945938	6	20.4157	0.999374	6	8.91591	0.945413	9	12.3047	1.01203	6	4.38004	1.00053	6	7.05742	1.03404	9	8.44948	0.802713	6	16.7041	1.11438	6	11.6861	1.05987	9	15.0603	1.51004	6	31.9303
B6ST36	Chloroplast oxygen-evolving complex/thylakoid lumenal 25.6kDa protein OS=Zea mays GN=100281199 PE=2 SV=1 - [B6ST36_MAIZE]	40.5	10	10	58	242	26.1487	9.24658	0.971273	18	8.31982	1.01177	20	5.83394	1.04438	20	9.46985	1.02435	18	4.94383	1.01058	20	5.97027	1.00261	20	6.55037	0.954537	18	12.8374	0.922401	20	12.4706	0.94076	20	5.5832	1.10636	18	12.5948	1.06589	20	6.93014	1.06514	20	21.7075
A0A1D6FDV3	50S ribosomal protein L29 chloroplastic OS=Zea mays GN=ZEAMMB73_Zm00001d008544 PE=3 SV=1 - [A0A1D6FDV3_MAIZE]	40.38	4	4	36	104	12.4837	10.0522	0.924452	14	8.00172	1.03085	11	8.78863	0.968286	11	11.6616	1.00651	14	9.09344	1.07704	11	12.6258	1.00941	11	7.31748	1.06649	14	15.3744	0.835184	11	15.9999	0.918359	11	5.32888	0.946656	14	14.7813	1.09361	11	7.24084	1.23503	11	11.9746
P05641	Photosystem II CP47 reaction center protein OS=Zea mays GN=psbB PE=3 SV=1 - [PSBB_MAIZE]	40.35	3	18	1161	508	56.0703	6.53662	0.960485	30	10.3466	0.965882	25	6.5264	1.2017	18	15.8202	1.01495	30	5.91618	1.08054	25	5.48802	0.955806	18	5.69627	1.04322	30	5.27603	0.911084	25	8.9078	0.960378	18	7.18048	0.971797	30	10.5699	1.11854	25	19.833	0.943473	18	20.6634
A0A1D6EEX1	Natterin-4 OS=Zea mays GN=103646784 PE=4 SV=1 - [A0A1D6EEX1_MAIZE]	40.32	5	11	43	372	41.143	5.96045	0.814243	6	9.74263	0.865425	5	8.92653	0.72616	5	18.7603	0.856208	6	8.80884	0.904009	5	2.59112	0.836198	5	11.5324	1.40449	6	13.9163	1.38872	5	15.3074	1.48767	5	9.11613	0.803781	6	20.7467	0.839886	5	10.7703	1.03589	5	2.63378
P11143	Heat shock 70 kDa protein OS=Zea mays GN=HSP70 PE=3 SV=2 - [HSP70_MAIZE]	40.31	1	24	224	645	70.5278	5.32568				1.10006	4	10.9226	1.081	1					0.894793	4	17.8179	0.954786	1					0.932599	4	4.6301	0.982952	1					1.0321	4	9.44075	1.07796	1
P02355	30S ribosomal protein S4, chloroplastic OS=Zea mays GN=rps4 PE=3 SV=1 - [RR4_MAIZE]	40.3	9	9	42	201	23.4482	11.0776	1.02889	16	7.37492	0.979727	17	6.53497	1.18297	9	22.0799	0.920561	16	6.97965	1.10012	17	4.23481	0.979474	9	8.93345	1.09387	16	12.095	0.960216	17	7.85427	0.966404	9	11.824	0.945598	16	13.8678	0.985542	17	7.10846	0.723742	9	18.8512
A0A1D6GEX5	Short chain alcohol dehydrogenase1 OS=Zea mays GN=100282128 PE=4 SV=1 - [A0A1D6GEX5_MAIZE]	40.28	1	6	41	283	29.3018	6.16357	1.0086	1		0.960531	2	6.50291				0.959106	1		1.06705	2	5.23994				1.05687	1		1.09858	2	9.68665				0.98145	1		0.844373	2	0.89719
A0A1D6ECC9	Dihydrolipoyllysine-residue succinyltransferase component of 2-oxoglutarate dehydrogenase complex OS=Zea mays GN=100284269 PE=4 SV=1 - [A0A1D6ECC9_MAIZE]	40.27	11	11	39	365	39.6818	6.31592	0.961921	14	10.4687	1.00907	13	5.95457	0.940223	12	3.57228	1.03421	14	12.2368	0.995492	13	4.79227	1.03855	12	3.84376	0.990519	14	8.97357	1.03692	13	4.90273	0.980894	12	14.0541	1.06015	14	14.6629	0.999679	13	7.64746	0.992943	12	30.1386
A0A1D6HAE3	L-ascorbate peroxidase S chloroplastic/mitochondrial OS=Zea mays GN=ZEAMMB73_Zm00001d016802 PE=3 SV=1 - [A0A1D6HAE3_MAIZE]	40.26	1	16	108	462	50.2932	5.71924							1.84735	1								0.613341	1								0.724415	1								1.21758	1
C0PFK3	Proteasome subunit alpha type OS=Zea mays GN=ZEAMMB73_Zm00001d027896 PE=2 SV=1 - [C0PFK3_MAIZE]	40.24	8	8	35	246	27.4001	6.55127	0.995844	11	10.6679	1.02235	12	3.78998	0.913074	12	19.5135	0.974138	11	6.20893	1.03619	12	6.26644	0.970588	12	4.1511	0.969051	11	4.2669	0.961249	12	5.9296	1.02126	12	6.72607	1.07952	11	4.6911	1.016	12	5.70229	1.17233	12	34.1359
B6SUH9	PsbP domain-containing protein 3 chloroplastic OS=Zea mays GN=100281340 PE=2 SV=1 - [B6SUH9_MAIZE]	40.23	5	5	12	256	27.2307	5.46533	1.3053	7	13.9167	1.33366	4	12.9827	1.35457	1		0.852163	7	8.36741	0.569526	4	22.908	0.771701	1		0.646209	7	19.4325	0.700052	4	21.9456	0.852487	1		1.34977	7	19.4847	1.48659	4	12.598	1.36521	1
Q53CF4	Betaine aldehyde dehydrogenase OS=Zea mays PE=2 SV=1 - [Q53CF4_MAIZE]	40.2	3	12	40	505	54.941	5.45264	0.983361	1		1.10308	1		1.07344	2	2.369	1.04224	1		1.01756	1		1.05398	2	6.06624	1.02369	1		0.94931	1		0.938142	2	5.27741	0.943855	1		0.921283	1		0.936996	2	0.905463
C0P6L9	Uncharacterized protein OS=Zea mays PE=2 SV=1 - [C0P6L9_MAIZE]	40.19	1	7	32	214	23.3005	8.26514	0.883624	3	7.15808	0.967921	3	14.769	0.855677	2	10.2363	1.08635	3	1.84779	0.892306	3	7.64049	1.10967	2	7.78315	0.907485	3	8.51043	0.98469	3	19.3606	0.915917	2	3.95278	1.21223	3	0.453413	1.17919	3	2.20227	1.20324	2	12.438
B6TPG2	60S ribosomal protein L26-1 OS=Zea mays GN=100285268 PE=2 SV=1 - [B6TPG2_MAIZE]	40.13	2	6	36	157	17.5206	11.1216	1.20481	2	12.5841	0.994999	6	8.07872	1.12445	2	7.18505	0.83619	2	36.5718	0.965552	6	4.65932	1.04303	2	0.0432966	0.991481	2	11.4305	0.927378	6	10.8381	0.895674	2	28.0738	0.961472	2	6.51968	1.19003	6	22.4392	0.89823	2	47.31
A0A1D6MLR1	Ribosomal protein L26 OS=Zea mays GN=542610 PE=3 SV=1 - [A0A1D6MLR1_MAIZE]	40.13	2	6	40	157	17.4886	11.1216	1.03195	5	0.681193	1.00813	5	11.3183	1.01518	6	4.23805	1.01366	5	5.50896	0.995617	5	4.45347	0.979176	6	5.48583	0.979028	5	3.9921	1.09011	5	5.24606	0.968337	6	7.85988	1.06003	5	5.50127	0.90525	5	13.2567	1.17857	6	20.2138
Q41864	Thioredoxin M-type, chloroplastic OS=Zea mays GN=TRM1 PE=2 SV=1 - [TRXM_MAIZE]	40.12	1	7	147	167	18.0613	8.36768	1.25072	3	1.24511	1.02953	3	4.04435	1.08699	1		0.866053	3	4.09373	0.937031	3	8.96434	0.955325	1		0.918465	3	1.3362	1.02826	3	6.57886	1.13858	1		1.00901	3	27.0595	1.00095	3	3.53174	0.723842	1
A0A1D6M3P0	Alpha/beta-Hydrolases superfamily protein OS=Zea mays GN=100272558 PE=4 SV=1 - [A0A1D6M3P0_MAIZE]	40.09	6	7	38	232	24.7636	5.31299	0.96575	15	7.9296	1.01495	11	9.46181	0.899417	9	11.4181	1.07671	15	9.31704	1.03741	11	10.7734	1.02489	9	3.74018	1.01534	15	6.81709	1.01562	11	8.32148	0.968262	9	9.36948	1.00663	15	20.0028	0.988669	11	3.42512	1.09659	9	25.3791
B6U3H3	CP12-1 OS=Zea mays GN=ZEAMMB73_Zm00001d044925 PE=2 SV=1 - [B6U3H3_MAIZE]	40	4	5	30	140	14.7152	4.85596	0.898344	9	11.8601	0.921516	11	6.67977	0.990858	9	13.0692	1.07186	9	5.17999	0.975588	11	9.65965	0.992993	9	1.98592	1.00111	9	4.94894	1.00685	11	6.05424	1.01585	9	13.9141	1.02666	9	10.4172	1.15848	11	5.25359	1.07132	9	40.7791
C0P3S3	Calreticulin-3 OS=Zea mays GN=100382232 PE=2 SV=1 - [C0P3S3_MAIZE]	40	10	15	48	420	49.5188	7.25439	0.958466	14	8.98575	0.949979	8	4.96829	0.877861	12	13.1042	1.09775	14	13.1927	0.992456	8	6.19259	0.967736	12	4.17874	0.995184	14	4.36924	1.05394	8	11.2791	1.0998	12	6.5269	0.98992	14	16.7764	0.998382	8	15.1592	1.0843	12	23.0216
B4FU98	Thylakoid lumenal 16.5 kDa protein chloroplastic OS=Zea mays GN=100283751 PE=2 SV=1 - [B4FU98_MAIZE]	40	5	5	61	245	25.3882	8.73389	0.884866	18	13.1237	0.895492	24	12.0942	1.10775	19	10.6	1.05368	18	5.7166	1.04405	24	6.72963	1.00871	19	3.976	1.06281	18	7.64327	0.952445	24	9.06976	0.961148	19	11.7657	0.975764	18	11.2049	1.13666	24	10.7922	0.888624	19	45.3278
A0A1D6NHS4	Adenylate kinase 4 OS=Zea mays GN=ZEAMMB73_Zm00001d044103 PE=3 SV=1 - [A0A1D6NHS4_MAIZE]	40	1	6	18	180	19.7645	8.07471				1.10143	2	3.64794							1.08084	2	6.60016							0.782355	2	3.22283							1.06976	2	10.0188
B6UGP9	40S ribosomal protein S15 OS=Zea mays PE=2 SV=1 - [B6UGP9_MAIZE]	39.87	1	4	19	153	17.2924	10.1401	0.861165	4	15.9874	1.02482	2	12.9607				1.07671	4	2.31771	0.883677	2	3.11212				0.950145	4	1.51288	0.823913	2	4.69334				1.23264	4	4.72014	1.34404	2	19.8824
B4FF48	Haloacid dehalogenase-like hydrolase domain-containing protein OS=Zea mays GN=100193468 PE=2 SV=1 - [B4FF48_MAIZE]	39.87	10	10	25	306	32.6199	7.59131	0.884827	9	8.53874	0.929085	9	8.27163	0.937058	7	17.9686	1.0966	9	5.22353	1.08778	9	6.08565	1.03857	7	3.7032	1.036	9	7.43801	1.04402	9	4.52479	1.06943	7	4.95232	1.05376	9	22.5081	0.975175	9	13.0578	0.833616	7	8.94242
A0A096QB26	Thiol disulfide interchange protein txlA OS=Zea mays GN=ZEAMMB73_Zm00001d013184 PE=4 SV=1 - [A0A096QB26_MAIZE]	39.77	7	7	15	259	28.3993	5.2749	0.862759	7	14.2619	0.978738	6	7.22433	0.950954	2	20.1232	1.00954	7	15.3744	0.994259	6	8.24573	0.993714	2	11.0988	1.06912	7	4.08862	1.02791	6	4.72095	0.953865	2	21.797	1.00332	7	9.59414	0.973834	6	13.3673	1.17198	2	43.761
A0A1D6J0S0	Monodehydroascorbate reductase 5 mitochondrial OS=Zea mays GN=100272772 PE=4 SV=1 - [A0A1D6J0S0_MAIZE]	39.75	15	15	44	488	52.518	7.95752	0.959045	14	4.85941	1.02033	19	5.37064	0.988486	11	8.86148	1.01679	14	6.26237	1.00453	19	8.26437	1.01677	11	7.09454	1.07404	14	4.16479	0.980806	19	9.34559	1.00754	11	8.42142	0.976069	14	10.9956	0.987639	19	11.1325	0.78966	11	50.7528
A0A1D6JPH5	Glutathione reductase chloroplastic OS=Zea mays GN=541986 PE=3 SV=1 - [A0A1D6JPH5_MAIZE]	39.74	15	15	62	546	58.7733	7.78174	1.02502	21	7.00193	0.997363	27	6.64478	1.07167	14	6.54618	1.02686	21	8.34113	1.0109	27	6.82832	0.996101	14	8.70845	0.941708	21	5.95295	0.943113	27	7.76381	1.00694	14	8.97457	1.06618	21	7.25621	1.04005	27	7.86988	0.937758	14	38.0835
B4FH10	Bifunctional monothiol glutaredoxin-S16 chloroplastic OS=Zea mays GN=100193989 PE=2 SV=1 - [B4FH10_MAIZE]	39.73	4	8	25	292	31.3223	8.19189	1.00902	6	5.25214	0.937365	4	10.5595	0.864699	7	2.18541	1.00817	6	4.56981	0.993622	4	7.22188	1.03187	7	7.49377	1.04001	6	8.00625	1.12499	4	11.4839	0.965576	7	18.3386	0.976911	6	13.5824	0.879043	4	20.0627	1.17667	7	35.4375
A0A1D6HXK1	PGR5-like protein 1B chloroplastic OS=Zea mays GN=ZEAMMB73_Zm00001d019454 PE=4 SV=1 - [A0A1D6HXK1_MAIZE]	39.7	7	8	52	335	37.0347	5.24951	1.05731	16	9.11983	0.953082	22	8.73659	1.04937	12	8.20385	0.959466	16	5.22677	0.979996	22	6.96766	1.01935	12	5.0261	0.965357	16	4.27813	0.974168	22	16.0214	0.928276	12	10.8567	1.06402	16	6.26972	1.16011	22	5.90375	1.01071	12	32.2777
B6UBZ9	Cytochrome b-c1 complex subunit 7 OS=Zea mays GN=100383274 PE=2 SV=1 - [B6UBZ9_MAIZE]	39.68	2	4	14	126	14.7917	9.64209	0.843771	5	18.0163	0.952596	1		0.706145	2	52.259	1.07008	5	3.31501	1.06298	1		1.26588	2	33.3985	1.23307	5	5.97611	1.11245	1		0.992951	2	13	0.752933	5	15.7035	0.846394	1		0.746407	2	22.1145
K7TX67	Plasma membrane ATPase OS=Zea mays GN=542052 PE=3 SV=1 - [K7TX67_MAIZE]	39.64	1	31	176	951	104.83	6.66846	1.10257	1					1.04517	1		0.973608	1					0.914873	1		0.975677	1					1.20986	1		0.965929	1					0.738364	1
B4FTJ6	Mitochondrial phosphate carrier protein 3 mitochondrial OS=Zea mays GN=103627788 PE=2 SV=1 - [B4FTJ6_MAIZE]	39.62	12	12	69	366	38.575	9.18799	0.988276	23	12.4582	0.977323	23	7.11489	1.01082	23	11.7114	1.0627	23	5.44789	1.03547	23	9.96681	1.03762	23	5.54423	0.987805	23	5.77116	0.996805	23	9.04994	1.0826	23	11.5731	0.932585	23	11.4189	0.973368	23	14.4147	0.81577	23	20.6367
B6TQ06	Aminomethyltransferase OS=Zea mays GN=100279332 PE=2 SV=1 - [B6TQ06_MAIZE]	39.61	11	11	63	409	44.0065	8.1626	1.06289	19	8.54468	1.06288	30	8.07594	1.04071	14	4.81528	0.991322	19	12.2151	0.974072	30	9.48276	0.983205	14	8.47592	0.990387	19	12.7892	1.01016	30	10.8116	0.999624	14	14.3309	0.922572	19	17.466	0.982313	30	10.4282	1.04542	14	36.5218
B6TH57	Succinate--CoA ligase [ADP-forming] subunit alpha, mitochondrial OS=Zea mays GN=100283329 PE=2 SV=1 - [B6TH57_MAIZE]	39.58	2	9	66	331	34.1866	8.00146	0.923585	7	20.243	1.03682	5	24.5634	1.10137	3	39.5569	1.04619	6	19.3832	1.10892	6	19.2761	1.13443	3	25.9065	0.963012	7	13.5181	1.18746	6	19.9716	1.03373	2	6.16598	1.13399	7	24.8198	0.819612	6	20.1866	0.907153	2	18.0226
B4G1S4	Peroxidase OS=Zea mays PE=2 SV=1 - [B4G1S4_MAIZE]	39.56	7	7	86	321	33.0342	5.77002	0.780598	37	19.2009	0.83419	22	15.0609	0.84683	26	11.1091	1.36841	38	17.1099	1.00479	22	7.2466	0.97879	26	7.38992	0.990802	37	5.35875	1.13859	22	14.1159	1.23946	26	14.3922	0.768094	38	18.3777	0.96104	22	8.38265	0.811609	26	26.2257
B4FUA9	60 ribosomal protein L14 OS=Zea mays PE=2 SV=1 - [B4FUA9_MAIZE]	39.55	1	6	18	134	15.3516	10.3452	1.05755	1		1.01118	1		1.08361	1		0.963949	1		1.0591	1		1.02407	1		0.968852	1		0.897991	1		0.944887	1		1.05435	1		1.06484	1		0.983796	1
B6SSG5	Structural molecule OS=Zea mays PE=2 SV=1 - [B6SSG5_MAIZE]	39.54	9	9	57	263	28.7381	9.45166	0.944717	21	8.53696	0.897179	22	8.8503	0.993005	14	16.2156	1.07803	21	7.69143	1.04486	22	13.3988	1.01418	14	6.09919	1.04916	21	4.86964	0.935853	22	7.19733	1.02184	14	8.18512	0.91142	21	11.3015	1.14554	22	8.78649	1.02746	14	31.8933
A0A1D6ELX1	Aldo-keto reductase/ oxidoreductase OS=Zea mays GN=ZEAMMB73_Zm00001d005346 PE=4 SV=1 - [A0A1D6ELX1_MAIZE]	39.53	12	12	33	382	42.2516	7.85498	0.997676	13	5.34734	0.941217	10	9.86077	0.98531	10	7.98087	0.936566	13	6.5956	1.02934	10	6.83163	1.01666	10	3.14866	1.02686	13	6.60335	1.00141	10	4.72753	0.997707	10	9.67558	1.05526	13	8.81079	1.06346	10	8.0491	0.97524	10	10.9106
A0A1D6LAW0	Elongation factor 2 OS=Zea mays GN=103644298 PE=4 SV=1 - [A0A1D6LAW0_MAIZE]	39.5	1	25	197	843	93.8436	6.354	1.01938	1					0.913752	1		0.933642	1					0.945629	1		1.06216	1					1.03099	1		0.996958	1					1.27561	1
B6SJ37	Acylphosphatase OS=Zea mays PE=2 SV=1 - [B6SJ37_MAIZE]	39.47	2	2	3	114	11.7601	5.49072	1.02232	3	3.02433							1.08937	3	1.05261							0.945949	3	2.99235							1.01608	3	7.22154
O65101	Photosystem I reaction center subunit VI, chloroplastic OS=Zea mays GN=PSAH PE=2 SV=1 - [PSAH_MAIZE]	39.44	4	4	260	142	14.9201	10.0962	1.02234	74	18.6203	0.957057	82	18.1612	1.00912	60	28.6635	1.04591	80	16.5312	0.991788	86	18.6745	1.11509	76	24.8309	0.960892	80	18.2608	0.9134	83	14.8324	0.980134	69	16.9948	1.05769	66	18.2263	1.20806	83	23.8676	1.11736	52	43.4918
B4FPT6	GTP-binding protein SAR1A OS=Zea mays GN=ZEAMMB73_Zm00001d040278 PE=2 SV=1 - [B4FPT6_MAIZE]	39.38	3	6	17	193	21.9994	6.80029				0.949392	4	1.7443							1.01532	4	6.05422							1.06432	4	3.43306							1.00355	4	8.86136
P27923	Ubiquitin-40S ribosomal protein S27a OS=Zea mays GN=UBF9 PE=2 SV=2 - [RS27A_MAIZE]	39.35	3	7	69	155	17.6705	9.80322	0.975801	6	4.88694	0.986058	13	7.32733	1.00686	5	2.5344	0.975379	6	3.67057	1.01815	13	7.77016	0.974639	5	6.35617	0.990862	6	5.25039	0.956635	13	6.12078	1.04782	5	7.2192	1.09522	6	9.52627	1.03235	13	9.63497	1.02648	5	8.92953
A0A1D6J617	Double Clp-N motif-containing P-loop nucleoside triphosphate hydrolase superfamily protein OS=Zea mays GN=103641592 PE=3 SV=1 - [A0A1D6J617_MAIZE]	39.33	1	25	134	900	100.01	7.00537	1.16495	1		1.06669	1		1.02207	3	9.52135	0.999285	1		1.01056	1		0.927421	3	1.3149	0.938295	1		1.03791	1		0.962355	3	6.92945	0.903137	1		0.858029	1		1.1773	3	25.1305
B6TG85	60S ribosomal protein L13a OS=Zea mays PE=2 SV=1 - [B6TG85_MAIZE]	39.32	2	8	41	206	23.637	10.2134	1.03831	2	5.20528	1.01772	5	3.94253	1.07297	5	14.5157	0.922998	2	8.21749	1.09036	5	3.15342	1.01139	5	6.16266	1.04689	2	3.05117	0.870955	5	5.99806	1.00493	5	3.8461	1.0074	2	9.53796	1.02759	5	7.68207	1.03257	5	10.5014
B4FEH8	Uncharacterized protein OS=Zea mays PE=2 SV=1 - [B4FEH8_MAIZE]	39.3	11	11	62	374	41.1813	8.79248	1.08097	21	10.5721	1.015	21	4.60377	0.948027	20	13.1147	0.956792	21	6.97625	0.900223	21	7.84804	1.02555	20	5.69661	0.959755	21	3.20555	1.08207	21	8.12818	1.00805	20	5.35663	0.99064	21	15.1829	0.993926	21	10.0255	1.10382	20	25.9585
B6SLM7	Uncharacterized protein OS=Zea mays GN=103653993 PE=2 SV=1 - [B6SLM7_MAIZE]	39.25	4	4	15	107	11.0066	4.56396	0.974899	3	4.01645	0.944118	7	13.4829	0.870905	5	3.52002	1.08018	3	7.74576	1.00585	7	3.81348	1.08235	5	10.9624	0.973118	3	8.84563	1.02822	7	6.98087	0.996607	5	8.91904	0.987367	3	19.4206	0.989691	7	16.3578	0.986932	5	11.5501
B6TW28	Ferredoxin-thioredoxin reductase, variable chain OS=Zea mays PE=2 SV=1 - [B6TW28_MAIZE]	39.22	1	5	23	153	16.6709	9.48096	0.986774	1		0.925851	2	5.50286	1.04323	1		0.863381	1		0.985645	2	15.6783	0.901501	1		0.995465	1		1.03882	2	5.59748	0.945477	1		1.26223	1		1.06236	2	16.7919	1.35736	1
B6T2Q2	NADH-ubiquinone oxidoreductase B16.6 subunit OS=Zea mays GN=100282030 PE=2 SV=1 - [B6T2Q2_MAIZE]	39.16	4	4	9	143	15.9032	9.26123	0.915321	4	6.33129	0.940383	4	2.77043	0.975337	1		1.06316	4	7.52693	1.06717	4	6.86585	1.08761	1		1.06323	4	7.00965	1.01136	4	5.49931	0.992436	1		1.01176	4	13.4486	1.00486	4	13.3432	0.901475	1
B6TS21	Succinate--CoA ligase [ADP-forming] subunit beta, mitochondrial OS=Zea mays GN=100284286 PE=2 SV=1 - [B6TS21_MAIZE]	39.1	13	13	57	422	45.1647	6.31592	1.00046	24	11.5499	1.00327	21	6.67818	0.959277	12	13.7289	1.01779	24	12.403	0.972471	21	8.64804	1.00238	12	5.8252	0.983864	24	7.58225	1.02894	21	9.44595	1.02362	12	7.26092	0.948424	24	16.4888	0.968967	21	6.93594	1.11097	12	31.0297
D2IPM5	Eukaryotic translation initiation factor 6 (Fragment) OS=Zea mays subsp. mays PE=3 SV=1 - [D2IPM5_MAIZE]	39.09	2	2	11	110	11.8109	4.66553	1.02643	4	3.49606	1.00445	3	1.77788	0.943155	4	4.7169	0.951795	4	4.84682	0.946716	3	13.6133	1.00911	4	4.02083	1.0023	4	7.62885	1.02304	3	5.65918	0.884167	4	2.26161	1.09249	4	6.92387	1.04049	3	4.19402	1.19302	4	6.57303
B4FR03	Nucleic acid-binding OB-fold-like protein OS=Zea mays GN=100272828 PE=2 SV=1 - [B4FR03_MAIZE]	39.04	4	5	19	146	15.5522	9.18799	0.928836	3	6.74104	0.955793	7	4.71139	0.928996	3	0.555649	1.00044	3	0.139095	1.00431	7	3.95268	1.0713	3	2.11689	1.09634	3	3.4282	1.05878	7	5.11128	1.03107	3	8.00704	0.934564	3	5.27421	0.960565	7	3.50675	1.06337	3	9.44874
A0A1D6KLS3	Glutaredoxin-C5 chloroplastic OS=Zea mays GN=ZEAMMB73_Zm00001d031856 PE=4 SV=1 - [A0A1D6KLS3_MAIZE]	39.02	1	4	15	164	17.7423	9.49561	0.99449	1					1.05241	1		1.02635	1					1.01854	1		1.02316	1					1.02154	1		0.953896	1					0.881195	1
C0P3M6	Basic endochitinase B OS=Zea mays GN=ZEAMMB73_Zm00001d027525 PE=2 SV=1 - [C0P3M6_MAIZE]	39	7	7	38	259	27.8425	8.42627	0.888235	16	11.2009	0.984164	11	6.53859	0.906894	11	15.3274	1.08852	16	8.63251	0.968335	11	5.44498	0.956587	11	9.42536	0.992272	16	5.43213	1.12319	11	11.7637	1.08945	11	15.8806	0.954868	16	11.7983	0.899078	11	16.473	1.04411	11	24.321
P93639	Actin (Fragment) OS=Zea mays GN=Maz56 PE=3 SV=1 - [P93639_MAIZE]	38.99	1	11	110	336	37.2729	6.01123							0.998535	1								1.03224	1								0.837241	1								1.34309	1
P16037	30S ribosomal protein S2, chloroplastic OS=Zea mays GN=rps2 PE=3 SV=1 - [RR2_MAIZE]	38.98	9	9	31	236	26.8643	10.0229	0.991075	10	13.134	1.05528	12	4.55907	1.04266	9	23.2974	0.97681	10	6.52876	1.04607	12	8.08548	0.998955	9	3.95549	1.12105	10	15.9739	0.929679	12	8.9914	1.01542	9	9.33772	0.876893	10	16.9255	0.973728	12	6.53456	0.913774	9	61.1437
B6T7X9	Profilin OS=Zea mays PE=2 SV=1 - [B6T7X9_MAIZE]	38.93	3	5	84	131	14.064	4.70361	0.952943	11	8.88581	1.03419	8	7.42938	1.00378	6	20.3318	0.974266	11	5.69824	0.999004	8	3.6525	1.03149	6	3.93214	0.990079	11	3.38126	0.976439	8	2.37774	1.01967	6	6.14919	1.06536	11	8.71258	0.970129	8	20.9465	1.04743	6	25.4247
B4FRQ7	Proteasome subunit beta type OS=Zea mays GN=100286342 PE=2 SV=1 - [B4FRQ7_MAIZE]	38.91	1	6	28	221	24.3052	6.34131	1.06974	1		1.03654	2	3.41355	1.20506	1		1.01421	1		0.984718	2	7.2733	0.924826	1		0.965983	1		0.966252	2	4.57929	1.1298	1		0.964882	1		1.02455	2	7.31371	0.621587	1
A0A1D6I845	Proteasome subunit beta type OS=Zea mays GN=103632974 PE=3 SV=1 - [A0A1D6I845_MAIZE]	38.91	1	6	27	221	24.3112	6.88818	0.95488	1		0.992615	1		1.09898	1		1.0884	1		1.01604	1		1.00622	1		1.00351	1		1.02215	1		1.05126	1		0.945854	1		0.972984	1		0.768503	1
K7TIN2	Glycine cleavage system P protein OS=Zea mays GN=541946 PE=3 SV=1 - [K7TIN2_MAIZE]	38.87	26	26	76	1042	111.93	7.06396	0.979369	27	11.5644	0.975703	25	10.2671	0.978796	24	12.7845	1.00302	27	6.84879	1.00002	25	8.94152	1.03932	24	7.70545	1.05428	27	14.7129	1.05627	25	9.94786	1.07683	24	7.16762	0.889329	27	20.3	0.944507	25	13.6519	0.83884	24	21.5306
B4FDG4	Peptidyl-prolyl cis-trans isomerase OS=Zea mays PE=2 SV=1 - [B4FDG4_MAIZE]	38.81	2	2	8	67	7.37584	9.49561				1.69913	3	23.8217	0.922804	2	7.8453				1.18954	2	25.3718	0.746423	2	0.580244				0.809387	2	25.1883	1.23832	3	105.746				2.2613	3	126.012	1.83349	2	42.8512
B4F9R6	60S ribosomal protein L18a OS=Zea mays PE=2 SV=1 - [B4F9R6_MAIZE]	38.76	1	7	36	178	21.3513	10.4624	0.922007	1		0.988359	1		1.00418	1		1.1084	1		1.03789	1		0.963843	1		1.04315	1		1.02462	1		0.986879	1		0.893765	1		0.948669	1		1.17546	1
A0A1D6GWE1	Shepherd-like1 OS=Zea mays GN=100279926 PE=3 SV=1 - [A0A1D6GWE1_MAIZE]	38.74	4	28	111	808	92.817	4.99561	0.972708	5	5.03529	0.881747	7	22.1294	0.768343	3	39.355	1.05518	5	14.5322	0.983957	7	18.145	1.1099	3	3.93667	0.99994	5	4.81218	1.26965	7	14.0441	0.986052	3	14.8871	0.882967	5	10.7777	0.894856	7	8.65922	0.758622	3	0.483256
B6T3P5	Glutamine synthetase OS=Zea mays PE=2 SV=1 - [B6T3P5_MAIZE]	38.74	1	11	64	382	41.8619	5.73193				0.991686	1		1.31005	1					0.893282	1		0.897655	1					1.18897	1		0.862676	1					0.896439	1		1.10183	1
B4FEE7	40S ribosomal protein S26 OS=Zea mays GN=100193262 PE=2 SV=1 - [B4FEE7_MAIZE]	38.64	1	3	9	132	14.7817	11.0337				1.00541	1								0.889783	1								1.03453	1								1.09309	1
B6SYW0	40S ribosomal protein S26 OS=Zea mays PE=2 SV=1 - [B6SYW0_MAIZE]	38.64	1	3	9	132	14.8078	11.0337							1.00366	1								1.04813	1								1.04836	1								0.829714	1
B6TBW2	ATP synthase delta chain OS=Zea mays GN=100282837 PE=2 SV=1 - [B6TBW2_MAIZE]	38.63	8	8	35	233	25.5498	9.37842	0.884559	7	8.30471	1.03464	19	4.77527	0.908428	8	6.42026	1.02076	7	5.97959	0.98897	19	4.56735	1.02231	8	7.25338	1.05994	7	15.2832	0.990475	19	5.21956	0.998345	8	12.4019	0.904649	7	9.02058	0.986739	19	8.93256	1.02709	8	25.7472
B6SHF6	Mitochondrial-processing peptidase alpha subunit OS=Zea mays PE=2 SV=1 - [B6SHF6_MAIZE]	38.61	3	12	57	505	54.0676	6.80029	0.784299	4	0.277111	0.91971	6	5.76124	0.989306	7	8.59025	1.15724	4	1.33668	1.05456	6	6.04541	1.05465	7	7.38937	1.02422	4	5.14807	1.06008	6	6.64881	0.943554	7	14.0722	1.03104	4	5.41463	0.985189	6	1.47335	0.99817	7	13.6029
Q41834	Nucleic acid-binding protein OS=Zea mays GN=NBP PE=2 SV=1 - [Q41834_MAIZE]	38.61	8	8	255	303	33.0966	4.71631	0.923233	85	13.5995	0.927391	97	10.2113	0.976879	73	12.0859	1.00617	85	10.2664	1.05794	97	9.53427	1.05773	73	8.53165	1.01401	85	9.81562	0.994037	97	9.58244	0.954733	73	12.39	1.02454	84	13.3376	1.06302	97	14.1505	1.02474	73	41.2355
B4FKV6	Peroxidase OS=Zea mays GN=100216995 PE=2 SV=1 - [B4FKV6_MAIZE]	38.6	7	7	28	342	36.1788	5.35107	0.959747	10	6.55775	1.04787	9	6.67269	1.17813	9	26.9377	0.94048	10	8.13343	1.06511	9	4.93747	0.935906	9	8.01099	1.09293	10	7.87014	0.934822	9	9.39428	1.01692	9	10.2458	1.03799	10	8.20104	1.01857	9	20.4686	0.890152	8	38.072
A0A1D6HSW9	Proline--tRNA ligase chloroplastic/mitochondrial OS=Zea mays GN=100283555 PE=3 SV=1 - [A0A1D6HSW9_MAIZE]	38.55	13	13	48	537	59.7026	7.35693	1.24223	17	8.0089	1.0768	18	7.76556	1.25525	13	16.3913	0.856246	17	7.79806	0.922088	18	10.5909	0.873626	13	12.8398	0.891338	17	11.3083	0.859786	18	12.3432	0.918463	13	14.5344	1.0978	17	12.8409	1.18465	18	10.4791	1.15096	13	37.5521
Q4W1F6	Thioredoxin OS=Zea mays GN=trxh2 PE=2 SV=1 - [Q4W1F6_MAIZE]	38.52	1	4	12	122	13.0307	6.66846	1.32851	1		1.4932	1					0.883883	1		0.72064	1					0.74738	1		0.69426	1					1.17618	1		1.10515	1
B4FH44	Thioredoxin OS=Zea mays GN=ZEAMMB73_Zm00001d019034 PE=2 SV=1 - [B4FH44_MAIZE]	38.52	1	4	14	122	13.0737	6.66846	0.757791	1		0.696792	2	33.5706	0.720069	1		1.1861	1		1.36299	2	7.40214	1.08906	1		1.28134	1		1.2884	2	12.7014	1.43161	1		0.600355	1		0.553235	2	6.4688	0.358822	1
K7TXW7	Thioredoxin M-type, chloroplastic OS=Zea mays GN=103640889 PE=4 SV=1 - [K7TXW7_MAIZE]	38.51	1	7	153	174	18.6285	8.29443	1.07878	4	3.41202	0.891651	3	5.78946	0.995739	6	14.0004	1.00316	4	5.98476	1.03781	3	4.6646	0.994954	6	3.02709	0.934916	4	4.56299	1.02007	3	9.69381	1.01216	6	8.41708	0.972026	4	6.90875	1.0856	3	0.0124642	0.92138	6	39.5274
A0A1D6EZ36	Peptidyl-prolyl cis-trans isomerase CYP37 chloroplastic OS=Zea mays GN=103647754 PE=4 SV=1 - [A0A1D6EZ36_MAIZE]	38.5	12	12	70	439	47.3296	6.56592	0.91757	26	13.2113	0.912609	25	10.5632	0.950305	19	20.9019	1.0307	26	6.17287	1.06124	25	10.3417	1.03646	19	12.4744	1.037	26	9.58181	1.05398	25	6.47292	0.976639	19	6.0384	0.992805	26	13.4638	0.999824	25	8.29058	1.09234	19	23.1782
A0A1D6IM28	Ferredoxin-dependent glutamate synthase, chloroplastic OS=Zea mays GN=ZEAMMB73_Zm00001d022388 PE=4 SV=1 - [A0A1D6IM28_MAIZE]	38.49	44	44	208	1473	160.605	6.11279	1.00563	75	10.0095	0.991442	73	6.58129	1.05493	55	11.5802	1.02086	75	7.48858	1.03823	73	7.23726	1.02655	55	7.51409	0.957959	75	6.54588	0.951913	73	9.87458	0.958427	55	5.84898	0.999147	75	12.0697	1.03908	73	12.3117	1.02511	55	31.0265
B4F9W3	Chlorophyll a-b binding protein, chloroplastic OS=Zea mays PE=2 SV=1 - [B4F9W3_MAIZE]	38.46	1	3	93	156	17.1418	5.47803	1.01152	1								0.934519	1								1.0541	1								1.01999	1
B6T428	Succinate--CoA ligase [ADP-forming] subunit alpha, mitochondrial OS=Zea mays PE=2 SV=1 - [B6T428_MAIZE]	38.44	1	8	54	320	33.1751	7.7085	1	2	19.1148	1.35885	2	6.04104				1.27131	2	23.024	0.549697	1					1.05301	2	0.506721	1.1984	2	37.8464				0.968476	1		1.08151	2	20.2806
B6UE05	60S ribosomal protein L7a OS=Zea mays PE=2 SV=1 - [B6UE05_MAIZE]	38.43	1	14	39	255	28.8222	10.4038	0.953726	1		1.01231	1		1.00189	1		1.01084	1		1.03701	1		1.02743	1		1.06085	1		1.0275	1		1.02882	1		0.970689	1		0.91344	1		0.927586	1
B4FBC9	Patellin-1 OS=Zea mays GN=100192106 PE=2 SV=1 - [B4FBC9_MAIZE]	38.39	14	15	56	620	67.9934	4.58936	1.0423	17	7.33531	1.03247	26	16.1379	0.93878	11	16.7009	0.972583	17	8.35143	0.937857	26	10.8503	0.981938	11	2.8747	0.95639	17	8.67861	0.953752	25	7.31801	1.00123	11	9.58837	1.06249	16	6.68546	0.988019	26	27.1445	1.38788	11	24.5472
A0A1D6F1Q4	40S ribosomal protein SA OS=Zea mays GN=100283431 PE=3 SV=1 - [A0A1D6F1Q4_MAIZE]	38.36	10	10	76	292	31.6869	5.24951	1.03611	26	11.4305	0.993492	29	8.3422	1.01713	21	12.4966	0.991472	26	8.14165	1.05404	29	7.64701	0.984199	21	10.8008	1.0125	26	9.35754	0.99662	29	5.04162	1.06387	21	5.38499	0.977981	26	7.73907	0.944832	29	10.5615	0.855957	21	28.1665
B4FI53	60S ribosomal protein L32 OS=Zea mays GN=100194289 PE=2 SV=1 - [B4FI53_MAIZE]	38.35	3	4	19	133	15.7066	10.4185	0.982193	5	9.37869	1.04757	7	7.80722	1.04227	4	7.32908	1.10349	5	8.94572	1.04742	7	11.1204	1.00754	4	3.73678	1.00784	5	8.0825	0.958679	7	7.39848	1.03013	4	4.38209	0.893686	5	14.8724	0.890449	7	2.63335	0.873526	4	18.1963
B6SZS2	40S ribosomal protein S9 OS=Zea mays GN=100192774 PE=2 SV=1 - [B6SZS2_MAIZE]	38.34	1	8	23	193	22.5331	10.2134	1.12588	2	4.26147	1.04791	1		1.11377	2	4.21139	0.956136	2	3.40861	1.04656	1		1.02601	2	0.755812	0.980305	2	2.28493	0.842627	1		0.941579	2	1.08368	0.951033	2	5.63057	1.10611	1		0.934482	2	3.93296
B6TH64	40S ribosomal protein S9 OS=Zea mays GN=100283332 PE=2 SV=1 - [B6TH64_MAIZE]	38.34	1	8	21	193	22.5031	10.2866	1.06296	1		1.04877	1		1.04424	1		1.01482	1		1.08413	1		1.04505	1		0.995088	1		0.847365	1		1.00147	1		0.924409	1		1.05257	1		0.87267	1
C0PK05	Lactoylglutathione lyase OS=Zea mays PE=2 SV=1 - [C0PK05_MAIZE]	38.28	10	10	45	290	32.3244	6.18896	0.92474	15	6.97522	0.966715	17	5.35253	0.966002	13	7.73968	1.10466	15	6.27552	1.03159	17	9.19137	1.01999	13	4.59861	0.968616	15	5.59419	0.970133	17	8.28025	1.01208	13	9.2879	1.05089	15	8.89137	1.05162	17	8.68086	1.03193	13	10.232
A0A1D6KUI9	Cell division control protein 48 homolog D OS=Zea mays GN=100274218 PE=3 SV=1 - [A0A1D6KUI9_MAIZE]	38.27	1	23	85	810	89.9198	5.17334				0.900374	1								0.793544	1								1.17501	1								1.16083	1
Q6LBH9	Ferredoxin-thioredoxin reductase (Fragment) OS=Zea mays PE=2 SV=1 - [Q6LBH9_MAIZE]	38.26	4	4	22	115	12.9492	6.30322	1.03243	7	4.52674	0.978078	7	4.76063	1.05828	8	7.64667	1.01548	7	4.33666	1.04113	7	7.2949	0.977677	8	3.28852	1.00505	7	3.52304	1.04995	7	15.3725	1.08178	8	4.65518	0.95429	7	6.30234	1.03733	7	16.7723	0.899103	8	16.2761
K7UZN5	Putative oxidoreductase, aldo/keto reductase family protein OS=Zea mays GN=ZEAMMB73_Zm00001d011363 PE=4 SV=1 - [K7UZN5_MAIZE]	38.26	6	11	51	345	38.2277	6.62451	1.01692	10	5.72543	0.959328	16	8.3317	0.973747	8	11.4537	1.04796	10	10.8802	1.00624	16	8.62185	1.01537	8	6.42122	0.952206	10	6.08959	0.96771	16	4.22524	0.978245	8	7.54143	0.96551	10	5.7236	1.08827	16	10.4162	1.1278	8	22.8337
B6SRR2	Peptidylprolyl isomerase OS=Zea mays PE=2 SV=1 - [B6SRR2_MAIZE]	38.22	7	7	140	225	22.7967	8.96826	0.971752	47	5.88959	0.94247	49	6.56054	0.989554	44	10.9193	1.02436	47	4.47862	1.02256	49	6.79453	1.0391	44	7.73317	1.00396	47	6.80772	1.02125	49	8.53082	0.988427	44	6.76465	1.07359	47	9.88208	1.02629	49	9.76894	0.966892	44	18.7414
B6TKU7	Sex determination protein tasselseed-2 OS=Zea mays PE=2 SV=1 - [B6TKU7_MAIZE]	38.16	1	6	39	283	29.3309	6.16357				1.1118	1								0.890737	1								0.893294	1								1.14099	1
B4FB55	Ras-related protein ARA-3 OS=Zea mays GN=103635765 PE=2 SV=1 - [B4FB55_MAIZE]	38.14	2	7	25	215	23.8673	8.22119	1.00962	1		1.16286	2	2.8686	0.901944	1		1.03218	1		0.92865	2	1.95116	1.00664	1		0.894355	1		0.951658	2	0.157801	0.987552	1		1.14039	1		0.94539	2	2.64398	1.2382	1
B5AK47	Dhurrinase-like B-glucosidase OS=Zea mays GN=100174972 PE=2 SV=1 - [B5AK47_MAIZE]	38.1	11	20	92	567	64.2338	7.98682	0.942691	17	5.17863	0.969628	18	6.45503	0.978259	22	9.43649	0.921087	17	9.29236	1.17094	18	13.2513	1.06917	22	6.67759	1.08288	17	14.1872	0.927639	18	9.29499	0.930251	22	11.5058	0.967664	17	15.6747	0.927221	18	12.8601	1.00935	22	16.6679
B6SMQ8	Uncharacterized protein OS=Zea mays GN=ZEAMMB73_Zm00001d011461 PE=2 SV=1 - [B6SMQ8_MAIZE]	38.1	2	2	5	63	6.42663	10.5942	0.90609	1		0.761825	1		0.96643	3	12.0688	1.002	1		1.11014	1		1.05289	3	13.2553	1.08029	1		1.33539	1		1.04728	3	4.99006	1.01734	1		0.742155	1		0.967172	3	26.2195
A0A1D6GDM6	DPP6 N-terminal domain-like protein OS=Zea mays GN=103625729 PE=4 SV=1 - [A0A1D6GDM6_MAIZE]	38.03	17	17	127	689	73.8965	6.18896	0.955279	41	10.3012	0.99013	47	9.69155	1.03113	39	12.6086	1.06335	41	7.18084	1.11435	47	12.3725	1.02339	39	6.57029	0.944638	41	6.65424	0.93635	47	13.3172	0.996446	38	10.4147	1.02835	41	10.6195	0.996136	46	11.2229	0.933115	37	28.1362
B6T5F2	60S ribosomal protein L13 OS=Zea mays GN=100282254 PE=2 SV=1 - [B6T5F2_MAIZE]	37.98	3	9	57	208	23.8791	10.7114	0.991617	8	2.70123	1.02681	4	5.31141	1.05037	2	1.89096	1.02482	8	6.9758	1.05967	4	3.34245	0.98763	2	7.5413	0.992366	8	2.84004	1.00114	4	0.970418	1.06023	2	0.506985	0.948949	8	4.26091	0.970588	4	3.34965	0.868268	2	16.3486
B4FVE8	Membrane-associated protein VIPP1 chloroplastic OS=Zea mays GN=ZEAMMB73_Zm00001d012168 PE=2 SV=1 - [B4FVE8_MAIZE]	37.97	2	9	51	316	34.9851	9.30518	1.05454	2	1.07511	0.893618	3	14.3196	0.954389	2	3.86399	0.995325	2	0.235613	1.07013	3	8.52654	0.968352	2	11.3187	0.95234	2	10.7931	1.03185	3	6.61257	0.972346	2	1.94386	1.0255	2	18.791	1.09919	3	4.16469	1.24617	2	30.7788
Q6ST18	Heat shock factor binding protein 2 OS=Zea mays GN=hsbp2 PE=2 SV=1 - [Q6ST18_MAIZE]	37.89	2	3	11	95	10.2408	4.52588	0.987905	1					0.978801	2	22.9751	0.962495	1					1.00211	2	1.43823	0.971274	1					0.930768	2	6.894	1.14853	1					1.18075	2	41.7291
A0A1D6NFV3	Potassium/sodium hyperpolarization-activated cyclic nucleotide-gated channel 1 OS=Zea mays GN=103651360 PE=4 SV=1 - [A0A1D6NFV3_MAIZE]	37.86	8	8	24	243	26.4589	8.45557	0.97083	10	4.40463	0.985242	8	7.51849	1.01868	6	10.7939	0.985092	10	6.52536	0.972812	8	11.2682	0.954965	6	3.64241	0.990605	10	5.19843	0.964822	8	12.1651	0.980036	6	2.63741	1.06282	10	10.7456	1.11545	8	12.815	1.04683	6	30.2186
B6ST03	Uncharacterized protein OS=Zea mays PE=2 SV=1 - [B6ST03_MAIZE]	37.83	14	15	97	645	70.9097	7.29834	0.887283	25	20.3118	0.881491	34	11.8842	0.861049	28	13.938	1.12489	25	11.4501	1.1465	34	14.9895	1.03347	28	7.07529	1.00416	25	6.65218	0.98698	34	4.98459	1.09256	28	14.5471	0.908007	25	16.4445	0.937156	34	12.6822	0.992841	27	23.2307
Q9M7E3	Elongation factor 1-alpha OS=Zea mays PE=2 SV=1 - [Q9M7E3_MAIZE]	37.81	1	13	136	447	49.2407	8.93896	1.12011	13	9.28915	1.13418	14	5.24169	1.09622	13	9.68245	0.968702	13	7.2812	0.982383	14	11.9603	0.975781	13	6.59235	0.987928	13	8.18678	1.02594	14	11.0948	1.10692	13	6.95412	0.886166	13	9.03433	0.907427	14	6.98456	0.764841	13	13.3556
Q9FQC5	Glutathione S-transferase GST 14 OS=Zea mays GN=541832 PE=2 SV=1 - [Q9FQC5_MAIZE]	37.8	3	7	29	246	27.8274	8.57275	0.981782	3	1.9668	1.09858	2	4.58473	1.11194	1		0.99625	3	0.661425	0.98952	2	8.61419	0.962663	1		1.07099	3	0.95729	0.915997	2	1.29343	1.09179	1		0.91939	3	12.0341	1.00426	2	1.97191	0.766639	1
A0A1D6LQ82	Putative phosphoglucomutase cytoplasmic 1 OS=Zea mays GN=ZEAMMB73_Zm00001d036664 PE=4 SV=1 - [A0A1D6LQ82_MAIZE]	37.8	1	18	89	619	66.9756	5.12256	1.04286	1								0.951908	1								1.06513	1								0.931449	1
A0A1D6HUU8	Plasma membrane ATPase OS=Zea mays GN=ZEAMMB73_Zm00001d019062 PE=3 SV=1 - [A0A1D6HUU8_MAIZE]	37.79	0	16	81	606	65.5852	5.88428
B4FP39	ATP-dependent Clp protease proteolytic subunit OS=Zea mays PE=2 SV=1 - [B4FP39_MAIZE]	37.72	6	6	19	289	30.6338	5.021	1.02672	7	8.46455	0.978466	7	12.6238	1.01056	5	10.459	1.01792	7	3.5372	0.970425	7	13.6352	0.934164	5	1.25286	1.04409	7	2.96546	0.958975	7	12.841	1.07034	5	2.10047	0.933594	7	3.10217	1.04905	7	21.9009	0.999555	5	19.4625
C4J4Q0	Uncharacterized protein OS=Zea mays PE=2 SV=1 - [C4J4Q0_MAIZE]	37.7	4	4	61	122	13.3545	6.12549	1.02425	22	8.86552	1.06933	23	24.0148	0.928811	16	15.7012	0.991519	22	8.85455	0.965028	23	10.4804	1.01507	16	3.5626	0.99225	22	7.80106	0.932464	23	19.7201	0.994517	16	6.77485	1.0096	20	10.9812	0.988605	22	18.2595	1.19477	15	14.8913
B6T2V3	Photosystem II 11 kD protein OS=Zea mays PE=2 SV=1 - [B6T2V3_MAIZE]	37.65	2	5	99	170	17.7464	9.84717	0.942077	6	2.5644	0.959565	6	2.47163	1.14607	4	2.25632	1.06909	6	1.93554	1.06703	6	2.82978	1.05367	4	0.969551	0.985941	6	2.43422	0.949658	6	7.16946	0.897177	4	3.04379	1.02542	6	7.05325	1.05413	6	7.84673	0.878676	4	10.2165
B6STM7	Uncharacterized protein OS=Zea mays PE=2 SV=1 - [B6STM7_MAIZE]	37.63	4	10	64	372	41.108	5.89697	0.948366	13	14.2918	1.08766	12	10.3197	1.00013	12	5.03973	0.912925	13	12.1491	0.977804	12	5.93552	0.940142	12	6.67368	1.16572	13	12.7259	1.0101	12	7.93592	1.07079	12	15.2791	0.973362	13	10.6278	0.908231	12	23.4151	1.01304	12	26.4139
A0A1D6EC48	Double Clp-N motif-containing P-loop nucleoside triphosphate hydrolase superfamily protein OS=Zea mays GN=ZEAMMB73_Zm00001d003894 PE=3 SV=1 - [A0A1D6EC48_MAIZE]	37.58	1	25	131	918	102.051	6.65381	1.27445	1					0.919148	2	17.6586	0.904906	1					1.06544	2	0.876868	0.9177	1					1.08497	2	1.71421	0.932233	1					0.818873	2	31.4407
B6SMC7	40S ribosomal protein S29 OS=Zea mays GN=100282513 PE=2 SV=1 - [B6SMC7_MAIZE]	37.5	1	2	12	56	6.42412	9.90576	0.86887	4	6.53299	0.9548	3	2.2034	0.986349	2	1.47364	1.07178	4	3.84738	1.19731	3	7.17028	1.02473	2	2.7468	1.19808	4	8.22307	1.01337	3	0.491093	1.07375	2	0.599968	0.758456	4	10.5794	0.798813	3	2.89387	0.859996	2	7.02122
B6T1H0	40S ribosomal protein S6 OS=Zea mays GN=542529 PE=2 SV=1 - [B6T1H0_MAIZE]	37.45	9	9	45	251	28.6277	10.7114	0.949874	17	10.8263	1.03806	14	3.72391	0.999835	14	6.91785	1.0465	17	5.18866	1.05437	14	8.0969	1.01293	14	5.16474	1.02345	17	10.0566	0.963274	14	10.0313	1.04429	14	5.09758	0.995706	17	11.6725	0.981912	14	10.4609	0.875345	14	33.4736
P69388	Cytochrome b559 subunit alpha OS=Zea mays GN=psbE PE=3 SV=2 - [PSBE_MAIZE]	37.35	4	4	194	83	9.43871	4.77979	0.939149	72	14.8877	0.953008	74	9.55128	1.08929	48	9.06783	1.02588	72	8.22066	0.986026	74	8.62085	0.965057	48	9.24318	1.01893	72	5.81161	0.995222	74	7.67751	0.989823	48	14.7705	1.03263	72	11.6842	1.07352	74	14.1551	0.96037	48	43.0988
Q9LKL4	Lipoxygenase OS=Zea mays GN=LOX PE=2 SV=1 - [Q9LKL4_MAIZE]	37.34	25	26	109	873	98.1024	6.7124	1.19019	41	9.68468	1.08925	38	8.44909	1.17284	29	10.3485	0.896809	41	7.80174	1.03114	38	7.44758	0.986144	29	8.20325	0.883107	41	8.38132	0.886436	38	9.43621	0.835037	29	16.0212	1.09131	41	12.3283	1.02312	38	8.96736	1.13523	29	23.852
B4FI06	MBF1 transcription factor OS=Zea mays GN=MBF1.2 PE=2 SV=1 - [B4FI06_MAIZE]	37.32	1	4	14	142	15.6524	9.99365	1.01478	1		1.06542	2	0.662828				0.995676	1		0.988318	2	0.434376				0.95181	1		1.01477	2	0.126384				1.09303	1		0.918474	2	1.41991
B4FGM4	Endothelial differentiation-related factor 1 OS=Zea mays GN=100193883 PE=2 SV=1 - [B4FGM4_MAIZE]	37.32	1	4	14	142	15.6384	9.94971	1.0219	1		0.973917	1		1.00729	1		0.966009	1		1.0857	1		1.03149	1		0.993191	1		0.898967	1		1.05912	1		1.05944	1		1.08136	1		0.841658	1
B6T8U0	Plasminogen activator inhibitor 1 RNA-binding protein OS=Zea mays GN=103651256 PE=2 SV=1 - [B6T8U0_MAIZE]	37.3	2	10	38	378	40.4088	6.04932	1.08992	2	0.737859							1.00822	2	1.71932							0.925348	2	0.132156							1.01434	2	1.74349
Q05566	50S ribosomal protein L32, chloroplastic OS=Zea mays GN=rpl32 PE=3 SV=3 - [RK32_MAIZE]	37.29	2	2	9	59	6.85474	11.5757	0.97811	2	11.1593	0.948737	3	1.36054	0.99074	4	14.4908	0.934688	2	9.60876	1.11055	3	2.22169	1.10386	4	3.35784	1.10983	2	6.15992	1.0782	3	4.31414	0.971938	4	10.3025	0.96126	2	10.7158	0.85196	3	2.872	0.93421	4	9.82531
C0P6T2	FHA transcription factor OS=Zea mays GN=FHA14 PE=2 SV=1 - [C0P6T2_MAIZE]	37.26	5	5	20	212	22.4516	7.44482	1.01226	7	3.10601	1.0138	8	4.13477	1.12125	4	5.55055	0.913702	7	10.1777	0.919159	8	4.61493	0.97683	5	4.91726	1.04762	7	6.701	0.982924	8	14.1588	1.02911	4	3.59252	1.05972	7	9.56544	1.07854	8	8.19645	0.795402	4	4.69267
C0PCQ6	40S ribosomal protein S2-1 OS=Zea mays GN=100383062 PE=2 SV=1 - [C0PCQ6_MAIZE]	37.23	1	9	46	274	29.917	10.1548	0.92552	2	1.76319	0.955557	2	8.72338	0.934616	2	11.4671	0.985672	2	2.17214	1.06747	2	1.88186	1.01304	2	6.38063	1.16231	2	3.1234	1.00625	2	2.16764	1.16025	2	4.64542	0.873752	2	13.3698	0.976783	2	11.0074	0.775793	2	13.079
K7UGI3	Putative thioredoxin superfamily protein OS=Zea mays GN=ZEAMMB73_Zm00001d024835 PE=4 SV=1 - [K7UGI3_MAIZE]	37.22	1	6	86	180	19.06	7.6792	0.99538	7	4.23021	1.01435	5	5.30706	1.11637	6	16.5388	0.992417	7	2.20844	1.06275	5	1.88797	1.02264	6	4.23717	0.980885	7	5.95443	0.90594	5	4.89839	0.876528	6	11.6701	1.09633	7	6.97909	1.05191	5	3.25454	0.986018	6	15.9031
A0A1D6QQD8	Acetyltransferase component of pyruvate dehydrogenase complex OS=Zea mays GN=ZEAMMB73_Zm00001d053580 PE=3 SV=1 - [A0A1D6QQD8_MAIZE]	37.2	5	13	42	422	45.4596	5.85889	0.976547	10	11.2792	0.909253	8	9.94696	0.836139	6	13.6341	1.07131	10	6.30692	1.03046	8	2.70646	1.09076	6	3.45044	0.950812	10	9.28428	1.05136	8	9.45359	1.01149	6	9.22807	1.01568	10	4.01182	0.989176	8	7.51361	1.02744	6	14.5131
O81220	Uroporphyrinogen decarboxylase, chloroplastic OS=Zea mays GN=LES22 PE=2 SV=1 - [DCUP_MAIZE]	37.15	1	9	46	393	43.3694	8.20654	1.01874	1		1.02956	1		0.905324	1		0.954881	1		0.959054	1		1.07187	1		1.13705	1		0.961779	1		0.945767	1		0.839325	1		1.07514	1		1.16112	1
C0P7R2	Albino or pale green mutant1 OS=Zea mays GN=ZEAMMB73_Zm00001d031071 PE=2 SV=1 - [C0P7R2_MAIZE]	37.14	9	9	85	350	38.9222	9.49561	1.03015	31	5.83163	0.963429	27	6.60094	0.95087	27	14.2926	0.96828	31	7.78353	1.0008	27	8.24964	1.03161	27	9.39827	0.995188	31	4.15144	0.997494	27	9.30978	0.969422	27	9.60733	1.02604	31	11.7564	1.08374	26	14.238	1.10952	27	37.7536
A0A1D6MSC0	Peroxidase OS=Zea mays GN=ZEAMMB73_Zm00001d040702 PE=3 SV=1 - [A0A1D6MSC0_MAIZE]	37.06	10	11	31	367	38.3322	7.13721	1.01678	8	9.0928	1.10393	12	8.08194	1.06036	5	5.74223	1.01834	8	6.97144	0.993396	12	3.647	0.962759	5	7.43578	0.967042	8	4.15261	0.931418	12	5.46862	0.994446	5	5.3632	1.06009	8	10.219	0.953934	12	5.35568	0.928386	5	20.5374
B4FXX2	60S ribosomal protein L34 OS=Zea mays GN=100217171 PE=2 SV=1 - [B4FXX2_MAIZE]	36.97	1	4	22	119	13.6638	11.3853	1.01286	1		1.02032	1		1.2575	1		0.965658	1		1.14847	1		0.922052	1		1.17704	1		0.974745	1		1.07555	1		0.763655	1		0.838435	1		0.66004	1
A0A1D6KKP0	Putative 14-3-3 protein OS=Zea mays GN=ZEAMMB73_Zm00001d031688 PE=3 SV=1 - [A0A1D6KKP0_MAIZE]	36.96	1	8	45	257	28.9895	4.86865	0.836073	1								1.18246	1								1.0595	1								0.870627	1
B4F9I5	ATP synthase delta chain OS=Zea mays GN=100191627 PE=2 SV=1 - [B4F9I5_MAIZE]	36.95	1	5	28	203	21.3853	6.0874	1.08891	2	17.1144	1.06257	3	7.99966				0.887194	2	31.4601	0.961451	3	11.7352				1.05407	2	7.11946	0.987419	3	2.78546				0.944506	2	4.40045	1.02746	3	0.295638
A0A1D6EWI1	ATP synthase3 OS=Zea mays GN=ZEAMMB73_Zm00001d006439 PE=3 SV=1 - [A0A1D6EWI1_MAIZE]	36.95	1	5	41	203	21.3333	6.39209	0.910244	5	15.0628	0.975171	7	4.22785	1.10766	6	7.13021	1.17221	5	26.9456	1.04037	7	9.76337	0.990446	6	2.15201	1.00643	5	11.5598	0.993004	7	6.81688	1.08993	6	10.8863	0.905207	5	10.3266	0.960838	7	6.83402	0.706117	5	13.8298
A0A1D6JX93	Peroxisomal nicotinamide adenine dinucleotide carrier OS=Zea mays GN=100285700 PE=3 SV=1 - [A0A1D6JX93_MAIZE]	36.94	11	11	116	314	33.7544	8.25049	1.00175	40	11.182	0.992475	40	7.76436	1.06247	36	11.8113	0.894056	39	8.78398	1.05213	40	10.3801	1.01362	36	5.05531	1.01688	39	8.19974	0.953048	40	10.3387	0.91006	36	9.96537	1.13719	40	14.0112	1.05938	39	7.9052	1.0657	36	28.7989
B6TI78	Peptidylprolyl isomerase OS=Zea mays PE=2 SV=1 - [B6TI78_MAIZE]	36.89	17	17	44	553	61.6528	5.2876	1.04585	17	7.23166	0.97789	14	4.41678	0.971725	13	11.2726	1.05706	17	9.18226	1.04461	14	10.2858	1.01066	13	2.83581	0.930119	17	4.3978	0.95323	14	4.86507	0.987308	13	8.92448	1.00684	17	7.33967	1.01251	14	10.7792	1.05902	13	8.45117
A0A1D6HL34	Presequence protease 2 chloroplastic/mitochondrial OS=Zea mays GN=ZEAMMB73_Zm00001d018145 PE=4 SV=1 - [A0A1D6HL34_MAIZE]	36.89	34	34	124	1098	123.131	5.45264	0.996553	44	5.44365	0.968952	38	8.12562	1.01643	42	14.9092	0.987966	44	4.72307	1.04316	38	5.84684	0.997044	42	7.67532	0.983368	44	5.49037	0.957582	38	10.4036	0.964539	42	9.47533	1.03339	44	11.1076	1.03206	38	11.089	1.04089	42	25.7481
C0PKL6	Uncharacterized protein OS=Zea mays PE=2 SV=1 - [C0PKL6_MAIZE]	36.84	5	5	13	247	27.7607	5.31299	0.973092	6	4.2537	0.980158	5	4.46781	0.963869	2	1.66379	0.933115	6	6.13638	1.01867	5	10.0085	1.02007	2	9.95235	1.06546	6	4.83139	0.96654	5	14.6304	0.991355	2	0.545034	1.05909	6	3.15969	1.07828	5	6.58281	1.07673	2	20.1216
P60138	Photosystem II reaction center protein L OS=Zea mays GN=psbL PE=3 SV=1 - [PSBL_MAIZE]	36.84	1	1	1	38	4.49427	4.50049				1.12668	1								0.864815	1								1.12011	1								0.842799	1
B6TLK7	Fumarylacetoacetate hydrolase domain-containing protein 1 OS=Zea mays PE=2 SV=1 - [B6TLK7_MAIZE]	36.8	5	7	38	231	24.738	6.12549	0.999593	8	6.65506	1.01561	8	5.5083	1.01719	7	1.97578	1.02492	8	6.21304	0.945609	8	2.57634	1.02957	7	3.26172	0.96881	8	6.57399	0.947697	8	7.7991	0.984973	7	5.61799	1.1091	8	13.709	1.11255	8	16.921	0.942223	7	10.2276
B4FBM9	60S ribosomal protein L3-1 OS=Zea mays GN=100192516 PE=2 SV=1 - [B4FBM9_MAIZE]	36.76	17	17	104	389	44.5238	10.1108	0.995113	41	11.6984	1.05552	36	7.80381	1.01213	26	17.2096	0.990921	41	5.18072	1.08275	36	8.37632	0.99602	26	4.2137	1.07096	41	8.02039	0.910998	36	9.18167	1.03796	26	6.19144	0.885536	41	15.6917	0.958947	36	8.83645	0.980586	26	25.7802
C4J9S6	Uncharacterized protein OS=Zea mays PE=2 SV=1 - [C4J9S6_MAIZE]	36.73	1	6	32	245	26.4252	5.78271	1.06928	2	5.93148	1.03332	2	12.3673	0.886161	2	6.35652	0.996207	2	4.48354	0.971733	2	3.06407	0.932895	2	10.2754	0.889292	2	0.249981	0.880665	2	0.0826992	0.929992	2	5.13865	1.12009	2	1.99096	1.15668	2	11.6914	1.56042	2	14.7289
B6T6G8	Uncharacterized protein OS=Zea mays PE=2 SV=1 - [B6T6G8_MAIZE]	36.7	5	5	44	188	20.0735	9.0415	0.931589	12	12.1526	0.941526	15	5.87232	0.957397	17	14.6257	1.0441	12	6.71056	0.991767	15	8.57365	1.00838	17	6.94688	1.0181	12	6.23548	0.969086	15	5.26539	0.923457	17	8.411	1.04475	12	12.0932	1.11954	15	10.1621	1.37117	17	46.4395
B4FS03	Adenine phosphoribosyltransferase 1 chloroplastic OS=Zea mays GN=ZEAMMB73_Zm00001d030895 PE=2 SV=1 - [B4FS03_MAIZE]	36.67	4	4	14	180	19.3364	5.2749	0.908722	6	18.8221	0.975369	4	0.501543	0.730839	4	13.5457	1.06896	6	2.39438	0.94315	4	2.73096	0.97773	4	4.88447	1.05723	6	15.2837	1.22878	4	5.36642	1.18711	4	8.8449	0.887325	6	21.6407	0.809773	4	21.4197	1.10304	4	23.6785
B6SZ34	30S ribosomal protein S9 OS=Zea mays PE=2 SV=1 - [B6SZ34_MAIZE]	36.65	8	8	35	221	24.2031	10.2134	0.956983	11	4.93434	0.99928	11	4.66832	1.07287	13	8.03448	0.974311	11	10.607	1.12957	11	4.99647	1.03332	13	6.29269	1.06125	11	2.30084	0.958852	11	9.78783	1.00395	13	3.71637	0.959647	11	13.0209	1.019	11	7.38429	0.788174	13	30.6908
Q43863	Annexin OS=Zea mays PE=2 SV=2 - [Q43863_MAIZE]	36.62	7	8	15	314	35.5385	7.54736	0.954111	2	3.68213	1.01154	8	10.6425	0.919018	4	7.02898	1.01241	2	2.93383	1.09463	8	8.69412	1.07082	4	6.54553	1.06422	2	6.2107	0.955157	8	20.6107	0.880217	4	13.7924	0.957016	2	11.3406	0.952226	8	16.2385	1.39859	4	31.1734
C0PCX9	Mg-protoporphyrin IX chelatase OS=Zea mays PE=2 SV=1 - [C0PCX9_MAIZE]	36.56	12	12	84	413	44.8724	5.69385	1.10005	24	14.1828	1.06291	35	8.99133	1.07881	25	18.0007	0.878391	24	11.2023	0.94508	35	7.0637	0.993459	25	4.84619	0.992511	24	11.4591	0.993491	35	10.5052	0.939159	25	7.49223	1.04109	24	15.8442	0.993526	35	10.9174	1.03506	25	23.6293
A0A1D6FA18	Alanine amino transferase8 OS=Zea mays GN=100279700 PE=4 SV=1 - [A0A1D6FA18_MAIZE]	36.53	4	15	69	479	53.5353	8.41162	1.03126	3	22.0941	0.985031	5	1.04177	1.08943	2	16.2167	1.0097	3	13.7996	0.921757	5	0.530468	0.985164	2	10.045	1.02025	3	9.10556	1.01599	5	8.92664	1.0056	2	2.29261	0.933754	3	2.20927	0.971845	5	19.7253	0.918729	2	10.7098
B6TWW1	Aspartate-semialdehyde dehydrogenase OS=Zea mays PE=2 SV=1 - [B6TWW1_MAIZE]	36.53	9	9	29	375	40.5479	7.09326	1.06375	11	9.8987	1.02095	10	11.6981	1.06268	8	12.0678	0.968561	11	4.4373	1.04799	10	6.15326	1.02813	8	7.03249	0.949232	11	2.98163	0.980199	10	6.35079	0.91562	8	4.23452	1.11405	11	8.17218	1.01201	10	13.6008	1.20031	8	4.06656
P25460	40S ribosomal protein S11 OS=Zea mays GN=RPS11 PE=2 SV=1 - [RS11_MAIZE]	36.48	7	7	36	159	17.6786	10.5796	1.08951	11	9.00815	1.04809	13	8.8127	1.06739	12	18.2008	0.973402	11	3.35233	1.04515	13	6.02282	0.98137	12	3.08971	1.01873	11	6.26908	1.00779	13	8.18459	1.06319	12	5.16913	0.990525	11	16.0907	0.90433	13	10.6041	0.86485	12	29.4821
B6SST7	50S ribosomal protein L5 OS=Zea mays GN=100281329 PE=2 SV=1 - [B6SST7_MAIZE]	36.4	9	9	75	283	30.4373	10.1548	1.04793	27	10.5954	0.990012	29	5.34455	1.14455	19	9.41955	0.906913	27	9.27574	1.07793	29	12.763	1.03276	19	3.10178	1.04471	27	10.7666	0.941914	29	7.78786	0.939227	19	3.01389	1.06492	27	17.5855	1.03705	29	10.7327	0.824604	19	11.5368
B4FWI0	60S acidic ribosomal protein P0 OS=Zea mays GN=100273601 PE=2 SV=1 - [B4FWI0_MAIZE]	36.36	1	8	69	319	34.4791	5.38916	1.06168	2	8.34235	0.921053	2	14.2586	1.00094	2	6.20077	1.00251	2	2.53485	1.06642	2	7.092	1.00918	2	4.47174	1.00354	2	0.0961473	1.0707	2	0.645079	1.06739	2	12.6129	0.926793	2	8.77013	0.932487	2	10.0967	0.877341	2	8.97144
B4FAY8	Negatively light-regulated protein OS=Zea mays PE=2 SV=1 - [B4FAY8_MAIZE]	36.3	5	5	13	146	15.9039	5.021	0.95092	7	2.34813	1.07144	3	1.50889	0.900322	3	5.21007	1.02588	7	2.56826	0.940919	3	7.07608	0.973516	3	3.55885	0.9917	7	4.24024	1.03645	3	4.17941	0.897195	3	11.5425	1.06172	7	5.44989	0.923904	3	7.08897	1.6743	3	3.16384
Q9FYS5	HMG-Y-related protein A OS=Zea mays GN=HMGIY2 PE=1 SV=1 - [HMGYA_MAIZE]	36.27	6	6	20	193	19.8125	10.5063	1.15271	5	12.6296	1.18597	9	10.9626	1.08441	6	4.20296	0.909485	5	4.76567	0.954226	9	6.96726	1.00825	6	3.80109	0.94139	5	24.4275	0.927654	9	9.15557	0.916806	6	16.9421	1.05322	5	4.88817	0.938472	9	21.7947	0.935329	6	41.7214
A0A1D6FSS5	NAD(P)H dehydrogenase (Quinone) FQR1 OS=Zea mays GN=ZEAMMB73_Zm00001d010698 PE=4 SV=1 - [A0A1D6FSS5_MAIZE]	36.26	2	5	21	182	19.1696	6.37939	1.0164	1		0.87861	2	10.7511	0.711383	2	15.4382	0.928516	1		0.969599	2	12.0249	1.04825	2	3.74456	0.943225	1		1.18841	2	13.19	1.11873	2	7.5164	1.20873	1		0.930799	2	24.7678	1.15231	2	8.68011
B4FRI1	Phosphoserine aminotransferase OS=Zea mays GN=ZEAMMB73_Zm00001d027727 PE=2 SV=1 - [B4FRI1_MAIZE]	36.24	10	10	47	425	44.8399	8.30908	0.997475	17	6.66494	1.05792	21	4.10075	1.02855	9	17.7691	1.00222	17	6.40374	0.997342	21	5.79481	0.976505	9	4.40318	1.0115	17	7.36731	0.983543	20	5.92714	1.04827	9	4.88361	1.04558	17	10.5956	0.980047	21	9.00674	0.96784	9	10.7354
A0A0A7DIX5	Nucleoside diphosphate kinase OS=Zea mays subsp. mays GN=ndpk1 PE=1 SV=1 - [A0A0A7DIX5_MAIZE]	36.24	4	5	29	149	16.5466	6.80029	0.980744	8	7.06936	1.03607	11	3.65445	1.07365	7	15.5513	0.989623	8	2.11138	1.04869	11	10.2815	0.935555	7	6.97196	0.9886	8	5.01904	0.977182	11	2.18932	1.00508	7	5.98529	1.06785	8	4.90157	0.958937	11	7.68835	0.926676	7	29.6833
B4FUG3	Methionine sulfoxide reductase OS=Zea mays GN=MSRB3 PE=2 SV=1 - [B4FUG3_MAIZE]	36.23	5	5	15	207	21.8356	8.19189	1.09605	5	6.11343	1.06881	6	9.61872	1.35793	4	12.7364	0.821996	5	14.0065	0.842895	6	18.167	0.791443	4	6.07231	0.965954	5	27.648	0.883269	6	22.4785	0.760519	4	22.3701	1.07705	5	21.2912	1.14017	6	35.0993	1.4401	4	27.1226
B4FGE5	Uncharacterized protein OS=Zea mays GN=100193818 PE=2 SV=1 - [B4FGE5_MAIZE]	36.22	2	2	11	185	19.8969	4.61475	0.888157	2	10.8387	1.21112	1		1.0101	6	48.056	0.631918	2	7.72792	0.594364	1		0.969229	7	43.5421	1.14984	2	8.15939	1.50244	1		0.846301	5	10.1445	1.48665	2	6.74144	0.537025	1		2.01453	7	34.8344
A0A1D6EAS0	40S ribosomal protein S10-1 OS=Zea mays GN=ZEAMMB73_Zm00001d003672 PE=4 SV=1 - [A0A1D6EAS0_MAIZE]	36.21	1	6	31	174	19.4788	9.64209	0.999518	1								0.918287	1								1.06508	1								1.0431	1
C0PAU7	Glucose-6-phosphate isomerase OS=Zea mays GN=100382805 PE=2 SV=1 - [C0PAU7_MAIZE]	36.2	4	17	36	616	67.3886	5.80811	0.949242	3	9.99826	1.0492	3	10.9504	1.10019	3	36.9427	1.01649	3	2.31259	1.04197	3	21.08	0.981821	3	14.991	1.01658	3	1.19823	1.02148	3	3.73636	0.951456	3	3.49116	0.891624	3	19.9354	1.01839	3	5.67335	0.652321	3	7.34084
A0A1D6FBE8	26S proteasome non-ATPase regulatory subunit 14-like protein OS=Zea mays GN=100217166 PE=4 SV=1 - [A0A1D6FBE8_MAIZE]	36.11	5	5	10	180	20.4828	8.80713	1.00754	3	6.92227	0.988643	5	0.484871	0.956544	2	15.4011	1.10364	3	0.699443	1.05248	5	1.98493	1.0046	2	4.36	0.952705	3	10.6234	0.98959	5	15.3895	1.01192	2	10.4919	0.93509	3	1.35788	0.967152	5	1.6982	1.05376	2	35.8434
A0A1D6H6Z2	Acetyltransferase component of pyruvate dehydrogenase complex OS=Zea mays GN=541781 PE=3 SV=1 - [A0A1D6H6Z2_MAIZE]	36.04	4	12	31	419	45.1523	5.49072	0.970119	5	8.20821	0.904288	5	2.90916	0.829809	3	10.33	1.08149	5	2.64239	1.01742	5	5.9897	1.03649	3	3.49069	0.926583	5	3.67162	1.12511	5	2.20522	0.957078	3	5.98903	1.05138	5	8.77703	0.972441	5	17.4292	1.24849	3	7.1866
B6TWN7	Elongation factor 1-alpha OS=Zea mays GN=100284707 PE=2 SV=1 - [B6TWN7_MAIZE]	36.02	3	13	139	447	49.2517	9.0708	1.09469	13	5.91993	1.0173	12	6.87316	1.12811	11	12.8086	0.995336	13	4.95763	0.950104	12	12.4346	0.966396	11	3.32196	0.993293	13	5.26423	1.04115	12	7.89783	1.07892	11	4.33791	0.872805	13	16.5088	1.00184	12	12.0273	0.75826	11	21.3167
A0A1D6JAW1	(+)-neomenthol dehydrogenase OS=Zea mays GN=ZEAMMB73_Zm00001d025923 PE=3 SV=1 - [A0A1D6JAW1_MAIZE]	36.01	7	9	39	311	33.293	5.14795	1.06449	10	5.93726	0.935867	12	12.5284	1.00272	10	14.5977	1.04955	10	6.64186	1.02044	12	5.99587	1.04826	10	8.66735	0.950029	10	9.99465	1.04201	12	14.2676	1.04475	10	8.42638	0.916572	10	22.7186	0.966227	12	21.5136	0.883261	10	19.0311
K7TP80	Zinc finger (C3HC4-type RING finger) family protein OS=Zea mays GN=ZEAMMB73_Zm00001d024014 PE=4 SV=1 - [K7TP80_MAIZE]	35.98	2	14	79	503	54.7462	5.2749	0.913813	2	6.58863	0.943256	2	0.759537				1.05516	2	20.6657	0.950201	2	6.41518				0.888165	2	20.2241	0.948315	2	15.5244				1.21451	2	9.64994	1.20944	2	11.2253
B4FH88	Bifunctional protein FolD 2 OS=Zea mays GN=100272563 PE=2 SV=1 - [B4FH88_MAIZE]	35.96	6	6	19	292	30.5613	7.09326	0.992936	8	10.6023	0.945161	6	9.89679	0.994875	5	8.1253	0.983447	8	3.63135	0.959708	6	16.3706	0.996949	5	5.07948	0.989268	8	5.30669	0.964288	6	4.88859	1.05325	5	19.897	0.979339	8	6.52062	1.10067	6	2.91698	1.14978	5	29.7695
B4FRD4	Glutaredoxin-C5 chloroplastic OS=Zea mays GN=100273447 PE=2 SV=1 - [B4FRD4_MAIZE]	35.96	1	4	16	178	19.2189	9.45166	0.992427	1		1.0987	2	13.3784				0.988894	1		0.900035	2	6.08439				0.926617	1		0.996907	2	9.76675				1.17661	1		0.995978	2	0.156643
A0A1D6QK75	Heat shock protein 90-5 chloroplastic OS=Zea mays GN=ZEAMMB73_Zm00001d052809 PE=3 SV=1 - [A0A1D6QK75_MAIZE]	35.96	8	19	105	787	88.614	5.13525	1.08852	13	15.5168	0.977669	16	10.592	0.898939	13	17.8027	0.951087	13	6.64286	0.937314	16	7.82842	1.02138	13	7.89193	0.983946	13	9.65635	1.04164	16	8.19566	1.00032	13	11.5147	1.06831	13	10.9821	1.05907	16	9.81208	1.05247	13	20.6623
A0A059Q8G3	Photosystem I assembly protein Ycf3 OS=Zea mays subsp. mays GN=ycf3 PE=3 SV=1 - [A0A059Q8G3_MAIZE]	35.88	3	3	7	170	19.7138	5.33838	0.928152	3	27.6594	0.942957	3	22.5952	0.3612	1		1.0136	3	9.90457	1.05609	3	1.02175	1.34931	1		1.07848	3	2.22603	1.03669	3	1.09929	1.21302	1		0.936662	3	9.58558	1.07539	3	32.2503	0.78996	1
A0A1D6I6H5	Heat shock protein 90-5 chloroplastic OS=Zea mays GN=100279992 PE=3 SV=1 - [A0A1D6I6H5_MAIZE]	35.88	8	19	83	797	90.1455	4.99561	0.991528	5	8.52812	0.920052	11	7.50731	0.800868	4	14.1171	1.01213	5	3.4966	1.01097	11	6.10573	1.03956	4	3.62064	0.993864	5	7.62676	1.08124	11	18.26	1.00723	4	2.29387	1.02908	5	2.73933	0.944088	11	20.5327	1.10483	4	33.1203
Q9SPD7	Outer mitochondrial membrane protein porin OS=Zea mays GN=vdac2 PE=2 SV=1 - [Q9SPD7_MAIZE]	35.87	6	6	24	276	29.1599	8.11865	0.994979	9	8.39011	1.01453	7	5.82387	0.943266	8	9.65915	0.976325	9	6.10645	0.942322	7	2.16049	1.01287	8	2.8453	0.980877	9	4.41624	1.00213	7	7.14966	0.988279	8	10.0911	1.04763	9	8.1985	1.00484	7	8.75062	1.12036	8	11.0813
A0A0A1PKK5	Cysteine proteinase inhibitor OS=Zea mays GN=Cystatin PE=2 SV=1 - [A0A0A1PKK5_MAIZE]	35.82	3	4	28	134	14.7738	7.40088	0.890499	6	3.9156	0.902454	5	11.2766	0.86145	4	17.3607	0.97427	6	3.99405	1.00687	5	9.22726	1.12259	4	5.01963	1.19537	6	8.01924	1.08024	5	4.83041	0.898653	4	6.37841	0.976622	6	8.88828	1.02277	5	8.40467	1.07521	4	8.15512
B6UG51	Cytochrome b5 OS=Zea mays GN=ZEAMMB73_Zm00001d032442 PE=2 SV=1 - [B6UG51_MAIZE]	35.82	4	4	17	134	14.8284	5.30029	0.971048	6	1.63887	1.00553	6	4.11975	0.981536	5	11.6504	1.03857	6	5.72408	0.944101	6	3.32048	1.01716	5	2.57515	0.983552	6	3.76206	1.04032	6	4.50323	1.06911	5	10.7174	1.02183	6	5.6355	1.00508	6	15.0444	0.858534	5	9.25201
B6TD62	Membrane steroid-binding protein 1 OS=Zea mays GN=100282951 PE=2 SV=1 - [B6TD62_MAIZE]	35.78	2	5	26	232	24.5522	4.61475	0.641297	4	13.6196	0.961183	7	7.63192	0.811635	7	10.1855	0.865296	4	11.3651	0.830765	7	21.165	1.01976	7	21.6476	1.13458	4	31.3348	1.10839	7	12.0291	1.11106	7	16.0219	1.15457	4	23.2902	1.24552	7	15.7063	1.21395	5	47.8148
B6UEM6	Protein transport protein Sec61 subunit beta OS=Zea mays PE=2 SV=1 - [B6UEM6_MAIZE]	35.71	1	2	7	84	8.4472	10.9019	1.06456	2	23.5505	0.93836	2	3.01694	0.877886	1		1.10764	2	4.3161	0.935192	2	8.14457	0.850105	1		0.96081	2	0.845609	1.1966	2	3.2248	1.56788	1		0.771553	2	54.6663	0.902961	2	8.71082	0.39279	1
B6SRX9	Fructose-1,6-bisphosphatase OS=Zea mays GN=100281068 PE=2 SV=1 - [B6SRX9_MAIZE]	35.68	9	9	34	398	43.2434	7.1665	0.964294	9	7.42916	0.919208	15	6.30463	1.01793	10	17.5135	0.995823	9	10.307	1.0133	15	5.90508	0.979673	10	4.22149	0.961654	9	4.57828	0.974203	15	10.5185	0.983879	10	9.27995	1.04045	9	5.55647	1.10317	15	9.96029	1.10054	10	23.6225
B4G206	DNA-(Apurinic or apyrimidinic site) lyase 2 OS=Zea mays GN=103633096 PE=2 SV=1 - [B4G206_MAIZE]	35.53	9	9	20	318	35.7935	7.81104	0.946854	6	21.489	1.00486	10	10.4484	0.934931	4	25.3849	1.0225	6	11.8431	1.05962	10	11.9962	1.04339	4	8.24082	1.02166	6	14.1437	0.987083	10	10.1134	1.04965	4	8.52786	0.901167	6	21.2663	0.961321	10	23.2104	0.649474	4	12.0793
B6U4G5	Beta-propeller domain of methanol dehydrogenase type OS=Zea mays GN=100285398 PE=2 SV=1 - [B6U4G5_MAIZE]	35.52	7	7	157	290	30.8422	8.06006	0.960523	52	9.59154	0.920853	54	7.42496	1.02718	40	13.2124	1.03784	54	9.40995	1.07495	55	11.1476	1.06461	42	8.97314	0.964918	54	8.58239	0.886195	55	11.582	0.932431	41	9.73482	1.07215	51	14.3265	1.12202	54	12.3574	1.02659	41	27.942
B4FPG9	Phosphoglycolate phosphatase 1A chloroplastic OS=Zea mays GN=100193796 PE=2 SV=1 - [B4FPG9_MAIZE]	35.52	9	9	50	366	39.3301	5.64307	0.969974	15	6.31236	0.937763	21	8.99426	0.978942	14	11.1164	0.987579	15	5.95025	1.04059	21	7.69163	1.06798	14	4.80826	0.980746	15	4.01805	0.996297	21	5.21126	0.966245	14	10.2315	1.06069	15	8.74509	1.03133	21	11.0989	0.986262	14	14.2341
C4JC14	Uncharacterized protein OS=Zea mays PE=2 SV=1 - [C4JC14_MAIZE]	35.51	1	6	23	214	23.7201	7.82568	1.06478	1		1.00888	1					0.957899	1		0.832435	1					0.897111	1		1.07575	1					1.17419	1		1.10218	1
B6UAJ3	30S ribosomal protein S13 OS=Zea mays PE=2 SV=1 - [B6UAJ3_MAIZE]	35.48	5	5	28	124	13.6163	9.92041	1.00795	8	3.12698	1.02375	14	6.56864	0.980392	6	6.14578	0.971417	8	5.09619	1.07667	14	6.36517	1.01082	6	5.52095	1.05473	8	4.71439	0.86431	14	8.38854	1.04032	6	7.80603	0.993224	8	9.76155	1.06141	14	7.20292	0.931476	6	26.9453
B4F836	Lactoylglutathione lyase OS=Zea mays GN=100191237 PE=2 SV=1 - [B4F836_MAIZE]	35.45	10	12	55	347	38.2577	6.58057	0.980986	17	6.98666	0.949223	13	6.60564	1.00743	8	9.71617	1.0202	17	7.21629	1.01148	13	2.70519	1.01917	8	4.16763	0.973597	17	4.10703	1.00716	13	5.77996	0.967453	8	4.6669	1.04147	17	13.0933	1.01161	13	7.87788	0.979145	8	19.9648
B4FAM6	60S ribosomal protein L13a-1 OS=Zea mays GN=ZEAMMB73_Zm00001d034059 PE=2 SV=1 - [B4FAM6_MAIZE]	35.44	1	7	42	206	23.585	10.1987	0.895351	5	4.51189	1.01129	4	2.67013	1.00025	4	8.66046	1.07441	5	6.32735	1.11949	4	1.82576	1.03556	4	5.23827	1.094	5	13.8178	0.9539	4	4.86057	0.995804	4	4.21107	0.901846	5	2.9694	0.943969	4	8.42799	0.971382	4	9.50367
A0A1D6P7A2	Expansin-B4 OS=Zea mays GN=103638966 PE=4 SV=1 - [A0A1D6P7A2_MAIZE]	35.44	1	1	1	79	7.991	9.46631										3.64964	1
B4FU52	Histone H2A OS=Zea mays GN=100273269 PE=2 SV=1 - [B4FU52_MAIZE]	35.33	3	5	44	150	15.7139	10.6382	0.953338	2	4.1924	1.03888	3	1.85906	1.21349	1		0.939171	2	11.3252	0.996866	3	0.347586	0.989632	1		1.1502	2	17.3258	1.06888	3	4.54377	0.963912	1		0.901259	2	25.1782	0.8904	3	11.4117	0.810365	1
B6SP56	Uncharacterized protein OS=Zea mays PE=2 SV=1 - [B6SP56_MAIZE]	35.29	1	1	2	51	5.44394	9.5249	1.07767	1		1.08186	1					0.970893	1		0.907573	1					0.977815	1		0.959401	1					1.00085	1		1.07061	1
B6T6W2	40S ribosomal protein S15 OS=Zea mays PE=2 SV=1 - [B6T6W2_MAIZE]	35.29	1	4	14	153	17.1932	10.1401							1.1849	1								0.786739	1								0.86191	1								1.59135	1
A0A1D6H6Y2	Putative elongation factor 1-gamma 2 OS=Zea mays GN=100381466 PE=4 SV=1 - [A0A1D6H6Y2_MAIZE]	35.27	2	12	83	414	47.015	6.72705	1.01527	1		1.0308	2	1.31413	0.932574	2	5.15622	0.962467	1		0.988238	2	1.50141	1.04952	2	3.75197	1.06048	1		0.98884	2	1.76802	1.04804	2	0.405837	0.961018	1		0.999798	2	6.03694	0.944373	2	0.917939
B7ZYS4	Uncharacterized protein OS=Zea mays PE=2 SV=1 - [B7ZYS4_MAIZE]	35.1	8	12	39	416	44.8249	6.94678	1.06476	7	6.03995	1.00679	6	9.3491	1.13444	6	10.585	0.987249	7	3.49831	0.9333	6	7.74175	1.01106	6	2.92047	0.980627	7	5.92425	1.04253	6	9.38277	0.970081	6	4.73272	0.999825	7	9.47439	1.03759	6	10.6251	0.985175	6	12.9345
A0A1D6JMR5	Catalase OS=Zea mays GN=542230 PE=3 SV=1 - [A0A1D6JMR5_MAIZE]	35.09	12	15	60	493	56.4771	7.06396	0.926569	16	7.32357	0.824488	18	11.5425	0.918159	18	18.7134	1.02177	16	8.50966	1.05339	18	6.99172	1.08296	18	11.1686	1.12706	16	7.4451	1.11351	18	6.09511	1.03076	18	7.3721	0.889354	16	18.0335	1.02508	18	11.7678	0.941407	18	30.3885
B6SI84	Clavaminate synthase-like protein OS=Zea mays GN=100272718 PE=2 SV=1 - [B6SI84_MAIZE]	35.08	7	7	18	325	35.8624	6.7124	0.967009	8	7.57538	0.988187	4	2.03233	0.999784	5	4.34959	1.03892	8	9.93426	0.990262	4	2.21618	1.07888	6	8.10179	0.983332	8	12.3631	1.07672	4	3.22098	0.871275	4	3.09233	0.966548	8	14.152	0.921023	4	14.6471	1.20185	4	3.69823
A0A1D6HTL5	Heat shock 70 kDa protein 14 OS=Zea mays GN=ZEAMMB73_Zm00001d018953 PE=3 SV=1 - [A0A1D6HTL5_MAIZE]	35.05	1	8	57	291	31.8298	9.08545	0.926191	1		1.01697	2	6.07269	0.966872	2	15.6438	1.0321	1		0.941467	2	5.94068	0.985528	2	2.80314	0.990951	1		1.00715	2	12.2254	1.0467	2	5.08727	1.09327	1		1.04492	2	1.52981	1.03205	2	19.9623
B4FBF4	Serine hydroxymethyltransferase OS=Zea mays PE=2 SV=1 - [B4FBF4_MAIZE]	35.03	10	12	51	471	51.5711	7.26904	1.03303	11	8.55543	1.08215	18	10.7857	0.998618	8	5.39232	0.991644	11	5.9283	0.965498	18	9.16145	0.951701	8	7.4053	0.979537	11	8.32586	1.0085	18	4.10662	1.08776	8	3.98071	1.05228	11	10.7584	0.908609	18	14.9429	0.961594	8	4.76135
B6TPB1	Uncharacterized protein OS=Zea mays PE=2 SV=1 - [B6TPB1_MAIZE]	34.97	4	4	37	163	18.2875	8.1333	0.911428	14	7.68758	0.954195	13	8.65741	0.92979	10	17.145	1.03857	14	9.36595	1.04038	13	8.18421	1.04516	10	9.17043	1.04822	14	3.44558	1.03375	13	7.7924	1.02197	10	4.51477	1.03678	14	5.02494	0.98891	13	4.15796	1	10	32.3594
A0A1D6E6L2	Polyadenylate-binding protein 2 OS=Zea mays GN=ZEAMMB73_Zm00001d003106 PE=4 SV=1 - [A0A1D6E6L2_MAIZE]	34.97	1	2	4	143	15.2196	4.70361	1.00994	1		1.05668	1					1.0471	1		0.985314	1					0.945696	1		0.944228	1					1.0307	1		1.03036	1
A0A1D6KRE0	Membrane steroid-binding protein 1 OS=Zea mays GN=107275240 PE=4 SV=1 - [A0A1D6KRE0_MAIZE]	34.96	5	8	36	409	43.9841	4.62744	0.849159	6	17.8324	0.988584	12	11.7061	0.895184	9	25.1385	1.00356	6	2.82599	1.01636	12	6.29011	1.03558	10	16.8006	1.02356	6	18.2264	1.07286	12	6.8171	1.00246	10	14.2783	1.00093	5	13.4671	0.96836	12	20.6229	1.30457	9	15.7703
B6SHT0	OB-fold nucleic acid binding domain containing protein OS=Zea mays GN=100280528 PE=2 SV=1 - [B6SHT0_MAIZE]	34.93	3	4	26	146	15.4872	8.71924	0.994579	5	2.42437	1.03452	9	7.45993	0.790239	6	38.6822	1.05561	5	4.61232	1.06116	9	5.2189	1.0907	6	9.99568	1.03507	5	0.300585	0.992248	9	12.0091	0.738482	6	51.9552	0.910542	5	18.7782	0.874539	9	18.0775	1.49405	6	82.5342
B4FR90	Hyaluronan / mRNA binding family OS=Zea mays GN=100282553 PE=2 SV=1 - [B4FR90_MAIZE]	34.92	1	9	39	378	40.4388	5.84619	0.945354	1		1.13129	1		0.828481	1		0.995797	1		0.835177	1		0.937094	1		0.894053	1		1.04745	1		1.01303	1		1.28556	1		0.972022	1		1.47957	1
C0PDX2	Ribosomal protein OS=Zea mays PE=2 SV=1 - [C0PDX2_MAIZE]	34.88	1	7	38	215	24.4051	9.86182	0.926125	1		1.02016	4	3.17293	1.02175	2	9.82614	0.992742	1		1.03877	4	4.32501	0.979224	2	5.521	1.04114	1		0.944717	4	7.55879	0.914123	2	0.816919	1.06973	1		1.02315	4	12.5946	1.24362	2	26.0249
B6TFY4	40S ribosomal protein S27 OS=Zea mays PE=2 SV=1 - [B6TFY4_MAIZE]	34.88	3	3	15	86	9.55172	8.88037	0.950776	3	9.67594	1.02149	6	4.59257	0.96958	2	9.20005	1.00252	3	7.29966	0.885948	6	3.22001	1.06137	2	1.53596	0.934843	3	1.48359	1.06581	6	8.90658	0.990445	2	2.8457	1.12134	3	0.591628	0.979189	6	10.275	0.977102	2	4.75877
A0A1D6FJA5	60S ribosomal protein L28-1 OS=Zea mays GN=100281129 PE=4 SV=1 - [A0A1D6FJA5_MAIZE]	34.82	2	4	11	112	12.3787	10.4624	1.07551	2	10.8957	1.1488	2	12.8924	1.34482	1		0.954411	2	10.8042	0.943058	2	13.2722	0.89736	1		0.93139	2	8.80188	0.924493	2	7.74321	0.921299	1		1.09281	2	12.3769	0.971703	2	5.20338	0.915148	1
B6TNV8	Shikimate kinase family protein OS=Zea mays GN=100283991 PE=2 SV=1 - [B6TNV8_MAIZE]	34.8	6	6	31	273	30.0574	6.13818	0.90717	11	9.04775	0.850104	13	14.1267	0.834262	7	20.6834	1.00476	11	10.0586	1.04485	13	6.61265	1.05795	7	12.5142	1.07215	11	9.80423	1.09751	13	10.5391	0.956475	7	7.37363	1.04746	11	13.6501	1.00598	13	12.4775	1.12017	7	20.9821
B6T2T0	DNA binding activity2 OS=Zea mays GN=103651402 PE=2 SV=1 - [B6T2T0_MAIZE]	34.78	9	9	28	230	26.5969	7.00537	1.00143	9	2.94288	1.03423	13	8.58051	0.944361	6	6.97802	1.04452	9	5.62092	1.03997	13	9.11065	1.07845	6	4.89472	0.96666	9	3.48361	0.936944	13	9.17976	1.02405	6	4.14087	1.01755	9	8.86315	0.965284	13	11.1759	0.937222	6	16.2971
B6TR22	Uncharacterized protein OS=Zea mays PE=2 SV=1 - [B6TR22_MAIZE]	34.78	2	2	2	69	7.39176	7.25439	1.02912	1		0.984355	1					0.892161	1		1.00273	1					1.00253	1		1.03934	1					1.14764	1		0.976935	1
A0A1D6JYG6	Photosynthetic NDH subunit of lumenal location 1 chloroplastic OS=Zea mays GN=ZEAMMB73_Zm00001d028670 PE=4 SV=1 - [A0A1D6JYG6_MAIZE]	34.76	7	7	31	233	25.6831	8.20654	0.88681	10	9.2238	0.885953	10	13.8635	0.958485	11	13.7257	1.03883	10	5.11398	1.07562	10	5.30262	1.11393	11	5.3805	1.02861	10	6.37127	1.00164	10	2.60898	0.955825	10	4.97375	1.09122	10	7.69881	1.1042	10	13.4172	1.038	11	17.6322
A0A1D6HXL4	Spermidine synthase 2 OS=Zea mays GN=100272866 PE=3 SV=1 - [A0A1D6HXL4_MAIZE]	34.75	2	6	19	282	31.1507	5.60498	0.994879	1		0.871499	1					1.03818	1		1.04652	1					1.02733	1		1.01735	1					0.92811	1		1.10601	1
D2JSQ1	ATP synthase subunit 4 OS=Zea mays GN=atp4 PE=2 SV=1 - [D2JSQ1_MAIZE]	34.7	5	5	6	219	24.399	8.48486	0.944709	2	6.05057	0.969492	3	2.37999	0.983604	1		1.12986	2	10.6806	0.986706	3	5.7086	1.07099	1		0.986106	2	0.0944426	1.07545	3	3.30616	0.951095	1		0.916871	2	11.5132	1.14205	3	15.4377	1.0203	1
B6UIM2	40S ribosomal protein S10 OS=Zea mays PE=2 SV=1 - [B6UIM2_MAIZE]	34.64	1	5	16	179	20.0901	9.80322				1.07875	1								1.04535	1								0.992978	1								0.860581	1
B6T7Z2	Cytochrome B5 isoform D OS=Zea mays GN=ZEAMMB73_Zm00001d011081 PE=2 SV=1 - [B6T7Z2_MAIZE]	34.59	3	3	8	133	14.6654	5.51611	0.856325	3	16.7201	0.925826	2	4.99146	0.979299	2	8.42951	1.0988	3	0.493419	1.02919	2	6.29341	1.01785	2	0.122581	1.11111	3	4.62808	0.969379	2	3.4743	1.02128	2	2.66202	1.01007	3	25.5813	1.11627	2	5.61566	1.00181	2	7.5229
A0A1D6DVJ8	H(+)-ATPase 5 OS=Zea mays GN=ZEAMMB73_Zm00001d002006 PE=3 SV=1 - [A0A1D6DVJ8_MAIZE]	34.59	1	18	122	636	70.8025	7.50342	1.02776	2	16.7318	1.06861	4	1.92894	1.03878	1		1.06008	2	3.67954	0.939861	4	6.64083	0.921842	1		0.994585	2	16.9391	1.04996	4	4.0823	1.19137	1		0.880959	2	12.033	0.955215	4	10.3987	0.772342	1
B4FZV6	Uncharacterized protein OS=Zea mays PE=2 SV=1 - [B4FZV6_MAIZE]	34.55	10	10	20	356	39.8005	8.23584	1.10157	4	3.44127	1.02784	11	4.59523	0.963334	5	6.26531	0.960444	4	4.69048	0.953567	11	7.12134	0.999802	5	1.69042	0.982867	4	3.20371	1.04317	11	7.89699	1.0529	5	4.68732	0.935744	4	12.1767	0.926118	11	6.25773	1.01091	5	19.496
A0A1D6IF53	Protein THYLAKOID FORMATION 1 chloroplastic OS=Zea mays GN=100193314 PE=4 SV=1 - [A0A1D6IF53_MAIZE]	34.54	5	6	37	194	22.3824	6.29053	0.999724	10	4.23976	1.03646	14	8.09318	1.09752	10	10.3402	1.01085	10	5.18202	1.01072	14	5.05508	1.05002	10	6.41904	1.02514	10	4.16985	0.964948	14	5.43636	0.882994	10	10.6606	0.968839	10	4.2443	1.0399	14	6.68471	1.09834	10	8.66207
B4G019	Hydroxyproline-rich glycoprotein family protein OS=Zea mays GN=100274292 PE=2 SV=1 - [B4G019_MAIZE]	34.53	8	8	27	307	33.3377	6.44287	0.932607	12	7.40813	0.952607	9	7.62429	0.858618	6	6.19833	1.04262	12	4.16587	1.06106	9	21.1768	1.13987	6	4.07132	0.988542	12	6.91493	1.05367	9	8.76103	0.961944	6	5.33209	1.0504	12	8.6676	0.96569	9	10.6282	1.00141	6	27.528
K7VXU4	Tobamovirus multiplication protein 2A OS=Zea mays GN=100280216 PE=4 SV=1 - [K7VXU4_MAIZE]	34.51	1	2	6	113	12.7354	7.1958	1.02484	1		1.03308	2	7.84275	1.05458	1		0.931687	1		0.981579	2	3.25792	1.09691	1		1.07253	1		1.03845	2	4.03344	0.948509	1		0.975028	1		0.935336	2	1.405	0.84198	1
B4FSZ7	Putative mitochondrial-processing peptidase subunit alpha-2 chloroplastic/mitochondrial OS=Zea mays GN=100856885 PE=2 SV=1 - [B4FSZ7_MAIZE]	34.46	2	11	45	505	54.0605	6.63916	1.25691	1		1.02913	2	21.0375	1.32768	2	19.9497	0.823917	1		0.811299	2	18.5328	0.776017	2	13.2104	0.795979	1		1.08885	2	26.4138	0.820923	2	9.8639	1.28569	1		1.02116	2	27.8206	1.43756	2	0.492594
B4FVT1	Peroxidase OS=Zea mays GN=100273479 PE=2 SV=1 - [B4FVT1_MAIZE]	34.45	1	13	81	357	37.881	8.00146	1.02735	1								1.13088	1								1.01167	1								0.766759	1
A0A1D6FRI4	ERBB-3 BINDING PROTEIN 1 OS=Zea mays GN=ZEAMMB73_Zm00001d010500 PE=4 SV=1 - [A0A1D6FRI4_MAIZE]	34.44	3	11	49	392	43.0653	7.1665	0.954576	7	5.34604	0.978103	5	5.69148	1.0477	4	2.82522	1.0821	7	6.93004	1.04308	5	7.72185	1.00053	4	2.95668	0.984675	7	9.90824	1.03432	5	2.31109	0.973844	4	4.87581	1.01646	7	7.54193	0.964651	5	0.524014	0.930709	4	20.8578
B6TUI0	Estradiol 17-beta-dehydrogenase 8 OS=Zea mays PE=2 SV=1 - [B6TUI0_MAIZE]	34.43	5	5	18	273	27.9361	6.11279	1.07653	5	10.0159	1.10842	9	7.9107	1.03139	4	14.1641	0.943245	5	9.87942	1.00276	9	7.30959	0.930816	4	2.71464	1.03233	5	8.17704	0.959643	9	7.28863	0.903511	4	7.96579	1.03443	5	25.2357	0.829815	9	8.32301	1.22217	4	43.1342
A0A1D6LN77	Peptidyl-prolyl cis-trans isomerase OS=Zea mays GN=ZEAMMB73_Zm00001d036442 PE=3 SV=1 - [A0A1D6LN77_MAIZE]	34.42	6	7	28	215	23.1639	9.5542	1.02687	6	10.7387	0.993126	8	11.581	0.885305	9	8.68371	1.04081	6	3.0378	0.920511	8	6.45303	0.909899	9	3.93516	1.07001	6	8.74299	1.15117	8	13.7948	1.22024	9	13.3755	0.902276	6	9.79156	0.935209	8	13.3042	0.940661	9	45.5068
B4FZ35	CHL-Zea mays Chloroplastic lipocalin OS=Zea mays GN=100283155 PE=2 SV=1 - [B4FZ35_MAIZE]	34.41	7	7	54	340	37.5084	6.04932	1.00248	19	8.45353	0.989251	18	6.05244	0.950888	17	8.69405	0.989518	19	7.50512	0.973936	18	8.47818	1.02655	17	3.93814	0.948677	19	5.68513	0.98537	18	7.28293	0.976085	17	10.614	1.11353	19	9.64964	1.05811	18	6.4317	1.04168	17	23.1941
A0A1D6HWS1	Dirigent protein OS=Zea mays GN=100282063 PE=3 SV=1 - [A0A1D6HWS1_MAIZE]	34.33	4	4	19	300	31.394	5.80811	0.880439	10	18.6125	0.838125	5	23.0167	0.825821	4	6.89131	1.17854	10	13.4149	1.18885	5	13.3879	1.38345	4	8.38705	0.997781	10	6.62756	1.0141	5	2.72173	0.901914	4	3.01742	0.885983	10	29.5925	0.918388	5	5.22926	0.702744	4	31.7257
B4FT76	ABC transporter I family member 6 chloroplastic OS=Zea mays GN=100273146 PE=2 SV=1 - [B4FT76_MAIZE]	34.32	7	7	26	303	32.3408	5.66846	1.02556	9	7.78794	0.989392	12	7.10324	1.09955	5	15.3942	0.981549	9	7.60801	1.01049	12	8.44154	0.992466	5	3.08871	0.994073	9	7.4301	0.973156	12	6.15884	0.964115	5	3.90117	1.01785	9	12.6542	1.02745	12	3.37871	0.938673	5	6.28303
K7UQT7	Putative elongation factor 1-gamma 2 OS=Zea mays GN=100284862 PE=4 SV=1 - [K7UQT7_MAIZE]	34.3	3	12	77	414	46.9209	6.80029	0.9404	3	4.39177	0.974161	4	0.470474	0.985033	3	5.69409	1.00718	3	1.68628	0.942757	4	1.77002	1.04532	3	8.02926	0.979433	3	13.6628	1.04157	4	3.05337	0.953154	3	0.219692	1.13144	3	19.4341	1.06411	4	3.41813	0.954796	3	0.554961
B4FRI7	Peptidyl-prolyl cis-trans isomerase OS=Zea mays PE=2 SV=1 - [B4FRI7_MAIZE]	34.27	5	6	21	213	23.0316	7.95752	0.987924	5	5.89091	0.948962	6	4.50938	0.89508	5	11.2765	0.903685	5	7.60148	0.988442	6	8.36963	1.06053	5	3.16512	1.07905	5	8.66931	1.12202	6	5.52491	1.00123	5	7.52976	1.01168	5	8.85139	0.94066	6	6.51745	1.00604	5	39.827
B4FRC9	Aldolase-type TIM barrel family protein OS=Zea mays GN=100284080 PE=2 SV=1 - [B4FRC9_MAIZE]	34.27	1	12	81	429	46.2172	7.32764	0.936358	2	7.57814	1.12479	2	1.0654	0.935484	1		1.02557	2	1.04441	0.8839	2	3.40649	0.937854	1		1.05042	2	2.2846	0.892268	2	4.3481	1.05572	1		0.987133	2	4.14628	1.13009	2	9.39048	1.20419	1
A0A1D6HPC4	NADH dehydrogenase [ubiquinone] 1 alpha subcomplex subunit 9 mitochondrial OS=Zea mays GN=ZEAMMB73_Zm00001d018479 PE=4 SV=1 - [A0A1D6HPC4_MAIZE]	34.21	10	10	24	342	37.9315	7.12256	0.972154	9	10.3282	1.00785	5	6.13564	1.10565	9	4.98899	1.01578	9	2.40841	1.04866	5	1.14884	1.00008	9	2.89565	1.02977	9	5.54945	0.979032	5	7.92574	1.05765	9	5.80704	0.896201	9	9.99473	0.954853	5	9.34778	0.767706	9	16.3491
B4FDN9	V-type proton ATPase subunit D OS=Zea mays GN=100193069 PE=2 SV=1 - [B4FDN9_MAIZE]	34.2	7	7	37	269	29.1117	9.80322	1.04096	12	8.77743	1.06806	10	8.82466	1.02446	15	9.89321	1.02092	12	7.25174	1.00855	10	13.7919	1.01989	15	5.73918	1.01038	12	2.36183	0.993615	10	4.99576	1.05319	15	10.2371	0.916688	12	7.48209	1.01993	10	8.16493	0.780995	15	11.4879
C0PC61	Aldolase-type TIM barrel family protein OS=Zea mays GN=ZEAMMB73_Zm00001d042282 PE=2 SV=1 - [C0PC61_MAIZE]	34.19	2	12	71	430	46.1922	7.82568	0.72162	1		0.636571	2	0.0180365	0.74524	3	9.48828	1.20296	1		1.35368	2	11.9139	1.10088	3	7.0597	1.3129	1		1.32446	2	5.24067	1.1816	3	12.1979	0.571229	1		0.618523	2	16.5222	0.837554	3	19.6668
B4FRJ4	Photosystem II 11 kD protein OS=Zea mays GN=100281235 PE=2 SV=1 - [B4FRJ4_MAIZE]	34.13	1	4	87	167	17.3482	9.979	1.081	2	2.20826	1.048	1		1.25204	1		0.960556	2	1.97274	1.05563	1		0.994868	1		0.954426	2	3.8962	0.805735	1		0.874047	1		1.05062	2	0.0312313	1.1453	1		0.930492	1
B4FWR7	60S ribosomal protein L13 OS=Zea mays GN=100273645 PE=2 SV=2 - [B4FWR7_MAIZE]	34.13	1	7	55	208	23.9222	10.8433	0.976014	5	7.54289	0.985247	5	13.5796	0.889715	2	0.696104	0.994827	5	5.19371	1.05256	5	8.16978	1.07757	2	10.0218	0.935281	5	7.89698	0.973666	5	6.43519	0.898617	2	6.23219	1.0213	5	7.40411	1.06095	5	0.895019	1.2645	2	12.4708
C0P9K2	Uncharacterized protein OS=Zea mays PE=2 SV=1 - [C0P9K2_MAIZE]	34.12	3	20	75	677	72.5035	5.68115	0.999452	4	3.08584	0.931516	5	9.60692	0.909789	3	1.77445	1.11169	4	7.19016	1.06332	5	9.49946	0.958769	3	5.79195	0.989562	4	10.2231	0.980386	5	1.63774	1.07765	3	10.0772	0.821913	4	10.2023	0.980233	5	15.3807	1.14659	3	43.4579
P27723	30S ribosomal protein S16, chloroplastic OS=Zea mays GN=rps16 PE=3 SV=1 - [RR16_MAIZE]	34.12	4	4	12	85	10.0836	10.3159	0.907613	4	8.94752	0.919835	5	3.40276	1.0155	3	7.28738	0.956765	4	2.34361	1.15344	5	1.13429	1.16333	3	10.0516	1.1868	4	2.88113	0.903078	5	3.21594	0.905832	3	4.50834	0.896529	4	8.72697	0.953171	5	12.765	0.688513	3	7.38826
C4JAX7	UDP-sulfoquinovose synthase chloroplastic OS=Zea mays GN=ZEAMMB73_Zm00001d009967 PE=2 SV=1 - [C4JAX7_MAIZE]	34.11	12	12	42	472	52.4194	8.14795	1.00069	14	8.16498	1.0152	16	7.10523	1.05312	12	8.49703	1.05805	14	4.7695	1.01266	16	6.60371	1.00479	12	5.28722	0.937383	14	3.05155	0.973274	16	2.93352	0.987854	12	9.50218	1.02595	14	17.7653	1.02191	16	8.82148	0.929955	12	30.2694
B6SJF7	14 kDa zinc-binding protein OS=Zea mays GN=HINT PE=2 SV=1 - [B6SJF7_MAIZE]	34.11	3	3	16	129	14.2205	6.07471	0.959589	5	4.16901	0.955735	6	3.32317	0.923013	5	15.386	1.04719	5	6.78437	1.01524	6	8.25526	1.03498	5	6.02738	1.03762	5	7.39724	1.10938	6	6.96601	1.08408	5	6.22492	0.988302	5	16.307	0.907308	6	7.7151	0.992265	5	5.6058
K7USR3	Magnesium-protoporphyrin IX monomethyl ester [oxidative] cyclase chloroplastic OS=Zea mays GN=103634652 PE=3 SV=1 - [K7USR3_MAIZE]	34.07	12	12	52	408	47.1904	8.79248	1.0562	19	5.83817	1.08507	24	8.32218	1.12205	9	12.2879	0.893201	19	7.39391	0.978153	24	6.99802	0.953865	9	4.72434	0.980347	19	6.93367	0.889765	24	9.95152	0.856984	9	6.7687	1.11481	19	7.24129	1.08724	24	4.09204	1.17396	9	12.6445
B4FQA5	Histone1a OS=Zea mays GN=541964 PE=2 SV=1 - [B4FQA5_MAIZE]	34.02	8	8	28	244	24.8775	10.7261	0.884633	10	17.1229	1.09594	11	10.9453	1.01734	7	6.89427	0.936499	10	7.8774	1.07048	11	7.61108	1.08926	7	6.86838	1.16561	10	8.32886	0.988081	11	14.0388	1.00997	7	18.4065	0.928408	10	22.8127	0.717267	11	17.4272	0.892465	7	32.3196
B4FAK8	Calnexin homolog2 OS=Zea mays GN=542421 PE=2 SV=1 - [B4FAK8_MAIZE]	34.02	6	18	93	532	60.2084	4.84326	1.06897	7	7.43714	1.06071	6	12.0857	0.886369	7	34.2015	0.974863	7	4.63537	0.932979	6	4.73792	0.99611	7	8.97462	0.998812	7	4.42745	1.06831	6	15.06	1.13542	7	16.1113	0.936375	7	12.8489	0.914688	6	11.1854	0.82674	7	9.68945
A0A1D6H5M3	Chalcone-flavonone isomerase family protein OS=Zea mays GN=ZEAMMB73_Zm00001d016144 PE=3 SV=1 - [A0A1D6H5M3_MAIZE]	34.02	4	4	6	194	21.6063	7.18115	0.952481	3	4.40512	1.11178	3	4.12664				1.02804	3	2.31416	0.8303	3	5.46615				0.983569	3	1.00101	0.941379	3	11.6655				1.10292	3	6.2057	1.08557	3	10.9136
B4FUR2	Cysteine-rich repeat secretory protein 55 OS=Zea mays GN=107305682 PE=2 SV=1 - [B4FUR2_MAIZE]	33.96	5	5	13	268	28.0955	7.82568	0.677927	7	19.5103	0.815688	2	9.71157	0.873181	4	21.3663	1.22741	7	7.78673	1.0354	2	13.5466	1.04667	4	8.50202	1.16368	7	5.66064	1.38941	2	5.20984	1.0359	4	7.18399	0.949082	7	10.6017	0.669204	2	24.5767	1.14291	4	10.1865
A0A1D6MY43	Beta-glucosidase 17 OS=Zea mays GN=103650610 PE=3 SV=1 - [A0A1D6MY43_MAIZE]	33.86	8	17	77	570	64.4099	8.52881	0.979002	14	8.20425	1.02041	16	7.20812	1.07905	10	6.77313	0.958999	14	8.76265	1.11467	16	8.76665	1.04745	10	8.46679	1.04206	14	9.1898	0.930761	16	7.95063	0.976511	10	8.38872	1.04438	14	8.9495	0.918724	16	12.5038	1.02749	10	24.1193
B6T0Z9	60S ribosomal protein L27a-3 OS=Zea mays PE=2 SV=1 - [B6T0Z9_MAIZE]	33.79	5	5	40	145	16.0258	10.6821	0.926668	14	10.964	1.0205	14	9.13307	0.965039	12	10.5048	1.02001	14	7.29011	1.05306	14	4.79106	1.00487	12	5.41555	1.01578	14	6.64206	1.00042	14	11.6339	1.04326	12	4.51116	1.00804	14	15.4708	0.889398	14	10.3726	0.946352	12	9.52892
B6U4A3	Heat shock 70 kDa protein OS=Zea mays PE=2 SV=1 - [B6U4A3_MAIZE]	33.78	2	19	66	678	72.7037	5.77002	1.0529	2	17.3747	1.13169	1					1.03121	2	10.4965	0.801434	1					0.855975	2	8.97066	0.922884	1					1.12985	2	3.93156	1.18284	1
B4FJK0	Histone H2A OS=Zea mays GN=100216750 PE=2 SV=1 - [B4FJK0_MAIZE]	33.75	2	5	91	160	16.6896	10.6821	0.93694	10	8.15804	0.886259	7	15.0157	0.982952	4	5.49826	1.00557	10	9.20883	1.27749	7	11.5687	1.05943	4	1.41221	1.2353	10	20.3697	0.972944	7	4.46903	1.08922	4	8.18177	0.824636	10	30.3594	0.849989	7	3.46404	0.74823	4	34.8518
C0HIC1	Ribulose-phosphate 3-epimerase OS=Zea mays PE=2 SV=1 - [C0HIC1_MAIZE]	33.74	5	5	163	246	26.244	7.10791	0.960007	55	13.7524	0.921744	55	13.5571	0.962847	49	19.6181	1.04215	56	12.1596	1.01582	55	12.4296	1.03925	52	8.15018	1.03366	56	8.92088	1.02438	55	11.2958	1.03193	52	9.84448	0.991178	54	15.5454	1.01324	55	17.3309	0.996607	47	36.0126
B6SVI7	Nascent polypeptide-associated complex subunit beta OS=Zea mays GN=100422791 PE=2 SV=1 - [B6SVI7_MAIZE]	33.73	1	3	17	169	18.4677	5.70654	0.918041	1		0.967382	1		1.10948	2	0.811358	1.08615	1		1.04348	1		0.949783	2	5.67669	0.998963	1		1.10061	1		0.93078	2	11.6689	1.00775	1		0.8664	1		1.12382	2	32.4739
C0PK59	Uncharacterized protein OS=Zea mays GN=100283310 PE=2 SV=1 - [C0PK59_MAIZE]	33.72	1	5	24	172	19.7485	9.92041	0.94773	1		1.04507	2	8.18867	1.12516	1		1.07774	1		1.03314	2	3.44758	1.02373	1		1.01279	1		0.988995	2	6.59793	0.989223	1		0.956555	1		0.921421	2	7.60645	0.817331	1
B6SJP0	Uncharacterized protein OS=Zea mays PE=2 SV=1 - [B6SJP0_MAIZE]	33.7	1	5	26	184	20.6636	9.0708				1.32857	2	34.5166	1.09891	1					0.713026	2	41.6482	0.99101	1					0.97962	2	6.02918	1.02422	1					0.860097	2	20.4108	0.866269	1
A0A1D6HE45	ATP-dependent Clp protease proteolytic subunit OS=Zea mays GN=ZEAMMB73_Zm00001d017330 PE=3 SV=1 - [A0A1D6HE45_MAIZE]	33.69	2	5	62	282	30.2255	6.87354	0.935897	5	8.03256	0.954858	6	8.39349	0.93079	5	6.02292	1.02235	5	5.231	0.937597	6	13.2946	1.01318	5	1.80358	0.947732	5	3.38517	0.962062	6	5.40054	0.935468	5	2.43331	1.05478	5	3.58144	1.19465	6	13.526	1.27198	5	13.6129
Q43298	Chaperonin CPN60-2, mitochondrial OS=Zea mays GN=CPN60II PE=2 SV=1 - [CH62_MAIZE]	33.68	1	15	58	576	60.8968	5.84619	1.11668	1		1.12404	1					0.97031	1		0.919284	1					0.982889	1		0.897162	1					0.939435	1		1.08429	1
B6TH42	60S ribosomal protein L9 OS=Zea mays GN=100283325 PE=2 SV=1 - [B6TH42_MAIZE]	33.68	2	6	15	190	21.3605	9.75928	0.927565	2	20.8493	1.08359	2	0.668618	1.04346	1		1.08062	2	14.418	0.996061	2	6.26599	1.03242	1		1.04086	2	3.39811	0.960144	2	10.9473	1.00895	1		0.91183	2	3.7343	0.953672	2	6.00512	0.889137	1
A0A1D6F3N9	Elongation factor Ts, mitochondrial OS=Zea mays GN=100192861 PE=3 SV=1 - [A0A1D6F3N9_MAIZE]	33.64	18	24	143	978	106.163	5.14795	1.05243	32	9.10703	1.04591	37	4.90413	1.11039	28	8.86251	0.93056	32	8.56236	0.984523	37	5.81924	1.00306	28	7.48323	0.962037	32	8.09793	0.93178	37	7.45441	0.932828	28	6.29692	1.04047	32	11.0024	1.06076	37	8.50801	0.961966	28	19.2582
P29185	Chaperonin CPN60-1, mitochondrial OS=Zea mays GN=CPN60I PE=1 SV=2 - [CH61_MAIZE]	33.62	1	15	66	577	61.173	5.84619	1.01196	5	2.63695	1.0571	4	2.66551	1.00506	1		0.971518	5	2.18099	0.936508	4	7.0543	1.04978	1		0.931704	5	2.45933	1.00074	4	5.32449	0.980372	1		1.16648	5	7.58566	0.995618	4	8.9746	0.972967	1
A0A1D6P9J3	Glutathione peroxidase OS=Zea mays GN=100283257 PE=3 SV=1 - [A0A1D6P9J3_MAIZE]	33.62	3	3	7	116	13.251	8.77783	0.965319	2	9.06318	1.117	3	4.51952	0.980105	2	18.2371	1.0163	2	6.32373	1.0341	3	3.19937	1.0253	2	6.03651	1.01851	2	5.47274	0.890908	3	1.49264	0.940303	2	0.894793	1.01116	2	7.13855	0.915297	3	30.7061	1.14692	2	10.8824
B4FTK9	Alpha/beta-Hydrolases superfamily protein OS=Zea mays GN=100282281 PE=2 SV=1 - [B4FTK9_MAIZE]	33.61	5	6	19	241	25.7019	5.18604	0.957934	5	17.7091	0.893218	7	13.542	0.898421	4	16.5908	1.12058	5	14.1689	0.90014	7	12.3109	0.977317	4	5.40581	0.922604	5	4.68356	1.11504	7	9.74856	1.00803	4	15.1983	0.990103	5	7.74238	1.12219	7	11.431	1.19212	4	13.0047
B4FKW0	Thioredoxin superfamily protein OS=Zea mays GN=ZEAMMB73_Zm00001d006251 PE=2 SV=1 - [B4FKW0_MAIZE]	33.61	5	5	13	238	26.0021	8.646	0.953803	4	2.4533	0.909258	6	2.89344	0.897665	3	6.20312	0.996916	4	10.3495	0.995317	6	2.24274	1.06144	3	3.77108	1.03555	4	2.45573	1.02354	6	19.7225	1.04477	3	8.61652	0.924468	4	14.1122	1.07981	6	20.695	0.776135	3	9.87051
B4G0B0	Bifunctional inhibitor/lipid-transfer protein/seed storage 2S albumin superfamily protein OS=Zea mays GN=100281936 PE=2 SV=1 - [B4G0B0_MAIZE]	33.61	2	2	5	119	11.7869	8.06006	1.16528	2	3.37133	1.08617	2	3.36667	1.37428	1		0.764093	2	0.0268174	0.986325	2	7.82009	0.929579	1		0.895769	2	5.75763	0.696234	2	0.296914	0.647199	1		1.33489	2	2.45292	1.32222	2	11.0968	1.38865	1
B6SZ11	Uncharacterized protein OS=Zea mays PE=2 SV=1 - [B6SZ11_MAIZE]	33.6	1	3	20	125	12.9724	8.646	1.10907	3	18.2481	1.20761	5	8.88963	1.60374	3	0.287517	0.800798	3	10.6539	0.763902	5	9.77541	0.733673	3	8.73441	0.882428	3	15.2038	0.828644	5	12.2581	0.721097	3	22.471	1.36854	3	2.16451	1.21045	6	13.6328	1.33716	3	58.4531
B4G1Q6	Uncharacterized protein OS=Zea mays PE=2 SV=1 - [B4G1Q6_MAIZE]	33.5	9	9	23	397	42.1479	5.8208	0.964049	9	7.93862	0.978941	9	7.18068	0.988465	5	11.9784	1.07264	9	5.62011	1.02561	9	13.6472	0.993038	5	3.72474	0.976143	9	4.40957	1.02117	9	12.9745	1.04986	5	11.7967	0.988472	9	6.37119	0.98457	9	17.8993	0.918096	5	25.0032
C0HHM6	Thioredoxin family protein OS=Zea mays GN=103643192 PE=2 SV=1 - [C0HHM6_MAIZE]	33.43	5	9	53	344	37.4415	8.51416	0.990417	12	12.2718	0.987008	16	7.49299	1.20416	14	14.9988	0.972736	12	13.1971	1.0219	16	10.5962	0.968453	14	11.0872	1.03691	12	12.2828	0.955317	16	7.63346	0.963491	14	11.441	1.04356	12	14.8087	1.09443	16	15.9892	0.895253	14	40.464
B6T6S5	Glucose-6-phosphate 1-epimerase OS=Zea mays GN=100282376 PE=2 SV=1 - [B6T6S5_MAIZE]	33.43	2	8	17	332	36.6037	6.69775				0.945831	2	18.1914	1.12462	1					1.06679	2	1.12527	1.00944	1					1.00641	2	7.01818	1.06227	1					0.981295	2	12.2823	0.693179	1
B6TNF1	Calnexin OS=Zea mays GN=100283947 PE=2 SV=1 - [B6TNF1_MAIZE]	33.33	5	17	88	534	60.3635	4.85596	0.9316	6	4.81104	0.940905	5	7.70766	0.953189	4	5.22134	1.10119	6	9.44877	1.01391	5	5.95159	0.977969	4	1.31106	1.01057	6	9.17588	1.14012	5	1.41693	1.1031	4	9.88135	0.979835	6	19.7304	0.8932	5	10.0349	1.08129	4	21.9689
B4FT23	14-3-3-like protein OS=Zea mays GN=100283140 PE=2 SV=1 - [B4FT23_MAIZE]	33.33	1	8	25	252	28.5733	4.81787				0.791687	1								1.5073	1								1.05925	1								0.59353	1
B6SJN6	Programmed cell death protein 5 OS=Zea mays PE=2 SV=1 - [B6SJN6_MAIZE]	33.33	4	4	5	126	14.3484	6.59521	1.02684	3	4.96477	1.07331	1		1.02428	1		1.01045	3	4.0201	1.04101	1		0.945041	1		1.02669	3	13.11	0.957135	1		0.875633	1		0.967978	3	15.39	0.922195	1		1.43386	1
B6TKL2	DNA repair protein RAD23 OS=Zea mays PE=2 SV=1 - [B6TKL2_MAIZE]	33.33	7	8	40	405	42.5497	4.69092	0.977918	15	12.0412	1.0097	13	8.69369	1.05262	9	8.88991	1.02656	15	6.36163	1.02371	13	4.3177	1.0473	10	2.81647	0.980731	15	2.27798	1.02546	13	8.01589	0.944754	10	10.9764	1.0709	15	6.27307	0.98361	13	8.89966	1.15513	10	28.5622
C0PC19	Uncharacterized protein OS=Zea mays PE=2 SV=1 - [C0PC19_MAIZE]	33.33	1	1	1	45	4.91108	7.00537							0.864367	1								1.01819	1								0.955144	1								1.34365	1
B6SZK3	NAD(P)H-dependent oxidoreductase OS=Zea mays GN=100281854 PE=2 SV=1 - [B6SZK3_MAIZE]	33.24	7	8	22	358	38.9974	6.06201	0.889471	7	12.3291	0.840995	4	10.4643	0.901466	8	19.7296	1.12884	7	2.78487	1.20242	4	18.4778	1.10208	8	6.70333	1.0548	7	6.54962	1.06975	4	2.21848	0.995096	8	6.53625	0.782849	7	4.0401	0.804315	4	6.68636	0.927491	8	33.1781
B4FHM1	Cytochrome c1 1 heme protein mitochondrial OS=Zea mays GN=100194151 PE=2 SV=1 - [B4FHM1_MAIZE]	33.22	6	6	31	304	33.2706	6.45557	1.01605	9	6.01059	0.984497	13	5.71065	1.04747	9	5.73534	0.957007	9	7.09805	0.965204	13	11.4212	0.998655	9	3.154	0.977398	9	8.13447	1.05132	13	13.1944	0.932896	9	6.57549	1.11782	9	7.84702	1.07452	13	12.9278	1.17233	9	8.36713
B6T599	Protein usf OS=Zea mays PE=2 SV=1 - [B6T599_MAIZE]	33.2	1	6	28	244	26.3431	5.78271	1.5555	1		1.57297	1					0.556514	1		0.418207	1					0.585317	1		0.668533	1					1.64002	1		1.40208	1
C0HJ53	Thioesterase superfamily protein OS=Zea mays GN=ZEAMMB73_Zm00001d049351 PE=2 SV=1 - [C0HJ53_MAIZE]	33.18	7	7	23	223	24.2347	9.14404	0.892196	6	17.6399	1.00046	8	4.10747	0.935101	7	17.2499	1.06668	6	2.75488	1.05544	8	12.5985	1.06891	9	17.1611	1.0692	6	8.38277	0.974284	8	12.1668	1.11852	8	12.2766	0.957643	6	4.31443	0.862681	8	14.8727	0.944224	8	7.69763
B6T9A1	Co-chaperone protein SBA1 OS=Zea mays PE=2 SV=1 - [B6T9A1_MAIZE]	33.17	2	5	11	205	22.0902	4.4624	1.27103	2	11.3957	1.03082	3	3.28612				0.7975	2	24.9275	0.805237	3	39.7128				0.946183	2	7.55405	0.73336	3	55.2911				1.0305	2	1.55055	1.28358	3	11.6954
B6TP36	Prohibitin OS=Zea mays PE=2 SV=1 - [B6TP36_MAIZE]	33.1	6	6	20	284	30.7444	7.07861	1.02442	8	5.36388	0.983806	7	9.77345	1.08278	5	10.6877	0.99124	8	5.5677	1.06602	7	6.77722	0.972938	5	8.06129	0.987391	8	4.17604	0.886376	7	2.96378	1.00606	5	2.48958	0.934168	8	16.795	1.03738	7	13.9182	0.941072	5	19.9564
B6TE40	60S ribosomal protein L22-2 OS=Zea mays PE=2 SV=1 - [B6TE40_MAIZE]	33.07	3	4	18	127	14.0355	9.64209	1.04852	3	16.9975	1.01699	4	5.10504	0.986253	2	6.95511	1.05418	3	4.28419	1.0272	4	2.32456	1.00007	2	12.4719	0.987144	3	0.447623	0.94216	4	4.75603	1.00604	2	10.453	0.999888	3	16.2057	0.995844	4	8.45089	1.01627	2	43.4187
B4FBH0	Peroxidase OS=Zea mays GN=100217011 PE=2 SV=1 - [B4FBH0_MAIZE]	33.05	9	9	56	354	38.0136	7.94287	1.00929	17	6.80213	1.15957	22	11.1275	1.10749	17	12.1258	0.954797	17	10.487	0.989397	22	4.48584	1.01729	17	4.60052	1.01566	17	3.96938	0.897227	22	12.441	0.886963	17	11.1856	1.05773	17	18.8804	0.916766	22	8.79138	1.01263	17	25.3109
B6SNU6	Rhodanese family protein OS=Zea mays PE=2 SV=1 - [B6SNU6_MAIZE]	33.05	5	5	27	239	25.7937	8.70459	1.1123	8	13.2342	1.06892	11	8.97844	1.09081	8	9.45165	0.959413	8	5.08212	0.972003	11	6.50384	1.00961	8	2.22232	0.898632	8	4.38577	0.987755	11	8.17344	0.960746	8	3.3381	1.05145	8	6.75265	1.03101	11	6.76518	1.04639	8	13.3902
B4FDI5	Bifunctional monothiol glutaredoxin-S16 chloroplastic OS=Zea mays GN=100193022 PE=2 SV=1 - [B4FDI5_MAIZE]	32.99	3	7	19	291	31.1563	8.60205	0.959121	4	4.10553	0.994222	4	6.67613	1.03367	3	2.74154	0.991383	4	9.37648	0.964352	4	7.29764	1.02732	3	4.51417	1.02494	4	6.38622	0.988573	4	20.1518	0.962228	3	6.35498	1.02438	4	2.30677	1.10438	4	11.8643	1.25398	3	2.47847
B4FLE3	HSP20-like chaperones superfamily protein OS=Zea mays GN=100282216 PE=2 SV=1 - [B4FLE3_MAIZE]	32.95	4	4	6	176	19.8126	4.50049	0.934326	3	6.11886	0.968238	2	4.98491	0.922902	1		1.15944	3	2.50884	0.923251	2	0.957335	0.971048	1		0.830489	3	7.82018	0.890721	2	10.4806	0.937823	1		1.04001	3	22.3893	1.29459	2	3.95867	1.40176	1
B6SSH9	Extracellular ribonuclease LE OS=Zea mays GN=100126898 PE=2 SV=1 - [B6SSH9_MAIZE]	32.94	11	11	308	252	27.6237	8.104	0.973468	116	10.8239	0.997344	96	9.05977	0.986503	91	14.2546	0.972256	117	8.73734	1.09138	95	11.641	0.952985	92	8.55582	0.982228	116	8.20861	0.94233	95	7.78966	1.04758	92	11.4331	1.12485	115	14.3928	0.964422	94	11.1224	1.0626	87	31.1724
B4FMB1	DUF538 family protein OS=Zea mays GN=100276213 PE=2 SV=1 - [B4FMB1_MAIZE]	32.92	3	3	9	161	17.4419	5.51611	1.06691	2	10.8763	1.1199	6	9.73325	1.17994	1		0.979997	2	7.01054	1.05929	6	6.77662	0.9854	1		1.00517	2	25.6926	0.943697	6	5.41299	1.0365	1		0.918872	2	17.8874	0.819901	6	6.81327	0.717386	1
B4FTA7	PGR5-like protein 1B chloroplastic OS=Zea mays GN=100273908 PE=2 SV=1 - [B4FTA7_MAIZE]	32.92	7	8	26	322	36.1165	5.35107	0.962846	9	5.96496	0.946251	8	9.51282	0.924572	5	19.5683	1.02379	9	3.55345	1.03951	8	3.75229	1.20455	5	1.97352	1.00696	9	8.47317	1.01572	8	11.3565	0.91326	5	14.4607	1.01426	9	7.35822	1.01871	8	13.8272	0.964862	5	13.0439
A0A1D6HP40	Glutathione reductase cytosolic OS=Zea mays GN=100273659 PE=3 SV=1 - [A0A1D6HP40_MAIZE]	32.9	12	12	43	462	49.7067	6.87354	0.880348	19	12.2632	0.940326	14	6.12565	0.896282	10	12.8924	1.20185	19	6.82218	1.07514	14	7.35362	0.988846	10	5.43243	1.02257	19	6.97757	1.1083	14	9.52889	1.23606	10	13.1327	0.824664	18	8.26635	0.861044	14	10.5605	0.770432	10	13.4354
S5TDC1	Chlorophyll a-b binding protein, chloroplastic (Fragment) OS=Zea mays PE=2 SV=1 - [S5TDC1_MAIZE]	32.89	1	2	114	76	7.94112	5.09717	0.996744	2	5.60266	0.930579	1		0.887382	1		0.957275	2	3.88139	1.00199	1		1.07255	1		0.906478	2	7.53389	0.873628	1		0.754819	1		1.2497	2	1.56936	1.27686	1		1.61	1
B4FWN1	NADPH:quinone oxidoreductase OS=Zea mays GN=101027095 PE=2 SV=1 - [B4FWN1_MAIZE]	32.86	5	5	24	210	22.1915	7.10791	0.964495	7	11.3374	0.982655	10	6.93687	1.04354	7	5.76222	0.991622	7	10.019	1.03325	10	5.708	0.969777	7	14.0764	1.05164	7	4.42756	1.00144	10	5.8393	1.10639	7	2.73652	0.958821	7	16.5953	1.0238	10	13.5598	1.05297	7	28.9938
A0A1D6FZP4	Uroporphyrinogen decarboxylase OS=Zea mays GN=ZEAMMB73_Zm00001d011386 PE=4 SV=1 - [A0A1D6FZP4_MAIZE]	32.82	5	5	16	259	28.6748	7.10791	1.16422	5	14.3989	1.06227	8	12.9293	1.14632	3	13.9227	0.929895	5	4.30258	0.993554	8	5.10114	0.904806	3	1.74565	0.984308	5	3.13925	0.940648	8	9.8972	0.921859	3	0.0125584	0.93381	5	25.5075	1.01106	8	17.4945	1.25455	3	19.9513
B6THU5	Elongation factor 1-delta 1 OS=Zea mays PE=2 SV=1 - [B6THU5_MAIZE]	32.75	1	6	46	229	24.7674	4.55127							0.996619	2	17.6943							0.994768	2	7.65139							0.953854	2	1.19746							1.16503	2	11.0789
K7V8K5	Peroxidase OS=Zea mays GN=ZEAMMB73_Zm00001d045845 PE=3 SV=1 - [K7V8K5_MAIZE]	32.73	2	7	18	333	35.3479	7.84033	0.929011	2	16.398							1.13116	2	3.48851							1.0367	2	4.05013							0.840317	2	23.9574
B6TJV4	14-3-3-like protein A OS=Zea mays PE=2 SV=1 - [B6TJV4_MAIZE]	32.73	1	6	62	220	24.6642	4.77979	1.00941	1		0.97366	2	0.441588	0.959258	1		0.992979	1		0.910633	2	6.87123	1.08034	1		0.915084	1		1.06506	2	10.1822	0.908428	1		1.16627	1		1.0633	2	6.17552	1.13166	1
K7TV49	Photosynthetic NDH subunit of subcomplex B 1 chloroplastic OS=Zea mays GN=103653300 PE=4 SV=1 - [K7TV49_MAIZE]	32.7	1	10	80	471	51.9722	6.80029	1.04394	1					0.841508	2	18.3894	0.936785	1					1.05714	2	14.3121	1.0158	1					0.932765	2	9.27105	1.03611	1					1.18205	2	75.9966
B4FAQ5	VIP1 protein OS=Zea mays GN=100191935 PE=2 SV=1 - [B4FAQ5_MAIZE]	32.67	5	5	20	202	21.1876	4.65283	1.00532	8	3.52999	1.06226	8	5.115	1.00068	4	18.2055	0.9627	8	7.81126	0.988541	8	6.77836	0.943306	4	8.02996	1.00009	8	11.2824	0.980994	8	8.17957	0.912406	4	12.2459	1.0812	8	15.8408	1.00104	8	3.24978	1.51321	4	19.3562
C0PBI9	Uncharacterized protein OS=Zea mays PE=2 SV=1 - [C0PBI9_MAIZE]	32.66	6	6	13	199	22.547	6.81494	1.12417	3	2.8418	1.04607	6	4.61993	1.2685	4	4.08652	0.954997	3	0.376948	0.980846	6	6.6024	0.994356	4	7.29393	0.96821	3	1.20578	0.958182	6	10.8408	0.927948	4	9.17678	1.01053	3	6.3242	1.04749	6	9.5526	0.944147	4	14.0988
C0P9F5	Chlorophyll a-b binding protein, chloroplastic OS=Zea mays PE=2 SV=1 - [C0P9F5_MAIZE]	32.65	5	9	101	196	21.3669	5.80811	0.888951	33	11.2697	0.955104	24	13.6161	1.07916	24	10.571	1.08006	33	11.1344	1.10291	24	8.26249	1.13449	24	6.54634	1.07484	33	8.30971	0.840947	24	7.15387	0.940414	24	8.83023	0.946113	33	13.8696	1.15812	24	11.5686	0.802934	24	32.8213
B4FV78	Acyl carrier protein OS=Zea mays GN=100281026 PE=2 SV=1 - [B4FV78_MAIZE]	32.62	3	3	14	141	15.267	5.36377	0.976821	5	11.8828	0.942334	5	10.2354	0.923255	4	11.0026	1.00208	5	0.473363	1.00404	5	4.14768	1.13112	4	3.75227	1.06011	5	3.73614	1.10636	5	0.742904	0.890303	4	28.4905	0.936698	5	9.47248	1.09757	5	10.4079	1.03737	4	11.4938
C0P4K4	L-ascorbate peroxidase S chloroplastic/mitochondrial OS=Zea mays GN=100193740 PE=2 SV=1 - [C0P4K4_MAIZE]	32.59	4	8	29	313	34.1126	7.92822	0.956475	5	12.1972	1.09362	5	18.0398	0.925306	7	17.5595	1.05243	5	7.35108	1.02224	5	8.25969	1.03322	7	7.74413	1.09306	5	13.0303	1.05683	5	9.83303	1.004	7	3.18801	0.874571	5	3.83438	0.899572	5	25.8628	1.06503	7	16.7486
P27789	Ferredoxin-5, chloroplastic OS=Zea mays GN=FDX5 PE=2 SV=1 - [FER5_MAIZE]	32.59	1	2	4	135	14.39	4.41162				1.06341	1								0.935503	1								0.9913	1								1.01785	1
B4FSE1	Thiamine thiazole synthase, chloroplastic OS=Zea mays GN=THI1 PE=2 SV=1 - [B4FSE1_MAIZE]	32.57	1	7	36	307	32.6993	5.021	1.08758	1		1.08968	1		0.917732	1		0.89481	1		0.865018	1		0.973128	1		0.895482	1		1.06747	1		0.883564	1		1.24274	1		0.964454	1		1.5247	1
B8A0E6	Uncharacterized protein OS=Zea mays PE=2 SV=1 - [B8A0E6_MAIZE]	32.53	10	10	24	498	53.5646	7.41553	1.01898	7	6.54852	1.03843	11	10.6353	0.92498	6	12.2041	1.06622	7	4.02741	1.00717	11	7.12441	1.01469	6	4.96568	0.97019	7	11.6518	0.950164	11	8.30838	1.06035	6	3.77571	0.939795	7	12.2247	1.0305	11	9.70824	1.10382	6	25.6866
A0A1D6LNJ7	60S acidic ribosomal protein P3 OS=Zea mays GN=103629584 PE=3 SV=1 - [A0A1D6LNJ7_MAIZE]	32.5	2	3	10	120	11.9845	4.4624	1.10844	3	5.52417	1.08335	3	1.79859	1.07764	3	10.1781	0.923967	3	1.74791	0.963981	3	2.26594	0.927037	3	8.08257	1.05186	3	0.309069	0.987987	3	5.36632	1.05197	3	8.72264	0.974822	3	8.57869	1.00901	3	0.986565	0.984073	3	35.4843
C4J0F8	Uncharacterized protein OS=Zea mays PE=2 SV=1 - [C4J0F8_MAIZE]	32.48	2	4	12	117	12.9901	10.6675	0.96946	1		0.972096	2	6.84069	1.06002	3	4.41414	0.892818	1		0.971349	2	4.45321	0.988287	3	4.50964	1.18197	1		1.25814	2	1.82925	1.11984	3	3.96095	0.927472	1		0.73098	2	0.757791	0.773321	3	5.38421
B6SN74	CHL-CPN10 OS=Zea mays PE=2 SV=1 - [B6SN74_MAIZE]	32.48	1	3	10	117	12.4635	7.28369				0.836074	2	11.8894	0.889863	1					1.0522	2	0.0934507	0.966602	1					1.14212	2	15.6092	1.13305	1					0.961552	2	11.4256	1.03838	1
B6SHX4	NADH ubiquinone oxidoreductase B22-like subunit OS=Zea mays GN=100282004 PE=2 SV=1 - [B6SHX4_MAIZE]	32.46	3	3	7	114	13.3458	8.42627	0.934204	2	6.10229	1.07608	2	11.2638	1.00012	3	6.27982	1.0388	2	1.84902	0.964708	2	15.6343	0.954172	3	6.55365	1.05786	2	5.36217	0.992999	2	6.39475	1.10523	3	13.7568	0.956647	2	4.84031	0.948068	2	11.2829	0.892903	3	18.6712
A0A1D6MD76	Protease Do-like 1 chloroplastic OS=Zea mays GN=ZEAMMB73_Zm00001d039059 PE=4 SV=1 - [A0A1D6MD76_MAIZE]	32.43	3	11	70	481	49.7803	7.73779	0.936712	2	11.5771	0.922399	4	8.3748	1.1588	3	18.8539	0.991449	2	8.95363	0.985196	4	1.72432	0.990087	3	5.353	0.972844	2	4.9049	1.0019	4	2.1395	0.979286	3	8.26738	1.15596	2	17.8915	1.12079	4	4.06126	0.98387	3	3.31899
B5AMJ8	Alpha-1,4 glucan phosphorylase OS=Zea mays GN=100285259 PE=2 SV=1 - [B5AMJ8_MAIZE]	32.34	19	19	57	838	94.3934	7.28369	1.04675	18	6.08829	0.987165	20	7.49546	0.984787	19	4.76268	0.98289	18	5.95237	0.986109	20	7.36983	0.991955	19	7.37821	1.01223	18	4.80048	0.998082	20	8.0824	1.04951	19	8.25619	0.99362	18	6.50832	1.04708	20	5.29492	0.890337	19	31.1979
C0P9J6	Aminoaldehyde dehydrogenase 1 OS=Zea mays GN=100302679 PE=1 SV=1 - [C0P9J6_MAIZE]	32.28	2	11	39	505	54.8779	5.45264	1.08936	2	7.57743	1.06449	1					0.983842	2	1.95031	1.10201	1					0.904281	2	10.8907	0.827229	1					1.08202	2	2.01566	1.03697	1
A0A1D6G6P9	Solanesyl diphosphate synthase 2 chloroplastic OS=Zea mays GN=ZEAMMB73_Zm00001d012113 PE=4 SV=1 - [A0A1D6G6P9_MAIZE]	32.26	1	2	6	124	13.6939	4.70361				1.0125	1								0.948756	1								0.941473	1								1.13853	1
B6TVN0	40S ribosomal protein S16 OS=Zea mays GN=100284613 PE=2 SV=1 - [B6TVN0_MAIZE]	32.21	1	6	21	149	16.8933	10.6968	1.12706	1		1.06486	1					1.03681	1		1.09399	1					1.01614	1		0.893933	1					0.766787	1		0.955172	1
Q8LLS4	Phosphoglycerate kinase (Fragment) OS=Zea mays GN=Pgk-1 PE=3 SV=1 - [Q8LLS4_MAIZE]	32.21	2	9	95	298	31.4187	5.30029	1.23925	4	2.76623	1.05458	3	3.944	1.23312	4	1.86945	0.901749	4	8.17605	0.922502	3	0.449277	0.92876	4	4.45066	0.973603	4	6.64874	1.05236	3	15.4587	1.09152	4	9.95214	0.993437	4	10.1512	0.822371	3	6.84763	0.60947	4	26.7405
A0A1D6MGD1	Lecithin-cholesterol acyltransferase-like 1 OS=Zea mays GN=103649606 PE=4 SV=1 - [A0A1D6MGD1_MAIZE]	32.2	8	8	35	413	45.0462	7.72314	0.985952	17	7.95173	0.925213	13	10.3754	0.927139	5	9.19793	1.08462	17	8.75213	0.992851	13	10.005	1.00829	5	3.1249	0.956659	17	9.25339	0.987014	13	9.41514	0.938394	5	3.47712	0.984287	17	19.1218	1.15015	13	14.9456	1.09378	5	8.4976
B6T5U0	F1F0-ATPase inhibitor protein OS=Zea mays GN=100276151 PE=2 SV=1 - [B6T5U0_MAIZE]	32.2	2	2	7	118	12.5246	9.5249	1.00542	3	3.75207	0.98397	2	4.6466	0.981944	2	0.346716	1.04826	3	11.9233	1.02668	2	14.1023	0.965271	2	20.3794	0.964743	3	1.43788	0.991907	2	4.70574	1.02037	2	12.6108	0.899553	3	9.11931	0.998806	2	17.9489	1.09657	2	18.4486
B6TN41	4-hydroxy-4-methyl-2-oxoglutarate aldolase OS=Zea mays GN=100283919 PE=2 SV=1 - [B6TN41_MAIZE]	32.14	5	5	13	168	18.1052	6.17627	1.05087	3	9.1686	1.03776	6	2.89028	1.16412	4	5.10344	1.04946	3	8.9801	1.03987	6	6.27442	0.985859	4	1.3239	0.959025	3	2.1128	1.00638	6	15.9206	1.06445	4	4.29453	0.925727	3	2.37237	0.977129	6	5.68684	0.679998	4	9.1702
B6U471	Ribonucleoprotein A OS=Zea mays GN=100285364 PE=2 SV=1 - [B6U471_MAIZE]	32.09	3	4	28	268	28.4881	4.91943	0.938092	4	6.89246	0.98458	4	4.27975	1.06488	4	10.464	0.93396	4	4.21235	0.96413	4	12.8476	0.91356	4	2.55177	1.08104	4	4.40955	1.01985	4	1.81581	0.925186	4	14.3695	1.077	4	3.38125	1.08512	4	5.26533	1.22554	4	17.7232
A0A1D6K8P1	Peptide methionine sulfoxide reductase OS=Zea mays GN=100285733 PE=3 SV=1 - [A0A1D6K8P1_MAIZE]	32.05	7	8	33	259	28.4151	7.76709	0.988588	11	5.56571	0.923242	9	5.79219	0.956173	10	8.09021	1.06889	11	6.17603	1.07539	9	10.1065	1.06639	10	7.54989	0.990246	11	5.3945	1.08623	9	4.56019	1.02824	10	3.22134	0.965725	11	9.52973	0.945162	9	5.03147	0.832968	10	24.3272
B4FGL9	60S ribosomal protein L11-1 OS=Zea mays GN=100193878 PE=2 SV=1 - [B4FGL9_MAIZE]	32.04	1	5	27	181	20.7219	9.92041	0.919761	2	8.73236	1.06327	3	6.20881	1.11263	2	0.333078	1.0916	2	2.11451	1.07418	3	8.38665	0.994063	2	0.770272	1.05492	2	3.3373	0.874898	3	0.141234	0.992697	2	1.6899	0.900125	2	1.76516	0.925553	3	9.17542	0.903873	2	6.9031
D2JSQ3	ATP synthase subunit 8 OS=Zea mays GN=atp8 PE=2 SV=1 - [D2JSQ3_MAIZE]	32.03	4	4	6	153	17.7983	9.84717	1.02025	4	5.10248	1.00964	2	10.511				0.943203	4	1.99743	0.958834	2	5.54324				1.06164	4	8.05392	1.02844	2	6.81678				0.915832	4	9.01002	1.00551	2	1.73192
B6THU9	Peroxidase OS=Zea mays GN=100283382 PE=2 SV=1 - [B6THU9_MAIZE]	32.01	8	8	29	328	35.3582	7.66455	0.913577	9	3.16433	1.12713	12	9.91339	1.02143	8	25.6873	1.01899	9	2.25929	1.05387	12	6.63129	1.02579	8	1.94537	0.999677	9	2.48336	0.911647	12	12.0561	0.927838	8	6.7691	1.09686	9	4.5703	0.906817	12	11.3576	1.16314	8	36.2908
B6U5P1	Lil3 protein OS=Zea mays PE=2 SV=1 - [B6U5P1_MAIZE]	32	1	5	24	250	27.464	5.5415	1.52113	1		1.3366	2	11.6605	1.75616	4	19.1441	0.603355	1		0.626738	2	27.5245	0.630767	4	14.9588	0.457788	1		0.71431	2	42.233	0.678637	4	30.9549	1.8294	1		1.32226	2	30.5867	1.36848	4	10.6136
B6T0Q6	Uncharacterized protein OS=Zea mays PE=2 SV=1 - [B6T0Q6_MAIZE]	31.94	2	2	21	72	7.40389	5.021	1.04624	7	5.70775	1.02664	7	4.2155	1.22929	7	6.35027	0.920923	7	4.49247	1.07563	7	11.7219	1.01315	7	5.23026	1.053	7	4.12323	0.868454	7	9.66034	0.935628	7	15.9184	0.996927	7	13.5647	1.00361	7	21.8713	0.97448	7	28.9749
A0A1D6PUL3	Aconitate hydratase OS=Zea mays GN=100216599 PE=3 SV=1 - [A0A1D6PUL3_MAIZE]	31.93	13	19	124	880	95.8104	6.06201	0.959982	36	7.03253	1.02677	31	12.0915	1.0237	21	17.0918	1.03035	36	5.40069	1.00177	31	9.52618	0.999825	22	7.50522	1.00745	35	7.69166	0.978866	30	6.56456	1.00807	22	10.9553	1.005	36	11.9652	0.996183	31	15.7129	0.927177	21	11.4333
A0A1D6E513	Soluble inorganic pyrophosphatase OS=Zea mays GN=541666 PE=3 SV=1 - [A0A1D6E513_MAIZE]	31.9	2	4	6	163	18.8106	5.42725	1.10694	1		1.03458	2	4.23896	0.875648	1		1.06848	1		1.01794	2	16.1868	0.981743	1		0.87976	1		0.982764	2	17.9157	1.06559	1		0.97476	1		0.950074	2	2.16772	1.17283	1
A0A1D6FKP2	Protease Do-like 1 chloroplastic OS=Zea mays GN=ZEAMMB73_Zm00001d009613 PE=4 SV=1 - [A0A1D6FKP2_MAIZE]	31.89	2	10	68	461	48.2937	7.84033	0.858	2	10.0621	0.699166	3	8.02887	0.724054	2	15.4812	1.22112	2	10.7207	1.35196	3	3.82698	1.18641	2	3.09919	1.0432	2	0.263854	1.14031	3	15.2791	1.10452	2	7.21919	0.798419	2	10.9428	0.754553	3	15.6373	0.815443	2	12.7779
A0A1D6L7H9	Glutamate dehydrogenase OS=Zea mays GN=542220 PE=3 SV=1 - [A0A1D6L7H9_MAIZE]	31.88	7	7	30	367	38.7952	6.30322	0.970964	10	10.8238	0.933497	10	7.92011	0.916131	10	5.61016	1.09412	10	11.7374	1.0639	10	8.44426	1.09816	10	6.48099	0.939836	10	5.29689	0.980019	10	5.52541	0.986222	10	4.51787	1.00948	10	15.7263	1.04357	10	11.0348	0.891549	10	7.99679
K7VQA7	Cell division control protein 48 homolog D OS=Zea mays GN=103639569 PE=4 SV=1 - [K7VQA7_MAIZE]	31.84	2	19	74	804	89.4257	5.26221	1.17721	2	11.2289	0.923355	1		1.0804	1		0.97765	2	2.43281	1.08584	1		0.96102	1		0.986565	2	14.593	1.03464	1		1.05849	1		0.825593	2	2.71612	0.964253	1		0.89698	1
A0A1D6PYC3	Nascent polypeptide-associated complex subunit alpha-like protein 3 OS=Zea mays GN=100217069 PE=4 SV=1 - [A0A1D6PYC3_MAIZE]	31.79	1	4	21	173	19.1937	9.08545	0.721248	1		1.06192	1					1.17062	1		1.00933	1					1.09633	1		0.992001	1					0.985333	1		0.928668	1
B4F938	Necrotic4 OS=Zea mays GN=100500945 PE=2 SV=1 - [B4F938_MAIZE]	31.74	10	10	40	397	44.0853	8.07471	0.954433	16	12.241	1.07008	11	6.19347	1.10546	13	10.605	0.964073	16	8.27782	0.994674	11	7.21448	1.00991	13	5.28736	1.0812	16	9.66871	0.995404	11	8.54301	0.948929	13	7.09334	0.964155	16	8.79758	0.932334	11	8.37461	0.911346	13	27.4372
A0A1D6E6B3	Isocitrate dehydrogenase [NADP] OS=Zea mays GN=ZEAMMB73_Zm00001d003083 PE=3 SV=1 - [A0A1D6E6B3_MAIZE]	31.7	11	13	54	489	54.5291	8.26514	1.00589	15	7.42994	1.00085	16	5.30319	0.959182	12	8.89604	0.97251	15	6.35285	0.969655	16	9.93884	1.03504	12	9.14955	0.994401	15	7.39318	0.96845	16	10.9678	0.956586	12	3.72296	1.12989	15	10.293	1.04025	16	6.31334	1.20494	12	8.20826
A0A059Q8F8	ATP synthase subunit b, chloroplastic OS=Zea mays subsp. mays GN=atpF PE=3 SV=1 - [A0A059Q8F8_MAIZE]	31.69	3	8	122	183	21.0382	9.42236	0.999408	8	3.54321	1.0144	12	6.38025	1.08314	9	6.30518	1.01952	8	3.45018	1.04051	12	6.4044	0.988176	9	7.25547	0.977321	8	4.03663	0.909074	12	9.76058	0.895847	9	20.3693	1.0522	8	5.72671	1.09164	12	8.72369	1.12254	9	20.4656
B4F8M8	Exoglucanase1 OS=Zea mays GN=100191390 PE=2 SV=1 - [B4F8M8_MAIZE]	31.67	12	12	56	622	66.8702	7.34229	0.873353	19	7.26944	0.983394	26	7.54073	1.0698	11	8.43442	1.01879	19	6.44096	1.13979	26	6.09087	1.03605	11	8.12077	1.0341	19	11.6003	0.979779	26	6.38518	0.987787	11	5.69803	1.03583	19	17.2799	0.913783	26	11.7862	0.882064	11	32.1793
B6TM74	50S ribosomal protein L27 OS=Zea mays PE=2 SV=1 - [B6TM74_MAIZE]	31.67	7	7	31	180	19.5754	10.3599	1.00507	12	5.73411	0.993138	11	8.61648	1.06008	8	12.0587	0.915119	12	8.32363	1.10271	11	6.78753	1.06203	8	3.76015	1.03574	12	13.0666	0.893849	11	16.102	0.947562	8	7.21549	1.07628	12	9.65228	1.06212	11	6.98344	0.999728	8	18.356
B6SWT4	Glucose-6-phosphate isomerase OS=Zea mays PE=2 SV=1 - [B6SWT4_MAIZE]	31.66	2	15	30	616	67.4665	5.98584				0.981887	3	3.08879							0.98835	3	4.72669							1.01012	3	3.93367							1.03776	3	16.4343
Q41739	Thiamine thiazole synthase 2, chloroplastic OS=Zea mays GN=THI1-2 PE=2 SV=1 - [THI42_MAIZE]	31.64	2	8	39	354	37.2099	5.88428	1.00466	2	5.69549	0.928523	3	5.22794	0.830335	1		0.999657	2	0.78649	0.973381	3	13.0613	0.925306	1		0.986184	2	9.02775	1.10886	3	6.12238	1.12285	1		1.03751	2	7.96991	1.01078	3	4.43275	1.26416	1
A0A1D6JKW8	Nonspecific lipid-transfer protein OS=Zea mays GN=107403162 PE=4 SV=1 - [A0A1D6JKW8_MAIZE]	31.63	4	4	24	98	9.85787	8.89502	1.03532	8	2.77454	1.09053	9	8.54425	1.17869	7	2.6309	1.01883	8	4.68079	1.04912	9	9.17958	0.996857	7	3.17192	0.927298	8	16.2672	0.861571	9	15.82	0.947684	7	9.34319	1.16959	8	18.5511	0.961626	9	9.22309	0.955165	7	7.2338
A0A1D6HYR6	Aquaporin PIP2-1 OS=Zea mays GN=541888 PE=3 SV=1 - [A0A1D6HYR6_MAIZE]	31.62	3	5	33	234	24.3385	7.81104	0.979182	8	10.0719	1.00907	8	12.4345	0.974732	8	22.8435	1.05722	8	2.859	1.0251	8	11.7427	1.08324	8	5.29533	0.899001	8	7.03337	0.905326	8	26.2892	0.90988	8	7.14632	1.15165	8	14.0716	1.07245	8	14.1819	1.10291	8	15.983
B4FLH6	NADH-ubiquinone oxidoreductase B18 subunit OS=Zea mays GN=100283425 PE=2 SV=1 - [B4FLH6_MAIZE]	31.48	3	3	8	108	11.9531	7.78174	0.98346	4	5.48514	1.0455	2	4.47564	1.01003	2	4.08989	1.02675	4	2.69765	1.04947	2	1.36729	0.96004	2	5.02688	1.0327	4	6.00862	0.965055	2	3.83954	0.991906	2	0.851631	0.951105	4	0.839497	0.93523	2	10.3145	1.16109	2	6.0512
O80429	Ferredoxin-2, chloroplastic OS=Zea mays GN=FDX2 PE=1 SV=1 - [FER2_MAIZE]	31.43	1	2	7	140	15.0765	4.64014	1.1956	2	6.23058	1.0239	1					0.924961	2	3.21993	1.01985	1					1.00125	2	5.39858	0.668162	1					0.851638	2	28.4831	1.40949	1
A0A1D6HR38	Dirigent protein OS=Zea mays GN=ZEAMMB73_Zm00001d018629 PE=3 SV=1 - [A0A1D6HR38_MAIZE]	31.43	4	4	38	210	22.0485	6.65381	0.899045	15	10.4654	0.947326	13	5.77398	0.936268	10	11.3148	1.04532	15	5.71272	1.11349	13	12.7977	0.989737	10	9.6	1.0642	15	8.50771	0.92446	13	12.3113	1.09431	10	9.81527	0.963636	15	10.9876	0.91332	13	11.9042	0.839155	10	19.0506
A0A096PRE6	Fibrillin1 OS=Zea mays GN=100282938 PE=4 SV=1 - [A0A096PRE6_MAIZE]	31.41	9	9	40	382	40.8148	4.70361	0.975912	15	13.7317	0.92625	14	11.9328	0.916692	11	18.186	1.04323	15	6.03303	0.994311	14	7.25672	1.05635	11	6.70203	0.930816	15	10.0047	0.98624	14	11.0919	0.914611	11	7.26105	1.04684	15	15.4459	1.1275	14	4.47412	1.28576	11	37.1101
B4FCQ4	Cytochrome c oxidase subunit OS=Zea mays GN=ZEAMMB73_Zm00001d029393 PE=2 SV=1 - [B4FCQ4_MAIZE]	31.4	1	3	27	172	19.0057	4.29736	1.02358	3	8.60495	1.04408	4	13.1602	0.917917	1		0.953558	3	0.981282	0.907679	4	16.0924	0.922928	1		0.91466	3	9.34934	1.12255	4	16.3136	0.942229	1		1.21377	3	3.19829	0.908336	4	11.1746	1.52099	1
A0A1D6N932	Osmotin-like protein OSM34 OS=Zea mays GN=100276695 PE=4 SV=1 - [A0A1D6N932_MAIZE]	31.36	5	5	17	220	23.054	7.94287	1.21894	6	6.61156	1.33044	7	10.0902	1.36284	4	19.4331	0.76841	6	9.93624	0.781881	7	10.4204	0.803562	4	8.76003	0.764438	6	4.0924	0.81252	7	1.60265	0.957291	4	5.05972	1.35844	6	21.2816	1.11261	7	3.48894	0.854077	4	1.87442
A0A1D6FAX1	Germin-like protein subfamily 2 member 1 OS=Zea mays GN=ZEAMMB73_Zm00001d008210 PE=3 SV=1 - [A0A1D6FAX1_MAIZE]	31.35	2	5	28	185	19.358	9.24658	0.911671	2	27.1171	0.906324	2	6.18639				0.995585	2	1.99548	1.08292	2	8.00199				0.981691	2	12.1912	1.19743	2	4.31578				1.15693	2	9.13128	0.764333	2	5.30242
A0A0A1P1P0	Cysteine proteinase inhibitor OS=Zea mays GN=Cystatin PE=2 SV=1 - [A0A0A1P1P0_MAIZE]	31.34	2	6	39	134	14.7788	6.80029	1.56229	6	12.299	1.26471	7	5.45513	1.80721	5	5.73642	0.561853	6	34.028	0.554592	7	24.5872	0.649221	5	18.6116	0.590481	6	32.3027	0.657951	7	26.5668	0.692324	5	27.4833	1.55654	6	20.972	1.56657	7	16.5591	1.05872	5	19.3051
B6U7G0	Glutathione peroxidase OS=Zea mays PE=2 SV=1 - [B6U7G0_MAIZE]	31.28	6	6	40	227	24.7597	9.59814	1.037	13	8.04313	0.969177	15	6.15969	1.06268	10	6.58423	1.03366	13	2.29891	1.00515	15	2.84136	1.02624	10	5.30107	0.963282	13	4.16622	0.962031	15	3.98386	0.95438	10	2.82699	1.00549	13	3.35991	1.06512	15	3.56882	0.8854	10	5.94771
B4FCK0	USP family protein OS=Zea mays PE=2 SV=1 - [B4FCK0_MAIZE]	31.25	3	4	6	256	27.1244	5.04639	0.922998	1		1.10333	2	0.229768	0.820971	1		1.11923	1		0.993676	2	6.84928	1.03452	1		1.08706	1		0.906363	2	4.71217	1.14474	1		0.801968	1		1.00256	2	13.8093	0.957989	1
B4FUS5	ATP-dependent Clp protease proteolytic subunit OS=Zea mays GN=100273342 PE=2 SV=1 - [B4FUS5_MAIZE]	31.25	1	4	47	304	32.1525	6.55127							0.984735	1								1.10451	1								0.869507	1								1.11406	1
A0A1D6N1H4	Pyrroline-5-carboxylate reductase OS=Zea mays GN=606449 PE=3 SV=1 - [A0A1D6N1H4_MAIZE]	31.2	5	5	23	266	27.4065	8.60205	1.01148	6	9.74886	0.995615	8	3.0919	1.09975	9	6.71182	1.0217	6	5.93212	1.00138	8	8.57925	1.02635	9	4.26312	1.00033	6	10.3067	0.966404	8	10.7781	0.998732	9	8.64254	1.04917	6	10.1649	1.04832	8	7.37928	0.934339	9	23.476
B6T8M9	Mitochondrial prohibitin complex protein 2 OS=Zea mays PE=2 SV=1 - [B6T8M9_MAIZE]	31.14	2	7	23	289	32.0912	9.80322	0.968959	1		0.892493	1					1.04104	1		1.04533	1					1.11377	1		0.978398	1					0.814253	1		1.13228	1
B4FI76	Adenylate kinase 4 OS=Zea mays GN=100194305 PE=2 SV=1 - [B4FI76_MAIZE]	31.12	1	7	20	241	26.4418	7.41553				1.10631	1								0.864723	1								1.1044	1								0.891905	1
B6TMN2	Multisynthetase complex auxiliary component p43 OS=Zea mays PE=2 SV=1 - [B6TMN2_MAIZE]	31.09	6	6	30	267	28.7138	6.78564	1.00171	12	4.42473	1.01043	14	6.94366	0.955351	4	15.5461	0.981599	12	4.746	0.941307	14	9.62977	0.928466	4	8.53955	0.976707	12	6.62689	1.00064	14	6.21215	0.910004	4	6.54364	1.08589	12	16.614	1.11191	14	13.4256	1.29627	4	36.5147
B6TG61	40S ribosomal protein S16 OS=Zea mays GN=100283242 PE=2 SV=1 - [B6TG61_MAIZE]	31.08	1	6	24	148	16.7392	10.6675	0.981978	1		1.01246	2	8.94158	1.02037	2	11.6453	0.9631	1		1.08204	2	6.43788	1.0027	2	5.49002	1.16863	1		1.00659	2	4.66784	1.09083	2	1.7014	0.8243	1		0.882167	2	3.06288	0.811981	2	12.5752
B6T9S0	Thioredoxin X OS=Zea mays GN=ZEAMMB73_Zm00001d001843 PE=2 SV=1 - [B6T9S0_MAIZE]	31.07	3	4	17	177	19.078	8.47021	0.908574	3	5.36744	0.947494	5	1.84238	0.981574	4	18.4294	0.986352	3	2.34977	1.03636	5	0.773144	1.02576	4	3.81378	1.1099	3	1.00477	0.947485	5	4.83306	0.977158	4	6.84879	0.98159	3	2.1141	1.10502	5	8.1995	1.0621	4	28.9122
P08527	30S ribosomal protein S14, chloroplastic OS=Zea mays GN=rps14 PE=3 SV=2 - [RR14_MAIZE]	31.07	3	3	14	103	12.1147	11.3706	1.14219	6	6.0156	1.02413	5	5.0866	1.12706	3	6.60304	0.871077	6	7.88921	0.985071	5	0.531694	1.02968	3	1.50889	1.05798	6	3.42562	0.939208	5	2.49637	1.02173	3	4.29702	0.912558	6	8.85331	1.08106	5	7.41376	0.766714	3	2.381
B6T4M4	Histone H1 OS=Zea mays PE=2 SV=1 - [B6T4M4_MAIZE]	31.03	1	8	37	261	26.5524	10.7847	1.08977	2	18.7064	1.48011	2	0.245926	1.21855	1		0.554546	2	18.2175	0.942747	2	4.04597	1.0688	1		1.06011	2	8.24484	0.638401	2	2.48388	0.610755	1		1.45536	2	18.7448	0.926912	2	3.22308	1.38122	1
A0A1D6DUX3	26S proteasome non-ATPase regulatory subunit 7 homolog A OS=Zea mays GN=100274928 PE=4 SV=1 - [A0A1D6DUX3_MAIZE]	31.01	6	6	14	287	32.4893	6.81494	1.03578	6	7.29399	1.03479	4	15.0021	1.0134	4	15.9458	1.02725	6	6.4917	0.996745	4	10.0046	0.976007	4	1.67288	1.03096	6	5.14801	0.95268	4	2.26011	1.06085	4	7.76292	0.923268	6	6.46508	0.985414	4	6.10994	0.92287	4	44.7586
P93633	Actin (Fragment) OS=Zea mays GN=Maz95 PE=3 SV=1 - [P93633_MAIZE]	30.95	2	9	51	336	36.9219	5.45264	0.963937	2	0.435563	0.985492	3	1.83281	0.921595	2	1.44499	0.911904	2	2.41935	0.98805	3	8.3922	0.977282	2	0.242898	0.995199	2	2.32998	1.01473	3	5.32618	1.01116	2	8.65238	1.21813	2	5.51593	0.95676	3	10.193	1.21387	2	18.2867
B4F9G8	Pyruvate kinase OS=Zea mays GN=100191614 PE=2 SV=1 - [B4F9G8_MAIZE]	30.93	2	12	62	527	57.3069	6.90283	1.00685	2	10.1716	0.886196	2	6.2958	1.05311	2	12.1731	1.064	2	7.79824	1.14727	2	5.31998	1.00212	2	7.41717	1.00181	2	3.01378	0.964853	2	3.23996	1.11155	2	2.46052	0.907788	2	7.04341	1.03203	2	4.05878	0.711022	2	12.496
B4FDC9	Chlorophyll A-B binding family protein OS=Zea mays GN=100285503 PE=2 SV=1 - [B4FDC9_MAIZE]	30.89	1	5	21	246	27.1178	5.5415	0.886741	1		0.668816	1		0.765238	2	18.9574	1.14035	1		1.29406	1		1.20205	2	6.77939	1.11673	1		1.2754	1		1.16329	2	5.49015	0.769568	1		0.725026	1		0.562894	2	32.2415
B4FNF9	Putative aldo-keto reductase 4 OS=Zea mays GN=100191240 PE=2 SV=1 - [B4FNF9_MAIZE]	30.86	3	8	23	324	35.6164	7.98682	0.979517	2	0.125653	1.09962	2	5.55946	0.850536	2	30.0079	0.991765	2	2.07945	0.908464	2	5.45333	0.960338	2	0.682496	0.967317	2	2.50366	0.979939	2	2.43072	1.17934	2	26.27	1.12023	2	6.321	1.01482	2	5.3834	0.932986	2	29.2663
K7TFI4	NAD(P)H-quinone oxidoreductase subunit U chloroplastic OS=Zea mays GN=103640914 PE=4 SV=1 - [K7TFI4_MAIZE]	30.8	6	6	24	237	25.3237	4.81787	0.965271	9	3.42805	0.927552	10	2.29027	0.984556	5	2.13685	1.05791	9	8.0033	1.11485	10	1.87384	1.08202	5	2.50365	0.972896	9	10.422	0.969473	10	6.24063	1.02204	5	2.58972	1.00509	9	7.58657	1.05641	10	14.5595	0.86199	5	23.1917
K7UGR2	Putative TCP-1/cpn60 chaperonin family protein isoform 1 OS=Zea mays GN=ZEAMMB73_Zm00001d054089 PE=3 SV=1 - [K7UGR2_MAIZE]	30.74	6	15	108	605	64.3247	5.98584	1.11907	10	12.0257	1.01555	5	5.08966	0.92829	10	9.95255	0.964798	10	6.55615	0.965093	5	5.55894	0.995704	10	4.70422	0.900428	10	5.94531	0.948797	5	6.25506	0.965147	10	15.7204	1.09454	10	10.8949	1.07522	5	12.6241	1.2449	10	11.9074
A0A1D6IKH4	Malate dehydrogenase chloroplastic OS=Zea mays GN=107305678 PE=3 SV=1 - [A0A1D6IKH4_MAIZE]	30.73	6	6	23	384	40.0098	7.28369	1.09142	9	4.91788	1.07983	6	6.18082	1.10505	8	18.7487	0.871925	9	7.059	0.923413	6	7.24113	0.951295	8	7.76292	0.952966	9	3.9187	0.949036	6	5.19646	0.911148	8	6.25268	1.15455	9	16.2492	1.04197	6	6.2461	1.18391	8	13.9086
B4FQ84	Glucose-6-phosphate 1-epimerase OS=Zea mays PE=2 SV=1 - [B4FQ84_MAIZE]	30.72	2	8	19	332	36.6307	6.17627				1.01821	3	5.4301	1.01658	2	6.19093				1.11403	3	10.8655	0.983031	2	6.00654				0.940492	3	24.3664	1.05214	2	9.25162				0.82693	3	4.44602	0.947818	2	18.2156
A0A1D6I134	Enoyl-[acyl-carrier-protein] reductase [NADH] chloroplastic OS=Zea mays GN=100192829 PE=4 SV=1 - [A0A1D6I134_MAIZE]	30.72	3	7	51	306	32.3508	5.77002	0.943654	6	8.56181	0.943963	6	7.50923	1.02204	7	4.63072	1.06336	6	15.2901	1.04271	6	12.8748	1.0321	7	8.60912	1.04109	6	4.49809	1.02829	6	5.9247	0.974843	7	5.12117	0.957238	6	20.292	0.952376	6	15.3727	1.03555	7	22.6561
B6TDW7	Secretory protein OS=Zea mays GN=100283021 PE=2 SV=1 - [B6TDW7_MAIZE]	30.7	5	5	16	228	24.4671	5.10986	1.40443	7	16.1553	0.997638	6	6.43323	1.49032	3	8.00045	0.792854	7	12.1356	0.838054	6	2.56118	0.812218	3	1.66073	0.755066	7	11.8322	0.904472	6	17.003	0.963173	3	9.04729	1.1069	7	14.5258	1.24986	6	12.83	0.873777	3	27.876
B8A187	Putative quinone-oxidoreductase homolog chloroplastic OS=Zea mays GN=ZEAMMB73_Zm00001d025166 PE=2 SV=1 - [B8A187_MAIZE]	30.68	8	8	20	339	35.2197	8.68994	0.98995	6	5.83974	1.04337	7	6.34688	1.01559	7	13.3379	0.960032	6	11.6082	0.995245	7	7.04312	1.01993	7	8.46083	1.01764	6	3.11015	0.930978	7	20.7138	0.994359	7	2.19683	1.0791	6	9.17984	1.01979	7	16.0006	0.894391	7	30.3373
B4FUZ5	30S ribosomal protein S1 OS=Zea mays GN=100283777 PE=2 SV=1 - [B4FUZ5_MAIZE]	30.67	10	10	75	401	43.4631	4.75439	1.06823	23	9.48601	1.02522	28	5.93562	1.05943	23	9.54451	0.935335	23	7.85115	1.03287	28	8.82343	1.027	24	7.36284	1.01368	22	8.16003	0.98126	27	10.2255	0.965161	24	6.68357	1.02611	23	10.8272	0.986856	28	9.49199	1.01548	23	18.7897
A0A1D6H9Z1	Beta-fructofuranosidase, cell wall isozyme OS=Zea mays GN=ZEAMMB73_Zm00001d016708 PE=3 SV=1 - [A0A1D6H9Z1_MAIZE]	30.66	15	15	59	587	64.847	7.62061	0.944293	26	11.3395	1.03382	18	4.07212	0.97446	15	9.04386	1.15331	26	5.71164	1.00844	18	5.95322	1.04756	15	6.78751	0.962678	26	7.31619	0.995644	18	9.31248	0.987652	15	3.0566	0.950242	26	9.83307	1.00368	18	9.01402	0.935338	15	23.3804
Q9M7E2	Elongation factor 1-alpha OS=Zea mays PE=2 SV=1 - [Q9M7E2_MAIZE]	30.65	1	10	107	447	49.1665	8.93896	1.19974	2	3.98175	1.05033	2	4.94028	1.17796	1		1.04208	2	2.54241	0.971768	2	13.8014	0.798058	1		0.864388	2	5.43746	1.07239	2	13.4638	1.13968	1		0.911345	2	3.0478	0.868234	2	4.25275	0.962924	1
C4J5Y3	Uncharacterized protein OS=Zea mays PE=2 SV=1 - [C4J5Y3_MAIZE]	30.65	5	5	46	261	27.7128	9.86182	0.914357	15	8.93237	0.949904	15	8.89206	1.06174	16	12.3731	1.03165	15	11.2931	1.07933	15	8.03995	1.01617	16	10.1592	1.05368	15	8.50357	0.96726	15	12.5883	0.947465	16	12.8719	0.950145	15	12.6413	1.05838	15	13.4008	0.949318	16	43.2564
C0HHC1	GTP-binding nuclear protein OS=Zea mays PE=2 SV=1 - [C0HHC1_MAIZE]	30.64	5	5	18	173	19.8422	9.23193	1.12374	6	7.78297	1.0603	8	3.87225	1.03983	4	3.55167	0.981512	6	10.5614	0.956384	8	4.49002	1.04012	4	4.8851	0.943499	6	4.89906	1.02265	8	2.56551	1.04851	4	4.2398	0.948193	6	8.60454	0.974823	8	12.6904	0.848076	4	19.8094
B4G1C9	Dihydrolipoamide acetyltransferase component of pyruvate dehydrogenase complex OS=Zea mays GN=100274483 PE=2 SV=1 - [B4G1C9_MAIZE]	30.63	7	9	23	457	47.6299	8.104	0.929961	7	3.781	0.972495	9	6.60623	1.07124	2	11.1781	1.05665	7	3.89692	1.05179	9	11.9667	0.88363	2	16.5635	1.0679	7	13.1267	1.00471	9	5.24	1.15618	2	19.7479	0.962512	7	23.6638	1.02787	9	6.21109	0.819673	2	42.051
C0PIS3	Uncharacterized protein OS=Zea mays PE=2 SV=1 - [C0PIS3_MAIZE]	30.63	1	4	17	111	12.8053	10.7114	0.912799	2	4.08325	1.04175	2	1.57643	1.13041	1		1.05524	2	2.07403	1.1535	2	0.592088	0.987806	1		1.11313	2	4.81706	0.973866	2	5.8527	1.07977	1		0.867881	2	8.35039	0.802755	2	5.88969	0.69915	1
A0A1D6KSB0	Protein TIC110 chloroplastic OS=Zea mays GN=ZEAMMB73_Zm00001d032615 PE=4 SV=1 - [A0A1D6KSB0_MAIZE]	30.6	23	23	95	1013	111.052	5.57959	1.07816	26	8.41513	1.01451	37	6.43288	1.05726	32	11.5218	0.950683	26	5.81591	0.953464	37	6.58541	0.99256	32	5.17844	0.962033	26	8.93201	0.987206	37	7.62953	0.938458	32	8.37946	1.01257	26	7.2877	1.03121	37	10.4251	1.12702	32	25.0653
A0A1D6NV83	Proteasome subunit beta type OS=Zea mays GN=100194311 PE=3 SV=1 - [A0A1D6NV83_MAIZE]	30.53	5	5	15	226	24.4051	8.23584	0.992153	4	3.19262	1.00316	7	4.09613	0.953096	4	5.98394	1.01224	4	2.33035	1.00352	7	7.03612	0.992758	4	3.88762	0.986225	4	2.93578	1.07894	7	4.46859	1.14302	4	5.37549	0.973274	4	10.2743	0.925605	7	12.7349	0.841819	4	3.27564
A0A096UAZ3	3-isopropylmalate dehydratase small subunit 2 OS=Zea mays GN=100286245 PE=4 SV=1 - [A0A096UAZ3_MAIZE]	30.52	4	4	13	249	25.5931	8.33838	1.13749	3	0.619557	1.02427	7	5.76119	0.969233	3	4.49866	0.971505	3	11.3345	0.950575	7	9.28195	0.953128	3	0.944322	0.957265	3	14.083	1.0677	7	6.12105	1.00041	3	5.92078	0.989839	3	7.18883	0.94138	7	11.1749	1.23112	3	11.6666
B4FNV6	40S ribosomal protein S24 OS=Zea mays PE=2 SV=1 - [B4FNV6_MAIZE]	30.51	1	4	23	118	13.4472	9.99365				1.00732	2	4.9216							0.963487	2	6.59387							1.09755	2	9.67							0.909287	2	0.0154486
A0A1D6HXA5	PVR3-like protein OS=Zea mays GN=ZEAMMB73_Zm00001d019400 PE=4 SV=1 - [A0A1D6HXA5_MAIZE]	30.48	2	2	4	105	10.8001	7.09326				0.974845	2	1.0497	0.8482	1					1.02879	2	3.55737	1.10136	1					1.08187	2	2.9992	0.998224	1					0.899128	2	1.49276	1.06749	1
B6TBW4	ERBB-3 BINDING PROTEIN 1 OS=Zea mays GN=100282838 PE=2 SV=1 - [B6TBW4_MAIZE]	30.46	2	10	39	394	43.2044	7.03467	1.05133	2	3.09509	1.05941	2	4.54162	1.07595	2	3.38964	0.986891	2	6.23123	1.13921	2	3.81848	1.00562	2	11	1.04342	2	1.34558	0.969563	2	7.59405	0.979174	2	11.2278	0.900419	2	2.92001	0.801025	2	2.21111	0.953688	2	2.74076
B4FN76	SNF7 family protein OS=Zea mays GN=100381327 PE=2 SV=1 - [B4FN76_MAIZE]	30.43	1	3	15	138	14.1579	5.07178	0.624277	3	44.6938	0.656918	3	4.69886	0.811056	1		1.23258	3	7.08951	1.10064	3	2.27114	1.14447	1		1.10179	3	1.21239	1.22596	3	2.56102	1.14181	1		0.903387	3	19.5454	0.793498	3	9.2728	0.705558	1
B4FHE4	60S ribosomal protein L17-2 OS=Zea mays GN=100194089 PE=2 SV=1 - [B4FHE4_MAIZE]	30.41	2	5	23	171	19.3803	10.1401	0.988222	3	3.48862	0.989912	3	3.53246	0.764081	2	20.8648	1.00036	3	0.893008	1.08141	3	4.75171	1.07549	2	8.90003	1.01608	3	3.61729	0.956889	3	4.54637	1.05765	2	20.3416	1.03517	3	2.89809	0.995286	3	4.41032	1.06223	2	43.1425
C0PNM3	Peroxidase OS=Zea mays PE=2 SV=1 - [C0PNM3_MAIZE]	30.32	1	11	65	343	36.3641	7.81104	1.10056	3	5.51289	1.17473	3	6.52754	1.30901	1		0.88397	3	10.942	0.835823	3	10.2141	0.898717	1		0.872416	3	5.64992	0.848913	3	8.03401	0.844364	1		1.28029	3	12.8105	1.1192	3	4.9152	1.14124	1
A0A1D6GQZ1	ACT domain-containing protein ACR11 OS=Zea mays GN=ZEAMMB73_Zm00001d014192 PE=4 SV=1 - [A0A1D6GQZ1_MAIZE]	30.32	5	5	23	277	29.9196	5.18604	0.998549	9	6.05873	1.01642	8	4.23451	1.0483	6	6.24956	1.00958	9	4.48963	0.953518	8	7.59377	0.898692	6	0.829232	1.02609	9	3.58928	0.993376	8	9.282	1.00736	6	3.68502	1.00806	9	6.61232	1.11384	8	4.4024	1.19528	6	31.7391
B4FMF7	Aldose 1-epimerase OS=Zea mays GN=100217298 PE=2 SV=1 - [B4FMF7_MAIZE]	30.3	7	7	28	363	38.4905	8.80713	0.80057	11	18.8888	0.90466	7	11.891	0.933849	10	19.6537	1.34164	11	19.9732	1.08414	7	9.24448	1.04698	10	7.84584	0.944265	11	11.6185	0.973298	7	15.6148	1.11852	10	11.6102	0.835845	11	17.1338	1.09933	7	8.5956	0.992287	8	40.0247
B6UGQ9	Rhicadhesin receptor OS=Zea mays PE=2 SV=1 - [B6UGQ9_MAIZE]	30.28	2	6	33	218	22.8156	7.09326	0.951817	2	7.8923	1.05015	3	6.4342	1.06736	3	3.08089	1.06269	2	0.967962	0.990587	3	3.73734	1.04283	3	9.70684	0.997486	2	10.3763	0.929742	3	9.67919	0.93323	3	2.98459	0.992163	2	8.67093	1.08186	3	3.36736	1.05545	3	10.3083
C0HE14	Uncharacterized protein OS=Zea mays PE=2 SV=1 - [C0HE14_MAIZE]	30.23	6	6	19	301	33.9402	9.0708	1.0107	7	6.74749	0.978062	6	2.34395	0.940974	6	13.9583	0.983027	7	2.92033	1.00888	6	5.7513	0.999752	6	9.29517	0.974985	7	13.4545	1.07274	6	7.00036	0.947665	6	6.53358	1.02048	7	4.66752	0.906169	6	1.44763	1.2673	6	5.37292
A0A059Q8J6	Photosystem II CP43 reaction center protein OS=Zea mays subsp. mays GN=psbC PE=3 SV=1 - [A0A059Q8J6_MAIZE]	30.23	6	13	657	473	51.9348	7.21045	0.978797	118	10.7019	0.957047	83	9.67523	0.987215	99	13.2496	1.00753	119	8.13776	1.02191	83	10.2299	1.01922	101	8.36916	0.996748	118	11.0675	0.943959	82	9.52741	0.959976	101	13.246	1.04694	115	16.0476	1.11389	81	12.7165	1.06732	95	29.0508
A0A1D6K8Y4	Tobamovirus multiplication protein 2A OS=Zea mays GN=100284460 PE=4 SV=1 - [A0A1D6K8Y4_MAIZE]	30.23	1	2	7	129	14.6664	8.14795	0.915221	2	4.83103	1.11917	1		1.07297	2	4.91363	1.04706	2	5.14247	1.03391	1		1.05472	2	1.16674	1.10903	2	4.06608	0.952967	1		1.01116	2	3.51117	0.883495	2	7.72387	0.874561	1		0.777078	2	2.65357
C0PA91	Uncharacterized protein OS=Zea mays PE=2 SV=1 - [C0PA91_MAIZE]	30.22	1	7	45	364	39.4386	8.70459	0.981532	2	1.53229	1.00462	4	0.228226	0.875743	1		1.02833	2	5.39429	0.909626	4	2.54825	0.994321	1		0.999065	2	1.35269	1.07095	4	6.25166	1.06716	1		1.00757	2	4.17227	0.948923	4	8.78327	1.13771	1
B6T1V6	Calmodulin OS=Zea mays PE=2 SV=1 - [B6T1V6_MAIZE]	30.2	3	4	18	149	16.8318	4.27197	0.971912	5	3.10563	0.995672	7	8.03655	0.8275	5	10.7859	1.0471	5	1.92732	1.03658	7	1.85467	1.05183	5	9.37376	1.0412	5	4.21472	1.08088	7	5.05398	1.05094	5	10.2344	0.950486	5	6.69092	0.886024	7	12.0382	1.08268	5	14.3635
C4J3S6	2-isopropylmalate synthase 1 chloroplastic OS=Zea mays GN=ZEAMMB73_Zm00001d004960 PE=2 SV=1 - [C4J3S6_MAIZE]	30.16	10	10	19	640	68.4481	7.37158	1.07639	5	6.82878	1.01562	10	8.67178	1.05208	4	5.94555	0.989426	5	10.2639	0.901782	10	9.27863	0.955923	4	6.189	0.936938	5	2.60373	1.01611	10	6.4099	0.999522	4	1.77188	1.03232	5	9.3737	1.11992	10	7.83722	1.20071	4	2.84443
B6T7T3	OHP2 OS=Zea mays GN=100282478 PE=2 SV=1 - [B6T7T3_MAIZE]	30.16	4	5	28	189	20.3006	9.80322	1.03689	9	7.84074	1.0463	9	11.6049	0.925448	8	14.1369	0.974834	9	6.37581	1.07075	9	9.85745	1.05092	8	10.3776	1.01978	9	9.03087	0.94848	9	12.2656	0.971324	8	12.6696	1.01032	9	16.1642	0.981395	9	4.04739	1.07776	8	6.37047
B6TF66	Uncharacterized protein OS=Zea mays PE=2 SV=1 - [B6TF66_MAIZE]	30.12	1	4	18	249	27.6024	7.92822				0.891756	2	6.96817	0.960261	2	8.51486				1.03966	2	8.07666	0.993764	2	1.88008				1.04763	2	9.0153	0.995089	2	7.28252				1.03506	2	14.2899	1.15046	2	2.11527
C0HH05	Acetyltransferase NSI OS=Zea mays GN=100194006 PE=2 SV=1 - [C0HH05_MAIZE]	30.12	1	4	21	249	27.6193	8.38232	0.787645	1		0.939997	3	6.16028	0.854814	3	32.7364	1.21003	1		1.03562	3	4.2134	1.01182	3	10.675	1.01573	1		1.04116	3	3.93749	1.01396	3	1.11048	0.968406	1		0.94115	3	7.25707	1.22932	3	15.9589
C0P8B1	Uncharacterized protein OS=Zea mays PE=2 SV=1 - [C0P8B1_MAIZE]	30.12	1	7	17	249	26.4309	7.10791	1.02476	1		1.05812	1					1.02091	1		0.981764	1					0.952572	1		1.02872	1					1.03909	1		0.917364	1
A0A1D6PX25	Ribosome-recycling factor chloroplastic OS=Zea mays GN=ZEAMMB73_Zm00001d049694 PE=3 SV=1 - [A0A1D6PX25_MAIZE]	30.12	1	6	48	249	27.82	9.15869	0.916755	2	0.514444	1.00069	3	10.4756	0.986592	2	2.77472	0.980714	2	1.02478	1.05262	3	2.59099	1.03426	2	2.80603	1.1018	2	0.122436	1.01495	3	9.31305	1.02171	2	7.17871	0.999255	2	0.672784	0.949479	3	0.330211	0.947995	2	4.51216
C0HIK3	CASP-like protein OS=Zea mays PE=2 SV=1 - [C0HIK3_MAIZE]	30.12	1	1	2	83	8.95743	9.72998							1.76243	1								1.06258	1								0.830821	1
C0P7Q1	Uncharacterized protein OS=Zea mays PE=2 SV=1 - [C0P7Q1_MAIZE]	30.03	1	7	35	373	40.0985	6.94678				1.02019	2	5.73632	1.03941	1					0.967396	2	2.07617	0.92869	1					1.03822	2	0.29328	0.957211	1					0.97126	2	6.04495	1.2698	1
B4G0V9	Seed gene 3 OS=Zea mays GN=100274420 PE=2 SV=1 - [B4G0V9_MAIZE]	30	5	5	9	200	20.5181	8.01611	0.978868	4	7.28264	0.96015	2	7.57572	1.15631	3	19.4177	1.02884	4	2.65028	1.00688	2	8.44859	1.02712	3	6.75679	0.973826	4	5.4677	0.959718	2	4.31868	0.982856	3	10.1703	1.11684	4	4.77026	1.10856	2	4.60023	0.803891	3	6.27343
A0A1D6EHY1	Aspartate--tRNA ligase chloroplastic/mitochondrial OS=Zea mays GN=ZEAMMB73_Zm00001d004871 PE=4 SV=1 - [A0A1D6EHY1_MAIZE]	30	2	2	2	70	7.66876	4.28467							1.08998	2	13.9854							0.928262	2	13.2399							1.07697	2	11.3713							0.886134	2	24.7298
B6THZ8	Threonine synthase OS=Zea mays GN=100283397 PE=2 SV=1 - [B6THZ8_MAIZE]	29.98	11	11	29	527	57.5781	6.91748	1.05137	9	5.89544	1.02728	11	8.65929	1.09947	9	8.72179	1.00555	9	4.08674	1.02072	11	6.36293	0.961861	9	12.4551	0.997955	9	3.41652	1.01678	11	2.24304	0.975184	9	9.04798	0.959235	9	13.2802	0.970728	11	4.73542	1.04367	9	27.0821
B6SZC8	Oxygen evolving enhancer protein 3 OS=Zea mays PE=2 SV=1 - [B6SZC8_MAIZE]	29.95	3	5	64	217	24.1285	9.979	0.902979	15	12.1729	0.88865	13	6.18814	0.943868	12	12.0651	0.957394	15	8.90109	0.965768	13	3.70689	1.0546	12	8.36669	1.06017	15	8.6288	1.05105	13	6.44119	0.955939	12	7.11474	1.04879	15	9.45353	1.16676	13	11.1976	1.0623	12	27.3771
B4FQX7	Uncharacterized protein OS=Zea mays PE=2 SV=1 - [B4FQX7_MAIZE]	29.91	5	5	21	351	36.6721	7.91357	0.96924	7	2.68784	0.964097	8	13.4228	1.04731	6	18.5869	1.00258	7	6.18011	1.03564	8	5.33289	0.941567	6	3.56911	1.01959	7	5.69969	0.922802	8	10.5961	1.016	6	6.46741	1.0039	7	12.281	1.08195	8	12.4177	0.99103	6	23.3153
Q94IQ8	Methyl binding domain106 OS=Zea mays GN=542069 PE=2 SV=1 - [Q94IQ8_MAIZE]	29.91	5	7	20	428	43.2772	4.50049	1.01039	6	3.5957	1.01747	7	7.37976	0.958626	3	5.61029	0.943698	6	11.1728	0.937161	7	5.91882	0.940425	3	1.00265	0.955157	6	5.44718	1.01782	7	4.14687	0.89914	3	0.821527	1.11418	6	10.3118	1.04389	7	10.5125	1.42503	3	2.85671
Q9SAZ6	Phosphoenolpyruvate carboxylase OS=Zea mays GN=Ppc1C PE=2 SV=1 - [Q9SAZ6_MAIZE]	29.9	3	25	308	960	109.36	6.1001	0.960921	4	10.946	0.991423	4	6.91443	1.255	4	4.23163	1.08238	4	9.50257	1.01624	4	7.62146	0.873342	4	3.77676	1.03034	4	4.74295	0.967174	4	14.0587	1.02762	4	4.37059	0.839053	4	2.84961	0.986616	4	7.66914	0.832429	4	5.89104
C4J4B7	Rhodanese/Cell cycle control phosphatase superfamily protein OS=Zea mays GN=100501574 PE=2 SV=1 - [C4J4B7_MAIZE]	29.9	13	13	75	612	64.6058	5.04639	1.02019	24	10.2778	0.983503	26	7.38739	1.01812	25	13.295	1.009	24	8.81028	1.02048	26	7.5718	1.00512	25	5.21849	0.995234	24	5.08493	0.931654	26	8.38848	0.989053	25	9.56205	1.02394	24	10.5369	1.04047	26	15.1773	0.997316	25	20.269
A0A1D6DZK9	Adenosylmethionine aminotransferase1 OS=Zea mays GN=103645944 PE=3 SV=1 - [A0A1D6DZK9_MAIZE]	29.88	10	10	20	482	53.1192	7.56201	0.979384	6	4.93519	0.945207	7	7.61572	0.943006	7	11.2657	1.00925	6	0.550998	0.955048	7	9.44597	0.978709	7	3.9214	1.02748	6	5.08149	1.09383	7	6.74611	1.05473	7	11.7894	1.0115	6	5.99534	0.988716	7	1.83751	1.0914	7	34.8107
A0A1D6QRH7	Citrate synthase OS=Zea mays GN=ZEAMMB73_Zm00001d053684 PE=3 SV=1 - [A0A1D6QRH7_MAIZE]	29.87	7	10	32	472	52.4754	7.43018	1.01582	6	7.37306	1.05977	9	3.72839	0.990945	5	17.0675	0.963148	6	3.00113	1.00688	9	4.65263	0.978761	5	10.112	1.01136	6	5.8494	1.01079	9	1.89679	1.11555	5	2.32994	1.13039	6	19.461	0.897817	9	9.61375	0.951411	5	49.746
B4FAD4	Isocitrate dehydrogenase [NAD] subunit, mitochondrial OS=Zea mays GN=100191841 PE=2 SV=1 - [B4FAD4_MAIZE]	29.86	1	7	17	365	39.6994	6.97607				0.931706	1								1.1446	1								0.935458	1								1.0166	1
B6TJM1	Isocitrate dehydrogenase [NAD] subunit, mitochondrial OS=Zea mays GN=100283574 PE=2 SV=1 - [B6TJM1_MAIZE]	29.86	1	7	18	365	39.8825	6.78564	1.22438	1		1.08255	1					1.02072	1		0.940544	1					0.86418	1		0.863998	1					0.912641	1		1.15967	1
Q9SE94	Methylenetetrahydrofolate reductase 1 OS=Zea mays PE=2 SV=1 - [MTHR1_MAIZE]	29.85	13	13	41	593	66.3864	5.90967	0.975602	10	4.4618	1.08422	16	9.3407	0.999581	15	7.84898	0.998495	10	2.76082	1.02465	16	5.97359	0.961578	15	7.07462	1.01443	10	8.8788	0.981761	16	3.2012	1.01099	15	13.3238	1.06009	10	2.80126	0.88862	16	7.19019	1.02031	15	15.7308
C0PLS3	Chlorophyll a-b binding protein, chloroplastic OS=Zea mays PE=2 SV=1 - [C0PLS3_MAIZE]	29.84	1	3	233	191	20.3492	5.24951	1.13499	2	5.23803	1.24806	1					0.887787	2	1.65611	0.837637	1					0.964998	2	8.85925	0.994496	1					1.06718	2	3.63752	0.883486	1
B6T595	60S ribosomal protein L17 OS=Zea mays GN=100280639 PE=2 SV=1 - [B6T595_MAIZE]	29.82	1	5	25	171	19.5073	10.228				1.42584	1		1.44493	1					0.68186	1		0.774902	1					0.759654	1		0.82873	1					1.15428	1		1.25795	1
E2IPC6	Chloroplast thioredoxin M-type 2 OS=Zea mays PE=2 SV=1 - [E2IPC6_MAIZE]	29.82	1	4	27	171	18.3626	8.99756				0.931941	1		0.832297	1					1.01695	1		1.08759	1					1.0229	1		0.963711	1					1.05287	1		1.20469	1
B6SJP9	Uncharacterized protein OS=Zea mays PE=2 SV=1 - [B6SJP9_MAIZE]	29.81	3	3	9	104	12.4664	8.44092	0.894973	3	3.92649	1.08637	3	13.7879	0.965875	3	6.34624	1.07162	3	2.1148	1.03432	3	0.470055	1.04641	3	3.91345	1.00742	3	3.6311	0.8712	3	1.13723	0.970694	3	4.27118	1.04775	3	4.81018	1.03408	3	10.1972	1.05904	3	10.4655
B6T3C7	Protein phosphatase 2C OS=Zea mays GN=100282081 PE=2 SV=1 - [B6T3C7_MAIZE]	29.79	6	6	14	329	35.2167	5.33838	1.10378	5	11.4998	1.01609	5	0.344376	1.00859	4	15.7083	0.950271	5	3.8965	0.925101	5	4.55928	0.998997	4	11.1855	0.953459	5	8.4078	1.00721	5	0.996842	0.856266	4	6.54864	0.996694	5	13.2544	1.06885	5	4.18192	1.35118	4	31.479
A0A1D6KUQ7	50S ribosomal protein L28 OS=Zea mays GN=ZEAMMB73_Zm00001d032896 PE=3 SV=1 - [A0A1D6KUQ7_MAIZE]	29.79	7	7	27	141	15.3705	11.3853	0.961567	10	3.93959	1.01149	8	4.38519	1.20511	9	11.3772	0.972255	10	4.91849	1.10713	8	4.91131	1.01277	9	7.48784	1.06341	10	3.10763	0.894433	8	2.70766	1.00064	9	6.77283	1.0226	10	13.768	0.976878	8	3.69019	0.71109	9	19.7543
B6U038	Thiol-disulfide isomerase and thioredoxins OS=Zea mays GN=100272300 PE=2 SV=1 - [B6U038_MAIZE]	29.75	6	6	18	242	26.9567	8.82178	0.943469	7	7.90932	0.939297	4	2.01674	0.961076	7	6.20695	0.988158	7	3.6899	1.06238	4	4.47987	1.06495	7	4.85721	1.05769	7	5.30202	1.0569	4	1.19705	1.04588	7	1.62362	0.998782	7	20.2174	0.983452	4	11.3194	0.984298	7	19.428
A0A0D5BX12	Methionine sulfoxide reductase OS=Zea mays GN=MSRA2 PE=2 SV=1 - [A0A0D5BX12_MAIZE]	29.73	4	5	28	185	20.3477	5.35107	0.957517	9	9.28511	0.955943	6	10.6028	0.898494	10	5.97818	1.04458	9	6.62259	0.953601	6	1.23007	0.988581	10	4.87684	0.99187	9	7.87043	1.01745	6	6.88636	1.03266	10	15.0724	1.03102	9	9.55624	1.03244	6	7.46805	1.113	10	19.8864
B6SHW5	Thioredoxin OS=Zea mays GN=ZEAMMB73_Zm00001d038652 PE=2 SV=1 - [B6SHW5_MAIZE]	29.69	2	3	11	128	13.902	4.97021	0.88424	5	10.3477	0.988091	2	13.8017				1.03038	5	5.16103	1.02505	2	15.669				1.05567	5	17.4067	1.00373	2	12.053				0.932837	5	6.35985	0.970611	2	15.8401
B6TG62	Caffeic acid 3-O-methyltransferase OS=Zea mays PE=2 SV=1 - [B6TG62_MAIZE]	29.68	7	7	15	374	39.6428	5.32568	1.03719	6	16.2053	0.9974	4	7.75734	0.903809	5	4.69459	0.963518	6	9.98729	0.925548	4	3.31018	0.976584	5	5.09721	0.989082	6	4.57453	0.994395	4	10.1478	0.96241	5	7.26405	1.00105	6	10.9061	1.15742	4	6.68367	1.38157	5	9.00792
Q9FQD0	Glutathione S-transferase 6 OS=Zea mays GN=542629 PE=2 SV=1 - [Q9FQD0_MAIZE]	29.65	1	5	16	226	25.8613	8.25049				1.12764	1		1.09204	1					1.08833	1		0.973648	1					0.925334	1		0.969228	1					0.834346	1		1.04241	1
A0A1D6LC84	Plastid-specific 30S ribosomal protein 1 OS=Zea mays GN=ZEAMMB73_Zm00001d034897 PE=3 SV=1 - [A0A1D6LC84_MAIZE]	29.64	1	6	26	307	33.4754	7.81104				1.20991	1		0.626214	1					0.581241	1		1.58932	1					1.64311	2	31.0086	0.714573	1					1.30764	2	90.1192	0.841759	1
A0A1D6NR73	B12D protein OS=Zea mays GN=ZEAMMB73_Zm00001d044747 PE=4 SV=1 - [A0A1D6NR73_MAIZE]	29.58	2	2	3	71	7.89303	9.46631	1.12426	1		1.09778	1		1.11529	1		0.930627	1		0.938181	1		0.949002	1		0.914739	1		0.972691	1		0.960821	1		1.10462	1		0.993533	1		1.08368	1
A0A1D6GYN4	Protein LOW PSII ACCUMULATION 3 chloroplastic OS=Zea mays GN=ZEAMMB73_Zm00001d015004 PE=4 SV=1 - [A0A1D6GYN4_MAIZE]	29.55	9	9	27	379	42.4737	6.81494	1.02637	11	11.5137	0.976789	9	8.10578	1.03499	7	9.41287	0.918815	11	5.39994	0.962973	9	5.1723	0.999988	7	3.53469	1.00656	11	7.21421	0.959844	9	7.73029	0.99634	7	4.66908	1.02245	11	9.41911	1.08818	9	7.12514	0.92534	7	22.5199
P29036	Ferritin-1, chloroplastic OS=Zea mays GN=FER1 PE=1 SV=2 - [FRI1_MAIZE]	29.53	6	6	25	254	28.0072	5.80811	0.981422	9	7.35548	0.874562	9	2.64475	0.935472	7	10.1584	1.05862	9	10.7554	0.890393	9	15.2046	0.972274	7	2.77232	1.07959	9	6.19085	1.06431	9	9.43971	0.992427	7	5.71874	0.928501	9	11.6741	1.22715	9	17.7438	1.21137	7	21.7797
B6UHS0	Succinate dehydrogenase12 OS=Zea mays GN=ZEAMMB73_Zm00001d033554 PE=2 SV=1 - [B6UHS0_MAIZE]	29.52	4	4	15	227	24.3655	7.85498	0.963946	4	7.46461	0.959084	5	8.22791	1.08284	6	21.5248	1.02407	4	3.10129	0.989538	5	13.0756	0.9996	6	6.0149	1.00551	4	7.53368	1.02905	5	6.04257	0.882717	6	11.863	0.981233	4	6.59642	1.11463	5	4.69924	1.15128	6	13.261
A0A1D6QPU0	Phosphoenolpyruvate carboxylase isoform 1 OS=Zea mays GN=ZEAMMB73_Zm00001d053453 PE=3 SV=1 - [A0A1D6QPU0_MAIZE]	29.51	2	24	299	864	98.4466	6.58057	1.1291	1		0.952124	2	1.26012				0.958384	1		1.0269	2	5.01032				1.01262	1		0.967953	2	3.70275				0.890769	1		1.08729	2	0.211685
A0A1D6HJS1	Pyruvate dehydrogenase E1 component subunit alpha OS=Zea mays GN=ZEAMMB73_Zm00001d017985 PE=4 SV=1 - [A0A1D6HJS1_MAIZE]	29.49	2	8	27	390	42.6735	8.00146	0.991487	1		0.978072	1		0.909004	2	10.4799	1.11446	1		0.992405	1		1.02319	2	2.57062	0.985193	1		1.03435	1		1.04093	2	5.7683	0.885978	1		1.00487	1		1.05047	2	21.661
K7VI25	AAA-ATPase ASD mitochondrial OS=Zea mays GN=103639115 PE=3 SV=1 - [K7VI25_MAIZE]	29.49	10	11	32	512	58.0672	6.68311	0.982972	6	6.93561	0.84169	5	5.5251	0.739711	13	18.8437	1.15146	6	8.55819	0.942447	5	12.1933	0.968165	13	3.8164	1.03571	6	7.89428	1.3838	5	12.4674	1.30328	13	15.8675	0.826434	6	7.5198	0.768332	5	2.87371	0.856164	13	39.4103
B6SHX9	Histone H2A OS=Zea mays PE=2 SV=1 - [B6SHX9_MAIZE]	29.49	1	4	88	156	16.2133	10.6089	0.946223	7	7.62857	1.06704	5	6.23498	1.18704	5	6.83038	0.963128	7	13.5736	1.07774	5	14.8788	1.0145	6	8.00552	1.1515	7	3.8013	0.932266	5	13.7194	1.00331	6	6.33341	0.83808	7	14.2865	0.829541	5	9.3532	0.67163	5	35.7961
B6U1J2	50S ribosomal protein L11 OS=Zea mays GN=100285173 PE=2 SV=1 - [B6U1J2_MAIZE]	29.49	6	6	45	217	22.6775	10.0962	1.0351	16	6.70087	1.02955	16	5.55454	1.12782	13	7.90685	0.898417	16	10.17	1.062	16	5.10223	0.99883	13	5.05629	1.01241	16	4.35638	0.905251	16	7.25462	0.975386	13	3.34716	1.12761	16	5.90242	1.00085	16	5.98339	0.856667	13	7.76928
Q8RUA7	Heat shock factor-binding protein 1 OS=Zea mays GN=hsbp1 PE=2 SV=1 - [Q8RUA7_MAIZE]	29.49	1	2	11	78	8.61305	4.36084	0.980909	1		1.08733	2	3.507				0.909548	1		1.02348	2	0.405314				0.998706	1		0.894518	2	9.70125				1.19371	1		1.00598	2	7.14942
A0A1D6IUW7	Glycine cleavage system H protein OS=Zea mays GN=ZEAMMB73_Zm00001d023699 PE=3 SV=1 - [A0A1D6IUW7_MAIZE]	29.49	3	3	31	156	16.3221	5.2876	0.996051	10	7.38746	0.944525	9	3.2792	0.976996	12	2.21751	1.00318	10	5.02707	0.975932	9	7.4915	1.03145	12	4.09897	0.994939	10	4.19073	1.08052	9	9.15279	1.00872	12	10.4472	1.03946	10	4.3357	0.98189	9	12.917	0.880941	12	22.9835
A0A1D6FXP9	Carbamoyl-phosphate synthase large chain chloroplastic OS=Zea mays GN=103636016 PE=3 SV=1 - [A0A1D6FXP9_MAIZE]	29.47	8	25	73	1157	125.256	5.68115	1.12515	8	9.05799	0.980081	7	8.24954	1.15976	5	3.78123	0.983907	8	9.32375	0.956205	7	1.55915	0.986612	5	11.3174	0.944937	8	8.92052	1.0002	7	3.02609	0.960549	5	8.53173	0.99599	8	10.3994	1.02734	7	11.7867	0.930655	5	23.3266
B4F8D2	60S ribosomal protein L4-1 OS=Zea mays GN=100191314 PE=2 SV=1 - [B4F8D2_MAIZE]	29.46	2	9	80	404	44.423	10.5503	1.0167	4	2.4292	1.01349	2	8.2401	1.01644	1		1.03554	4	2.90571	1.01241	2	5.9166	1.01997	1		1.02307	4	1.40266	0.823025	2	5.25815	1.00578	1		0.889608	4	4.84881	1.21729	2	1.60042	0.972639	1
B6TYP8	Plastid-specific 30S ribosomal protein 1 OS=Zea mays PE=2 SV=1 - [B6TYP8_MAIZE]	29.45	1	6	28	309	33.7025	7.1958	0.941741	1		1.09148	1		1.55123	1		1.0585	1		0.873706	1		1.00412	1		1.02168	1		2.11392	2	27.3103				0.97954	1		1.49296	1		2.33037	1
B4FMB3	Ribosomal protein L15 OS=Zea mays GN=100282218 PE=2 SV=1 - [B4FMB3_MAIZE]	29.41	6	6	34	204	24.3494	11.4438	0.992007	13	4.45273	1.04533	12	6.96655	1.12459	9	20.5837	0.982359	13	10.0076	1.03246	12	7.19038	0.92932	9	6.08283	1.06789	13	9.45757	1.00909	12	3.41717	1.11734	9	3.3139	0.958802	13	10.3975	0.8765	12	5.51495	0.85967	9	19.3743
A0A1D6L3U6	Aluminum induced protein with YGL and LRDR motifs OS=Zea mays GN=103643996 PE=4 SV=1 - [A0A1D6L3U6_MAIZE]	29.41	3	3	20	255	26.8824	6.52197	1.00075	7	1.18428	0.930794	7	2.37911	0.954865	6	18.2722	1.05371	7	2.80501	1.08362	7	8.09409	1.03881	6	3.7003	0.971863	7	2.51855	1.02031	7	2.97825	0.960384	6	4.38123	0.944028	7	7.18592	0.917268	7	6.10919	0.901722	6	14.9747
B6T3F2	Histone H2A OS=Zea mays PE=2 SV=1 - [B6T3F2_MAIZE]	29.41	3	4	52	136	14.4071	10.3892	1.07309	6	10.2613	1.09675	8	5.13292	0.983608	6	10.2008	0.993288	6	5.69348	0.969311	8	8.81894	1.00077	6	3.62095	0.986254	6	4.41394	0.99296	8	12.1283	0.988814	6	1.44446	0.895472	6	12.0008	0.988663	8	3.79019	1.16439	6	17.5601
B4FPT7	Polyubiquitin 2 OS=Zea mays GN=100282222 PE=2 SV=1 - [B4FPT7_MAIZE]	29.41	1	5	46	153	17.0912	6.06201				0.979404	1								0.881928	1								1.09586	1								1.05408	1
B6TBM1	Alpha-soluble NSF attachment protein OS=Zea mays GN=100282813 PE=2 SV=1 - [B6TBM1_MAIZE]	29.41	6	6	8	289	32.3772	5.17334	0.953673	1		1.05634	5	7.35535	0.907655	2	1.9354	1.00119	1		1.03864	5	4.34343	1.02977	2	3.78741	1.04638	1		0.89021	5	5.42133	0.99925	2	6.53588	1.00994	1		1.05918	5	2.29102	1.14068	2	6.62188
B6U2F2	2C-type protein phosphatase protein OS=Zea mays GN=PP2C28 PE=2 SV=1 - [B6U2F2_MAIZE]	29.38	9	9	52	565	58.8398	4.57666	0.945017	16	11.3463	0.933371	19	9.26445	0.990906	17	9.59857	1.02787	16	5.48302	0.988446	19	6.12264	1.0379	17	3.98791	1.00654	16	8.8294	1.02624	19	6.85436	1.03793	17	12.3647	1.03287	16	10.2408	1.06501	19	8.995	0.962038	17	27.8562
A0A1D6QUK7	Peptidylprolyl isomerase OS=Zea mays GN=ZEAMMB73_Zm00001d054015 PE=4 SV=1 - [A0A1D6QUK7_MAIZE]	29.36	5	5	16	218	23.2262	9.45166	1.03666	5	5.09468	0.940077	7	1.32291	1.05724	4	2.84808	0.98367	5	10.2652	0.946441	7	6.13528	1.04436	4	2.46739	0.927067	5	2.64682	1.02118	7	4.09623	0.996085	4	10.1846	1.0257	5	9.0902	1.07174	7	9.14039	0.860552	4	19.1907
B1P759	Ferredoxin OS=Zea mays GN=FDX1 PE=2 SV=1 - [B1P759_MAIZE]	29.33	1	2	4	150	15.6947	4.7417																2.97241	1
B6SI29	Histone H2A OS=Zea mays GN=100501869 PE=2 SV=1 - [B6SI29_MAIZE]	29.3	1	4	75	157	16.2552	10.6089	1.21811	3	22.7538	1.10089	1		1.11643	1		0.827743	3	18.1187	1.09937	1		1.02878	1		1.17731	3	2.00651	0.803798	1		1.01025	1		0.822465	3	10.387	1.02299	1		0.773001	1
B4FDA7	Ribosomal protein OS=Zea mays GN=100192963 PE=2 SV=1 - [B4FDA7_MAIZE]	29.3	1	6	31	215	24.6313	9.81787	0.985221	1								1.03841	1								0.924818	1								1.11324	1
A0A1D6HK97	Photosynthetic NDH subunit of subcomplex B 4 chloroplastic OS=Zea mays GN=ZEAMMB73_Zm00001d018030 PE=4 SV=1 - [A0A1D6HK97_MAIZE]	29.28	1	5	32	181	20.4452	6.34131	1.02741	2	6.2028	0.937267	2	4.28188	0.913764	1		0.99532	2	2.90927	0.966977	2	7.63991	0.912541	1		0.963669	2	0.364657	0.98584	2	4.77739	1.26118	1		1.05058	2	13.2065	1.14595	2	18.3196	0.851588	1
K7TZ17	Glycosyltransferase OS=Zea mays GN=ZEAMMB73_Zm00001d048925 PE=3 SV=1 - [K7TZ17_MAIZE]	29.28	7	9	28	502	52.764	7.47412	1.03277	6	10.8037	0.917014	10	16.9913	0.70046	6	62.2025	0.939988	6	12.303	1.09123	10	8.46136	1.00203	6	10.155	1.02836	6	14.7549	1.02555	10	20.4296	1.15843	6	8.77681	1.08673	6	22.4431	0.89454	10	32.4377	1.07732	6	13.8936
B6TT67	Glycosyltransferase OS=Zea mays PE=2 SV=1 - [B6TT67_MAIZE]	29.25	1	10	50	441	47.5262	6.52197	0.934668	1								1.08617	1								0.892891	1								1.16295	1
Q6RFK0	Peroxidase (Fragment) OS=Zea mays GN=pox3 PE=3 SV=1 - [Q6RFK0_MAIZE]	29.13	4	9	56	357	38.2984	6.96143	1.05422	3	9.14378	1.13948	5	4.63707	1.52562	3	9.15807	0.905863	3	8.01804	0.937337	5	3.46367	0.866651	3	3.97864	0.993273	3	0.231629	0.901461	5	3.31591	0.918525	3	0.122006	1.10744	3	1.77879	1.01786	5	4.81231	0.69497	3	17.1503
B6T8C2	Histone H2A OS=Zea mays PE=2 SV=1 - [B6T8C2_MAIZE]	29.11	1	4	93	158	16.31	10.5796	0.985647	9	18.1227	1.08628	6	15.3282	1.21591	8	11.5708	0.982055	9	5.76605	1.05576	6	11.1233	0.94486	8	1.65626	1.09914	9	12.1756	0.834606	6	9.96672	1.05995	8	6.84646	0.818118	9	23.4445	0.98875	6	19.6149	0.607696	7	41.7948
B6T1L5	Histone H2A OS=Zea mays PE=2 SV=1 - [B6T1L5_MAIZE]	29.1	2	4	53	134	14.1046	10.1548				1.12359	1								1.16539	1								1.01984	1								0.616569	1
B6TS84	Transaldolase 2 OS=Zea mays PE=2 SV=1 - [B6TS84_MAIZE]	29.07	1	11	74	430	46.1031	6.81494	1.16799	1								0.708793	1								1.12143	1								1.03911	1
B6TL22	Protein P21 OS=Zea mays PE=2 SV=1 - [B6TL22_MAIZE]	29.07	5	5	16	227	24.0363	7.29834	0.857098	5	9.87665	0.875048	7	10.306	0.775535	4	8.11363	1.14422	5	2.14111	1.01191	7	9.29248	0.978389	4	4.59951	1.04139	5	10.0406	1.28266	7	9.4398	1.28041	4	14.8101	0.930997	5	8.92821	0.787527	7	10.858	0.81827	4	52.885
B6SI77	F1N21.17 OS=Zea mays GN=100276950 PE=2 SV=1 - [B6SI77_MAIZE]	29.03	2	2	2	93	11.0264	8.19189	1.16337	1					0.93166	1		1.05962	1					0.870352	1		0.906644	1					0.994987	1		0.865485	1					1.5135	1
K7TK74	Putative alcohol dehydrogenase superfamily protein OS=Zea mays GN=ZEAMMB73_Zm00001d023990 PE=4 SV=1 - [K7TK74_MAIZE]	28.99	7	7	39	345	38.2483	6.25244	1.05242	12	7.779	0.961243	15	6.56898	0.946641	12	13.8995	0.965526	12	4.33997	1.03719	15	5.14336	1.02187	12	4.89584	0.929224	12	9.65963	0.938047	15	8.6494	0.941338	12	9.96483	1.12873	12	10.7886	1.11181	15	7.8529	1.21192	12	24.2927
B4G233	Dirigent protein OS=Zea mays GN=100274585 PE=2 SV=1 - [B4G233_MAIZE]	28.98	4	4	15	176	18.2481	6.29053	0.994139	4	4.09957	1.21596	6	5.53717	1.2947	5	7.14372	0.940681	4	11.0692	0.996715	6	1.35484	0.963127	5	6.54947	0.963233	4	1.63858	0.862694	6	5.74585	0.885842	5	5.29765	1.16764	4	13.6128	0.902346	6	6.84709	0.9301	5	19.0616
K7UPV5	PAP fibrillin domain proteinexpressed protein OS=Zea mays GN=100304440 PE=4 SV=1 - [K7UPV5_MAIZE]	28.98	5	5	18	245	26.5741	9.94971	1.06497	7	4.17486	0.996548	7	9.17249	1.04832	4	2.63362	0.942433	7	8.29414	1.0309	7	4.88242	1.04404	4	0.45555	1.01075	7	4.09443	0.985539	7	3.90951	0.929506	4	2.76889	0.972007	7	5.93634	0.981862	7	8.34441	1.12869	4	22.0066
B6T914	Pop3 peptide OS=Zea mays GN=100286248 PE=2 SV=1 - [B6T914_MAIZE]	28.97	3	3	4	107	11.9101	5.38916	1.05007	1		0.990477	3	3.53127				0.961411	1		0.976824	3	3.2501				0.989494	1		1.09424	3	0.907267				1.0339	1		0.930404	3	2.28433
B6TCK3	NADH-cytochrome b5 reductase OS=Zea mays GN=103649684 PE=2 SV=1 - [B6TCK3_MAIZE]	28.94	9	9	26	311	33.8236	8.93896	0.947072	9	1.4082	0.97996	11	5.51755	1.10292	6	12.3098	1.04423	9	1.71423	1.04242	11	5.02502	1.0423	6	1.95529	1.00972	9	7.56872	1.03042	11	7.88864	1.01247	6	5.40975	1.02052	9	7.48658	0.923395	11	10.3415	0.747486	6	50.1414
B6SYU0	Histone H2A OS=Zea mays PE=2 SV=1 - [B6SYU0_MAIZE]	28.93	1	4	87	159	16.4183	10.6089	0.946971	6	3.63556	1.13017	6	4.05245	1.21745	5	11.8074	0.94795	6	17.9411	1.07323	6	2.10537	0.924072	5	2.74196	1.19839	6	9.13241	0.910654	6	16.3963	1.04128	5	5.77499	0.843685	6	12.0259	0.917854	6	1.53065	0.727218	5	42.3704
B4FT80	Nucleic acid-binding OB-fold-like protein OS=Zea mays GN=100283190 PE=2 SV=1 - [B4FT80_MAIZE]	28.92	3	3	9	166	18.2485	9.42236	0.97973	3	9.42161	1.00001	5	10.2715	0.956958	1		0.978471	3	2.42088	0.97707	5	2.22543	0.995465	1		1.08561	3	10.9471	0.98749	5	11.2224	1.08589	1		0.854728	3	4.66375	0.9641	5	0.439382	0.957387	1
B4FIA6	Histone H2A OS=Zea mays GN=100194327 PE=2 SV=1 - [B4FIA6_MAIZE]	28.89	1	3	49	135	13.8946	10.228	0.954657	4	4.72513	1.10551	5	3.6874	1.21877	1		0.933383	4	3.76762	1.03661	5	6.45084	1.02236	1		1.0849	4	4.63157	0.961072	5	8.23782	0.932055	1		0.917033	4	11.3162	0.787643	5	26.5155	0.789668	1
C0PGG5	Pyruvate kinase OS=Zea mays GN=ZEAMMB73_Zm00001d040446 PE=2 SV=1 - [C0PGG5_MAIZE]	28.88	11	12	36	509	54.9554	7.15186	1.09001	10	6.23034	0.976374	13	5.43466	0.956495	9	24.8265	0.999067	10	6.95615	0.9911	13	5.37498	0.989589	9	3.30264	0.968664	10	9.64931	0.988032	13	4.21902	1.11075	9	17.3861	0.952325	10	10.3585	1.07027	13	4.43775	0.920722	9	15.6493
P05642	Cytochrome b6 OS=Zea mays GN=petB PE=2 SV=2 - [CYB6_MAIZE]	28.84	5	5	197	215	24.1806	8.76318	0.99865	73	10.0785	0.99841	62	8.72437	1.081	59	17.9033	0.953067	73	8.94394	0.999937	62	8.62327	1.0341	59	8.26907	0.990777	73	7.5936	0.922797	62	11.7708	0.90813	59	12.7154	1.10941	71	14.2308	1.13912	62	13.743	0.869938	57	37.5975
A0A1D6JSF1	30S ribosomal protein S10 chloroplastic OS=Zea mays GN=103632450 PE=3 SV=1 - [A0A1D6JSF1_MAIZE]	28.75	4	4	23	240	26.1847	8.44092	0.988532	8	11.8012	1.00512	9	7.36799	1.11444	5	1.47045	0.976138	8	1.98816	1.18313	10	12.7512	1.04882	5	1.54733	1.14705	8	13.9366	0.871474	9	16.7144	0.962791	5	7.87554	0.91253	8	23.9513	1.03416	9	6.77377	0.826839	5	8.12278
A0A1Q0XX67	Inosine triphosphate pyrophosphatase OS=Zea mays GN=ZEAMMB73_Zm00001d025743 PE=4 SV=1 - [A0A1Q0XX67_MAIZE]	28.74	1	1	1	87	9.60272	5.85889							0.933193	1								1.00857	1								1.01586	1								1.11863	1
B4FA06	APx4-Peroxisomal Ascorbate Peroxidase OS=Zea mays PE=2 SV=1 - [B4FA06_MAIZE]	28.72	7	7	24	289	31.6704	7.95752	1.06341	9	4.80412	0.922457	8	5.86094	0.910578	7	13.8113	1.05263	9	3.01532	1.03562	8	5.43893	1.07275	7	3.0074	0.921947	9	8.23575	0.995637	8	4.67636	0.973377	7	6.86068	1.02164	9	2.82113	1.07051	8	10.4231	0.846765	7	25.4225
B6SJN1	Auxin-repressed 12.5 kDa protein OS=Zea mays PE=2 SV=1 - [B6SJN1_MAIZE]	28.7	2	2	12	115	12.5453	9.70068	1.24612	3	6.13921	1.21801	5	8.45626	1.23919	4	10.0793	1.01276	3	0.276022	0.891526	5	8.5561	0.948277	4	13.2215	0.914054	3	16.3414	0.894429	5	8.41649	0.773582	4	19.8641	1.0215	3	0.958682	1.02142	5	6.8019	1.18733	4	30.8981
B6TUZ6	Macrophage migration inhibitory factor OS=Zea mays GN=100284546 PE=2 SV=1 - [B6TUZ6_MAIZE]	28.7	2	2	24	115	12.0011	6.02393	0.930735	8	4.78959	0.962207	10	6.50247	1.00919	6	7.79394	0.936942	8	5.33597	1.04242	10	6.18892	1.03133	6	0.95414	1.03675	8	4.39492	0.967281	10	9.56129	1.00853	6	5.06124	1.11882	8	9.15223	1.07345	10	1.63396	0.961886	6	25.8704
A0A1D6QGL2	Vacuolar-sorting receptor 1 OS=Zea mays GN=100383531 PE=4 SV=1 - [A0A1D6QGL2_MAIZE]	28.7	2	3	4	230	25.3075	5.79541				1.4737	2	61.4355	1.09505	1					1.06489	1		0.947131	1					1.22592	2	29.513	1.04088	1					0.913255	1		0.946014	1
P51059	Phosphoenolpyruvate carboxylase 2 OS=Zea mays GN=PEP4 PE=2 SV=1 - [CAPP2_MAIZE]	28.65	11	23	110	967	109.93	6.03662	0.945578	7	9.91774	0.9494	12	12.6281	0.831121	6	16.0721	1.00217	7	5.67361	1.00671	12	17.5949	1.00536	6	6.46685	1.00263	7	11.8012	0.913928	12	5.65527	1.01486	6	6.94119	1.07847	7	22.113	1.04836	12	17.2341	1.07028	6	31.3107
B4FTJ3	50S ribosomal protein L24 OS=Zea mays GN=100273201 PE=2 SV=1 - [B4FTJ3_MAIZE]	28.65	4	4	21	192	21.2092	9.83252	1.02417	9	6.05922	0.972034	8	5.63848	1.07688	4	3.17313	0.968386	9	5.92913	1.11747	8	6.48477	1.04416	4	3.23586	1.07701	9	7.418	0.997887	8	9.29252	0.964702	4	7.10202	0.950515	9	7.4038	0.933111	8	4.42193	0.816592	4	15.5046
B4FB66	40S ribosomal protein S5-2 OS=Zea mays GN=100193240 PE=2 SV=1 - [B4FB66_MAIZE]	28.64	1	5	32	199	22.1827	9.80322	0.998507	1		1.41229	1		1.31456	1		0.971382	1		1.03226	1		0.924586	1		1.04092	1		0.702548	1		0.962437	1		1.00323	1		0.822348	1		0.807087	1
B4FLS8	12-oxo-phytodienoic acid reductase5 OS=Zea mays GN=732829 PE=2 SV=1 - [B4FLS8_MAIZE]	28.64	7	7	17	391	43.462	7.23975	0.859619	6	20.0801	0.87666	5	17.4948	0.859921	6	5.03822	1.1083	6	13.8115	1.00186	5	9.40987	1.05515	6	5.28722	1.01547	6	12.7663	1.12626	5	5.03404	1.0781	6	17.2925	0.940964	6	31.1718	0.895041	5	10.2849	0.869364	6	50.804
B4F822	Proteasome subunit alpha type OS=Zea mays GN=100191224 PE=2 SV=1 - [B4F822_MAIZE]	28.51	1	6	20	249	27.2401	7.84033	1.01185	1		1.01852	1					0.892046	1		1.19834	1					0.97749	1		0.498676	1					1.21367	1		1.43009	1
A3FMB9	Proteasome subunit alpha type OS=Zea mays GN=PAD1 PE=2 SV=1 - [A3FMB9_MAIZE]	28.51	1	6	19	249	27.2112	8.19189				0.605176	1								0.576655	1								1.94882	1								0.768129	1
A0A1D6GXA2	Clathrin light chain 2 OS=Zea mays GN=100277113 PE=4 SV=1 - [A0A1D6GXA2_MAIZE]	28.5	3	3	4	200	21.5404	9.5249				1.02111	3	22.006	0.990912	1					1.02528	3	5.95322	1.03507	1					1.04571	3	2.41774	0.974511	1					0.916803	3	17.0624	1.04648	1
B6TKL9	Chlorophyll a-b binding protein, chloroplastic OS=Zea mays GN=100191715 PE=2 SV=1 - [B6TKL9_MAIZE]	28.46	2	4	121	260	28.1953	6.34131	0.812855	2	1.74706	0.801573	3	8.89606				0.992124	2	0.382526	1.10551	3	31.1076				1.38941	2	4.23342	0.962408	3	11.1714				0.63896	2	11.5034	1.24835	3	11.7958
A0A1D6HEW8	Ypt homolog4 OS=Zea mays GN=100502159 PE=4 SV=1 - [A0A1D6HEW8_MAIZE]	28.43	2	4	18	401	44.3052	5.33838	0.978187	4	2.32928	0.954628	4	1.52368	0.918171	2	1.63941	0.981504	4	1.86149	0.977993	4	5.81275	1.04282	2	0.954984	0.983336	4	2.802	1.00791	4	5.36002	0.888141	2	6.22402	1.08806	4	5.42939	1.08829	4	7.78563	1.33489	2	9.10463
Q5K097	NADH dehydrogenase, subunit 9 OS=Zea mays GN=nad9 PE=2 SV=1 - [Q5K097_MAIZE]	28.42	5	5	11	190	22.9165	7.98682	1.02433	5	2.06375	0.986518	3	3.72644	1.09846	3	2.65915	1.05569	5	1.60193	1.01323	3	1.14507	0.959002	3	3.62819	1.00794	5	0.52685	0.950635	3	0.229028	0.971078	3	0.263363	0.933523	5	7.242	1.05108	3	4.20032	1.09279	3	8.18454
C0HFD0	1,2-dihydroxy-3-keto-5-methylthiopentene dioxygenase OS=Zea mays PE=2 SV=1 - [C0HFD0_MAIZE]	28.41	4	4	11	176	20.7139	4.90674	0.91697	3	5.35942	0.953397	4	2.98297	0.728212	4	7.11722	1.04786	3	2.06536	0.92651	4	8.4686	0.981876	4	5.97213	1.06859	3	1.63507	1.18323	4	0.845262	1.30323	4	7.20965	0.88116	3	12.5637	0.968761	4	11.8251	0.764238	4	3.82609
B4G014	Uncharacterized protein OS=Zea mays PE=2 SV=1 - [B4G014_MAIZE]	28.37	8	8	32	356	38.3799	7.86963	0.985951	11	7.7579	1.06646	12	7.2095	0.964676	9	18.674	0.954293	11	8.8466	0.965358	12	5.7319	0.897241	9	7.8602	0.982491	11	9.61571	0.991572	12	10.4842	0.911634	9	10.0231	1.09277	11	17.9717	0.968877	12	9.46704	1.33643	9	25.5589
B6TQZ0	40S ribosomal protein S24 OS=Zea mays PE=2 SV=1 - [B6TQZ0_MAIZE]	28.35	1	4	32	127	14.4171	10.5942	0.861924	3	9.19367	0.940748	4	8.4647	0.954666	4	5.95408	1.07923	3	1.3822	1.10328	4	4.60364	1.07026	4	5.05097	1.09047	3	3.95886	1.10064	4	0.746589	1.03995	4	7.47694	0.925625	3	7.22353	0.873715	4	1.72604	0.923283	4	8.28725
A0A1D6LYF6	Uncharacterized mitochondrial protein OS=Zea mays GN=ZEAMMB73_Zm00001d037514 PE=4 SV=1 - [A0A1D6LYF6_MAIZE]	28.32	1	2	219	173	19.1365	4.70361	0.965148	31	26.6628	0.738008	1		0.970624	32	30.9665	1.03533	32	14.8021	1.41659	1		1.32244	39	31.9537	1.07199	28	14.4066	1.62814	1		0.976159	34	32.9896	1.02281	25	16.7731				0.725202	16	45.4226
B6T4U2	Vegetative storage protein PNI288 OS=Zea mays PE=2 SV=1 - [B6T4U2_MAIZE]	28.22	5	5	25	365	39.6821	6.11279	1.30197	11	35.2071	1.22823	12	26.5936	1.21753	2	15.3814	0.727106	10	47.2683	0.684148	12	10.439	0.800654	2	21.4353	0.784878	10	20.5026	0.746012	12	19.8632	0.753828	2	16.1644	1.48674	11	12.0446	1.34503	12	13.1164	1.67907	2	22.8954
B4FLS7	Ribosome-recycling factor chloroplastic OS=Zea mays GN=100217177 PE=2 SV=1 - [B4FLS7_MAIZE]	28.2	1	6	44	266	29.3506	8.99756	1.1006	1		0.955174	1		1.08276	1		0.910621	1		1.00992	1		1.00714	1		0.955437	1		0.951234	1		0.866135	1		1.09972	1		1.12792	1		1.20107	1
P12857	ADP,ATP carrier protein 2, mitochondrial OS=Zea mays GN=ANT2 PE=2 SV=2 - [ADT2_MAIZE]	28.17	1	10	81	387	42.3057	9.84717	1.12433	1		1.08727	1		1.06461	1		0.944527	1		0.986548	1		0.980214	1		0.956661	1		0.997977	1		1.03726	1		1.01269	1		0.914097	1		0.922128	1
P04709	ADP,ATP carrier protein 1, mitochondrial OS=Zea mays GN=ANT1 PE=2 SV=3 - [ADT1_MAIZE]	28.17	1	10	82	387	42.3648	9.84717	1.11232	1		1.07716	1		0.851203	2	5.59934	1.00018	1		1.03933	1		0.979469	2	1.39074	0.919883	1		1.09455	1		1.19092	2	6.23184	1.00524	1		0.731347	1		0.93951	2	5.25033
K7VCN5	Peroxidase OS=Zea mays GN=103635254 PE=3 SV=1 - [K7VCN5_MAIZE]	28.15	6	6	27	341	36.5967	8.52881	0.974735	9	11.4643	1.03876	10	8.29265	0.956551	8	9.02261	1.01278	9	7.38361	1.03962	10	7.88864	0.957808	8	7.22985	0.943848	9	8.34182	0.962414	10	5.37543	1.03568	8	6.84856	1.08125	9	13.9187	0.993249	10	7.84945	1.09468	8	27.8225
P06586	30S ribosomal protein S3, chloroplastic OS=Zea mays GN=rps3 PE=3 SV=1 - [RR3_MAIZE]	28.13	6	6	26	224	25.9001	9.74463	1.08247	9	6.01366	0.956562	8	4.68715	1.15794	9	8.12663	0.935972	9	6.77744	1.0334	8	6.03969	0.972591	9	7.71735	1.10685	9	11.7975	0.970884	8	6.43852	1.05856	9	4.4295	0.851503	9	25.6411	1.07726	8	15.1428	0.853676	9	34.3907
B4FAE1	Ras-related protein RABD2c OS=Zea mays GN=100191848 PE=2 SV=1 - [B4FAE1_MAIZE]	28.08	2	4	23	203	22.4922	5.2749	0.884438	5	0.916987	0.989136	5	11.6532	0.80692	5	5.41231	1.00562	5	14.4	0.968359	5	10.3256	1.05896	5	3.33665	0.974705	5	1.194	0.980775	5	8.77609	0.967859	5	3.48341	1.1612	5	5.58161	1.03842	5	8.06754	1.5012	5	22.5603
A0A1D6KWK0	60S ribosomal protein L24-2 OS=Zea mays GN=100193634 PE=4 SV=1 - [A0A1D6KWK0_MAIZE]	28.08	5	5	30	146	16.5312	10.7554	0.973907	11	5.61469	1.03744	10	8.54899	0.979903	9	5.03537	1.01462	11	5.65799	1.04278	10	5.23201	1.00734	9	1.90922	1.06459	11	5.51253	0.993173	10	9.99192	1.06637	9	8.14717	0.964523	11	5.63582	0.968754	10	8.21841	0.906682	9	14.5438
B6SNM4	Protein transport protein Sec61 subunit beta OS=Zea mays GN=100280873 PE=2 SV=1 - [B6SNM4_MAIZE]	28.04	1	2	5	107	10.6074	11.9272	1.0841	1		1.08847	1		0.895808	1		0.946049	1		0.981075	1		0.893898	1		0.996828	1		1.05788	1		1.52879	1		0.998337	1		0.837355	1		0.33907	1
B6T1F1	Ribosomal protein L19 OS=Zea mays GN=542284 PE=2 SV=1 - [B6T1F1_MAIZE]	28.02	2	5	24	207	24.1044	11.312	1.01452	2	8.27994	1.02243	2	1.75341	0.904462	1		0.94674	2	2.74546	0.986681	2	3.29263	1.0195	1		1.00477	2	3.51635	1.05866	2	3.47906	1.01334	1		1.07692	2	1.51211	0.917867	2	1.48594	1.14497	1
B8A312	Glucose-6-phosphate 1-epimerase OS=Zea mays GN=100280296 PE=2 SV=1 - [B8A312_MAIZE]	27.98	6	7	19	336	37.4159	5.33838	0.982109	3	0.087042	0.964088	7	7.93309	1.04403	6	8.95982	1.03353	3	4.46828	1.03516	7	6.25881	1.01766	6	4.23372	0.951442	3	5.81015	1.00115	7	2.06501	0.976983	6	4.91455	1.08113	3	7.25811	0.999976	7	8.49764	1.01349	6	21.3292
B6SUD1	Alcohol dehydrogenase 2 OS=Zea mays GN=ZEAMMB73_Zm00001d049059 PE=2 SV=1 - [B6SUD1_MAIZE]	27.97	4	8	30	379	41.0397	6.06201	0.897116	7	9.69254	1.04912	10	11.2733	0.808649	4	24.4903	1.17628	7	6.24912	0.990817	10	7.35734	1.03129	4	5.6105	1.01665	7	4.42475	1.11421	10	8.63802	1.22167	4	0.604013	0.867972	7	8.33889	0.855121	10	9.9944	0.920417	4	29.5813
B4F874	Acclimation of photosynthesis to environment OS=Zea mays GN=100191267 PE=2 SV=1 - [B4F874_MAIZE]	27.97	6	6	38	261	28.216	8.88037	1.05638	9	8.49498	1.05275	13	15.6841	1.02481	16	16.8995	0.949923	9	10.8383	0.94571	13	11.0253	0.961811	16	7.22665	0.957776	9	4.27168	0.887765	13	15.5152	0.913091	16	8.07245	1.11526	9	2.66327	1.17048	13	14.3196	1.11186	16	33.245
A0A1D6KGT6	Lactoylglutathione lyase / glyoxalase I family protein OS=Zea mays GN=ZEAMMB73_Zm00001d031186 PE=4 SV=1 - [A0A1D6KGT6_MAIZE]	27.96	5	5	7	186	20.1334	7.54736	0.997868	2	19.3759	0.922867	4	4.48019	1.01802	1		1.03803	2	11.1967	1.13035	4	0.639722	0.929713	1		0.958332	2	16.4707	1.01239	4	1.43636	1.04337	1		1.00709	2	17.7495	0.946599	4	8.01648	1.11336	1
B6TJM7	Translocon Tic40 OS=Zea mays PE=2 SV=1 - [B6TJM7_MAIZE]	27.94	2	8	29	433	47.3981	5.32568	0.982944	3	0.442209	0.936148	2	8.05442	1.03408	3	22.7732	1.0114	3	4.78578	0.950022	2	1.65838	0.958193	3	2.54286	1.02127	3	3.50685	1.11658	2	11.4083	0.962458	3	9.16758	1.07328	3	18.7598	0.992713	2	9.18259	1.03604	3	26.3739
A0A1D6M2N5	Ran-binding protein 1 homolog a OS=Zea mays GN=100282524 PE=4 SV=1 - [A0A1D6M2N5_MAIZE]	27.93	2	2	7	179	20.0798	4.84326	1.05114	2	9.12037	1.00955	2	0.765507	0.764704	2	9.92923	0.940342	2	0.0379597	0.954825	2	1.93836	1.06641	3	1.46598	0.919379	2	7.43709	1.01615	2	4.99539	0.957238	3	0.145017	1.17793	2	1.51092	1.03074	2	7.91231	1.47234	3	16.1858
B4FFA7	Enoyl-[acyl-carrier-protein] reductase [NADH] chloroplastic OS=Zea mays GN=100193519 PE=2 SV=1 - [B4FFA7_MAIZE]	27.91	5	9	58	369	38.9831	7.75244	0.979807	8	8.21376	1.09758	9	3.2112	1.06005	9	3.02895	0.979658	8	7.5833	0.997853	9	3.99304	1.03204	9	8.95311	0.977625	8	6.8411	0.968016	9	3.34262	0.917983	9	7.37117	1.16501	8	6.43044	0.971601	9	7.55736	1.07087	9	15.1564
B9TST3	Glutamate decarboxylase OS=Zea mays GN=GAD PE=2 SV=1 - [B9TST3_MAIZE]	27.82	5	8	20	496	55.8034	5.73193	0.990049	2	17.7008	1.0141	9	7.01035	0.853523	2	8.83915	0.998135	2	0.749847	1.07522	9	3.41547	0.982863	2	0.679366	0.983475	2	20.2874	0.977531	9	3.77341	1.02009	2	11.3251	1.04301	2	9.98722	0.893214	9	9.37366	1.27037	2	31.7808
A0A1D6HRU2	Pathogenesis-related protein 1 OS=Zea mays GN=ZEAMMB73_Zm00001d018734 PE=3 SV=1 - [A0A1D6HRU2_MAIZE]	27.81	3	3	6	151	16.0185	8.38232	1.24323	3	8.6518				0.901681	3	6.37192	0.966349	3	0.303529				1.01548	3	0.297704	0.811672	3	9.86577				1.22859	3	3.8845	0.958895	3	10.0367				0.685673	3	2.91748
B4FB27	NAD(P)-binding Rossmann-fold superfamily protein OS=Zea mays GN=100192036 PE=2 SV=1 - [B4FB27_MAIZE]	27.79	10	10	52	385	42.6521	8.55811	1.08148	22	5.00201	0.986945	15	7.32088	1.13014	15	7.36832	0.948112	22	4.56973	1.06518	15	3.3896	0.978925	15	3.30759	1.00934	22	7.09956	0.968838	15	7.26884	1.00991	15	9.1374	0.981354	22	12.9271	1.02085	15	10.5261	0.835616	15	30.1111
B6TC23	Co-chaperone protein SBA1 OS=Zea mays PE=2 SV=1 - [B6TC23_MAIZE]	27.78	1	4	10	198	21.3171	4.60205	1.1197	1		0.987512	2	5.17681	1.02933	1		0.849146	1		1.0291	2	8.16637	0.958451	1		1.01788	1		0.934522	2	5.43366	1.0048	1		1.06326	1		1.07976	2	3.31576	1.10733	1
C4J929	Ribosomal protein OS=Zea mays GN=100502186 PE=2 SV=1 - [C4J929_MAIZE]	27.78	1	6	27	216	24.5642	9.83252	0.979233	1		1.05485	1					1.0047	1		0.984762	1					1.01915	1		0.983827	1					1.01503	1		0.979428	1
A0A1D6N0J3	Thioredoxin Y1 chloroplastic OS=Zea mays GN=100382686 PE=4 SV=1 - [A0A1D6N0J3_MAIZE]	27.78	3	3	23	162	17.7562	4.93213	0.912729	8	6.71037	0.864428	10	12.4376	1.0076	5	7.47803	1.00971	8	4.94322	1.05081	10	13.445	1.06212	5	0.850184	1.10015	8	6.00606	0.967418	10	10.8024	0.980024	5	1.67393	0.955965	8	12.8334	1.10168	10	8.84568	0.860451	5	13.4202
B4FT19	Oxygen evolving enhancer protein 3 containing protein OS=Zea mays PE=2 SV=1 - [B4FT19_MAIZE]	27.71	5	5	85	231	25.3269	7.79639	0.827024	27	17.0105	0.867296	30	8.55491	0.980499	28	10.3103	1.01643	27	4.23354	1.04544	30	4.69747	1.11892	28	7.65295	1.17854	27	12.6323	1.00677	30	6.22556	0.977793	28	10.4763	0.948092	27	13.0701	1.12458	30	12.105	0.77599	28	33.7245
P06589	50S ribosomal protein L22, chloroplastic OS=Zea mays GN=rpl22 PE=3 SV=3 - [RK22_MAIZE]	27.7	4	4	17	148	17.6439	10.814	0.995893	6	3.2416	1.02454	9	5.06218	1.23264	1		0.967949	6	10.1099	1.06497	9	9.50416	1.01156	1		1.08704	6	1.94171	0.910986	9	8.08304	0.957791	1		1.01331	6	5.28411	1.06792	9	16.8176	0.736771	1
B4FKB3	50S ribosomal protein L31 OS=Zea mays GN=100216899 PE=2 SV=1 - [B4FKB3_MAIZE]	27.69	3	3	17	130	14.7822	5.8208	1.0051	6	3.99903	1.00454	7	9.8945	0.945367	4	4.16146	0.920431	6	3.08852	0.992964	7	5.08886	0.992152	4	6.46447	0.987102	6	5.31575	0.984206	7	3.17181	0.907711	4	4.47733	1.0992	6	4.32085	1.01523	7	5.82612	1.3006	4	11.3497
B4FTY8	Harpin inducing protein OS=Zea mays GN=ZEAMMB73_Zm00001d026662 PE=2 SV=1 - [B4FTY8_MAIZE]	27.67	3	3	12	206	21.9952	8.47021	0.915156	2	14.2158	1.00504	5	12.8695	0.936825	5	13.4694	1.13699	2	20.9283	0.96805	5	19.0795	1.02381	5	8.07022	0.975964	2	3.54467	1.04143	5	6.54003	1.04858	5	9.13012	0.934354	2	26.3574	1.0352	5	6.85077	0.996626	5	19.7511
B6TK17	DREPP2 protein OS=Zea mays GN=100283627 PE=2 SV=1 - [B6TK17_MAIZE]	27.62	5	5	10	239	24.9681	4.84326	1.00169	2	0.992869	1.12205	7	5.54611	0.986852	1		0.900179	2	9.2392	1.12208	7	5.15644	1.04536	1		0.985803	2	2.00446	0.906491	7	5.70102	0.882028	1		1.19705	2	6.78085	0.907167	7	6.3241	1.23116	1
A0A1D6NK13	Glyoxylate/succinic semialdehyde reductase 2 chloroplastic OS=Zea mays GN=103651518 PE=4 SV=1 - [A0A1D6NK13_MAIZE]	27.54	5	5	26	345	35.2601	8.104	0.998704	7	18.4991	1.0251	9	9.22278	0.893445	7	23.2528	1.0053	7	7.8092	0.98768	10	8.67092	0.961175	8	9.31624	0.992299	7	18.7	1.06145	10	11.5197	0.954085	8	8.80025	0.90888	7	30.7863	0.988509	9	12.5342	1.30755	7	24.2293
B4FL64	Ribosomal protein L19 OS=Zea mays GN=100282430 PE=2 SV=1 - [B4FL64_MAIZE]	27.54	2	5	33	207	24.0994	11.4438	0.972777	5	5.86387	1.0068	5	7.96091	0.966374	4	6.22579	1.02495	5	1.23773	1.04393	5	8.15535	1.02474	4	5.73208	0.972581	5	8.19677	1.04833	5	3.61403	0.98284	4	2.16817	1.0059	5	2.68429	0.850464	5	0.487552	1.17207	4	12.042
C0P6T4	Uncharacterized protein OS=Zea mays GN=100382352 PE=2 SV=1 - [C0P6T4_MAIZE]	27.52	4	4	15	258	27.2812	10.2134	0.968726	7	4.16579	0.973464	5	7.46795	1.17285	3	26.5126	1.00607	7	7.16801	1.01518	5	0.396593	1.06646	3	2.55804	0.975076	7	14.1819	0.973168	5	11.3399	0.840009	3	22.4765	1.15684	7	10.5503	1.10676	5	17.87	0.912366	3	8.21894
B4G054	Photosynthetic NDH subunit of subcomplex B 5 chloroplastic OS=Zea mays GN=100274305 PE=2 SV=1 - [B4G054_MAIZE]	27.51	4	4	36	229	25.6056	5.14795	0.924331	11	8.60119	0.902143	14	7.16622	0.952009	11	7.58981	1.08765	11	4.55717	1.0788	14	17.1716	1.05848	11	2.57184	1.02315	11	4.7268	0.940198	14	9.48068	0.974722	11	14.3121	1.03114	11	23.1274	1.12624	14	9.55646	1.13848	11	27.1357
B4FK69	Acyl carrier protein OS=Zea mays GN=100282353 PE=2 SV=1 - [B4FK69_MAIZE]	27.48	4	4	9	131	14.4315	5.56689	1.01026	3	9.80587	1.01355	5	5.00383	1.0292	1		1.00629	3	2.33099	1.01189	5	2.04629	1.01653	1		0.980467	3	1.87226	1.00124	5	5.9926	0.918648	1		0.984629	3	1.96139	0.992345	5	10.1695	1.15172	1
B6T7H0	Glutathione S-transferase 6 OS=Zea mays GN=100282447 PE=2 SV=1 - [B6T7H0_MAIZE]	27.43	2	5	22	226	25.7703	7.56201	1.05187	3	2.78195	1.26514	4	4.49693	1.08078	2	8.11425	0.972604	3	1.17522	1.07009	4	1.94125	0.88994	2	15.9475	0.976591	3	0.44386	0.767215	4	14.5023	0.970399	2	13.6731	1.07334	3	1.4958	0.877519	4	13.4572	1.19771	2	42.8818
A0A1D6N9F5	Cytidine methyl kinase1 OS=Zea mays GN=100282760 PE=4 SV=1 - [A0A1D6N9F5_MAIZE]	27.41	6	6	18	259	28.2284	9.75928	1.00082	7	11.0789	0.966972	8	3.49975	1.11541	3	10.2034	0.991701	7	3.53686	1.03299	8	7.87876	1.03554	3	4.11577	0.965226	7	3.65228	1.01994	8	4.89744	0.99512	3	1.82862	1.02029	7	8.13872	1.0059	8	7.99696	0.780508	3	12.4026
K7VQG5	Phospholipase D OS=Zea mays GN=100280155 PE=3 SV=1 - [K7VQG5_MAIZE]	27.34	11	17	71	812	92.2272	5.69385	1.0067	17	8.83717	0.948793	13	4.73889	0.915169	20	18.8064	1.02512	17	6.02286	1.02118	13	7.26078	1.04582	20	7.80509	0.949136	17	8.10467	0.991721	13	5.09933	0.971543	20	8.26445	1.01562	17	13.5284	1.04509	13	8.91891	1.13025	20	18.8759
A0A1D6ELG8	Polyadenylate-binding protein OS=Zea mays GN=ZEAMMB73_Zm00001d005276 PE=3 SV=1 - [A0A1D6ELG8_MAIZE]	27.2	10	11	24	625	67.9579	7.32764	1.03275	6	7.57771	1.00764	8	7.86278	1.18067	6	5.3913	0.989553	6	9.79739	0.954065	8	4.95928	0.939882	6	6.51295	0.979884	6	1.64632	1.04474	8	4.77263	1.06165	6	4.5487	1.00037	6	2.84992	0.940681	8	10.5835	0.901687	6	30.6802
B6SQW8	Uncharacterized protein OS=Zea mays PE=2 SV=1 - [B6SQW8_MAIZE]	27.18	3	3	5	103	10.8473	5.09717	0.834576	2	21.3336				0.844515	3	10.9933	1.39062	2	12.3683				1.33009	3	18.991	0.912592	2	6.20659				0.801071	3	8.24805	0.774235	2	15.0304				0.664751	3	21.8839
A0A1D6JRN3	Augmenter of liver regeneration OS=Zea mays GN=100281926 PE=4 SV=1 - [A0A1D6JRN3_MAIZE]	27.16	1	1	1	81	8.64452	10.5649	1.01507	1								1.03619	1								1.10267	1								0.776794	1
B8A289	Uncharacterized protein OS=Zea mays PE=2 SV=1 - [B8A289_MAIZE]	27.15	6	6	19	383	41.5496	5.84619	1.11021	6	3.34124	1.05859	9	4.9748	1.22693	4	10.5109	0.887805	6	6.50283	0.989524	9	4.10526	0.872328	4	2.8535	1.01618	6	4.92018	0.937203	9	5.26085	1.01988	4	2.91993	1.00115	6	5.91356	1.04246	9	3.20589	0.959012	4	18.3667
A0A1D6F9C0	Putative mitochondrial-processing peptidase subunit beta mitochondrial OS=Zea mays GN=ZEAMMB73_Zm00001d007854 PE=4 SV=1 - [A0A1D6F9C0_MAIZE]	27.12	1	4	13	177	19.816	8.66064	0.947638	1		1.00518	1					0.952162	1		0.892192	1					1.01451	1		1.01103	1					1.14735	1		1.12255	1
A0A1D6PYX1	Thioredoxin family protein OS=Zea mays GN=100384430 PE=4 SV=1 - [A0A1D6PYX1_MAIZE]	27.06	2	6	16	340	37.2634	8.80713	0.955138	2	32.0259	0.923504	2	5.13238	1.21839	1		1.16813	2	20.5778	1.009	2	10.4162	1.00263	1		0.973763	2	21.1023	0.795333	2	6.40642	1.09304	1		0.753689	2	61.8908	1.37704	2	9.72531	0.485215	1
Q9FQA3	Glutathione transferase GST 23 OS=Zea mays PE=2 SV=1 - [GST23_MAIZE]	27.03	6	6	19	222	24.863	6.41748	0.948754	9	18.017	0.93197	6	4.70881	0.821135	4	5.23093	1.10459	9	14.1496	0.899865	6	5.02218	0.922423	4	2.5987	0.986044	9	9.8971	1.14707	6	6.34364	1.01379	4	11.7821	1.00775	9	15.5423	1.01972	6	8.94705	1.54072	4	12.8348
C0P7X7	30S ribosomal protein S6 alpha chloroplastic OS=Zea mays GN=100382451 PE=2 SV=1 - [C0P7X7_MAIZE]	27.03	5	5	26	222	23.788	5.42725	0.953041	9	6.34498	0.95244	12	3.97685	1.11924	5	3.24925	0.918798	9	13.0563	0.975742	12	4.17827	1.04986	5	4.70205	1.03702	9	3.82994	1.00385	12	5.24868	0.919655	5	6.4218	1.09938	9	7.69143	1.08958	12	7.68156	0.955259	5	9.82649
B6TVG1	Malic enzyme OS=Zea mays GN=100284598 PE=2 SV=1 - [B6TVG1_MAIZE]	27.02	6	10	48	570	62.8545	5.98584	0.923275	4	6.99672	0.843633	6	18.9076	0.705941	3	5.93276	1.10372	4	1.56023	1.12322	6	15.7089	1.04235	3	3.05588	0.980584	4	5.46916	1.05067	6	6.34387	1.0308	3	13.9605	1.03048	4	3.01782	0.986739	6	14.0032	1.28096	3	10.4511
C0PA71	Uncharacterized protein OS=Zea mays PE=2 SV=1 - [C0PA71_MAIZE]	27	4	5	13	400	42.1683	4.53857	1.06362	3	3.58987	1.03359	4	0.68366	1.17214	2	1.00134	0.93518	3	0.847453	0.983918	4	1.26863	0.978974	2	2.29799	0.988424	3	9.97283	0.974357	4	6.83468	0.867576	2	9.916	1.11473	3	0.831227	1.01491	4	2.07687	1.10923	2	13.789
B4FMS7	Mitochondrial prohibitin complex protein 2 OS=Zea mays GN=541818 PE=2 SV=1 - [B4FMS7_MAIZE]	26.99	1	6	24	289	31.8962	9.68604	0.962954	1		1.00246	1		0.932133	1		1.12231	1		1.08277	1		1.01333	1		1.00348	1		0.935456	1		0.929103	1		0.882509	1		0.996517	1		1.29953	1
B6SLQ1	Prefoldin subunit 4 OS=Zea mays GN=100192894 PE=2 SV=1 - [B6SLQ1_MAIZE]	26.98	2	2	5	126	14.6963	4.56396	1.01448	1		1.02057	2	10.8967	1.01817	2	8.16585	1.06225	1		0.977195	2	3.95967	0.991162	2	5.96036	1.04836	1		0.922004	2	3.78611	0.969035	2	9.18221	0.828682	1		1.11027	2	13.5899	1.06551	2	46.9617
C4J008	15-cis-phytoene desaturase chloroplastic/chromoplastic OS=Zea mays GN=100274071 PE=2 SV=1 - [C4J008_MAIZE]	26.97	11	11	38	571	64.1048	7.98682	1.05644	15	12.9945	0.933181	15	6.86345	0.837253	8	12.1166	0.989243	15	7.46726	1.00537	15	7.21714	1.00781	8	7.92244	0.947265	15	12.9922	1.00127	15	11.0514	0.903497	8	8.92295	1.03685	15	9.97095	1.12169	15	10.9975	1.44394	8	29.0563
C0PAR7	Uncharacterized protein OS=Zea mays PE=2 SV=1 - [C0PAR7_MAIZE]	26.96	4	4	9	115	12.9337	9.99365	0.918398	3	12.1383	1.01949	4	5.95526	1.07512	2	4.93495	1.12628	3	6.90559	1.06243	4	5.02563	0.98224	2	10.5471	1.05378	3	3.77613	0.946773	4	3.63355	1.04503	2	5.01923	0.824626	3	5.25397	0.929846	4	9.98538	0.852299	2	34.1697
A0A1D6H9K5	Mitochondrial import inner membrane translocase subunit Tim17/Tim22/Tim23 family protein OS=Zea mays GN=ZEAMMB73_Zm00001d016665 PE=4 SV=1 - [A0A1D6H9K5_MAIZE]	26.94	3	6	29	271	28.3407	9.70068	1.05856	4	7.29307	1.005	3	1.32191	1.1526	3	4.21719	1.00007	4	4.18311	1.00052	3	11.4365	0.965206	3	0.556944	0.967607	4	0.549878	1.00007	3	6.75466	0.96415	3	1.95882	0.973796	4	1.26744	0.94179	3	3.51789	1.0423	3	30.5302
B6TKC5	Nucleoside diphosphate kinase OS=Zea mays PE=2 SV=1 - [B6TKC5_MAIZE]	26.89	6	6	39	238	25.9335	9.01221	0.874463	13	10.6996	0.875496	14	6.42668	0.854569	12	11.7968	1.12948	13	8.58335	1.12668	14	6.18206	1.10502	12	8.03263	1.01012	13	6.22091	1.08974	14	7.00881	1.04839	12	11.9274	0.883394	13	8.22348	0.899236	14	15.6117	0.969915	12	24.1806
B6SZ64	60S ribosomal protein L35 OS=Zea mays PE=2 SV=1 - [B6SZ64_MAIZE]	26.83	1	4	20	123	14.3195	11.2974	0.895459	3	5.2359	1.1103	3	8.48375	1.0533	2	4.92417	0.989483	3	7.2436	1.07586	3	0.0927229	1.0168	2	3.77651	1.15751	3	0.621224	0.891785	3	0.743778	1.0937	2	7.54286	0.913428	3	4.1647	0.863735	3	5.80118	0.720233	2	0.229478
B4FR04	Peptidylprolyl isomerase OS=Zea mays GN=100272860 PE=2 SV=1 - [B4FR04_MAIZE]	26.82	5	5	25	220	22.8452	9.84717	0.915567	9	9.91651	0.936444	10	8.64619	0.970218	6	5.92771	1.06323	9	3.38796	1.05552	10	2.59441	1.03673	6	4.0651	0.959691	9	6.73431	1.03508	10	4.78568	1.00381	6	5.81168	1.10673	9	3.8166	0.959799	10	7.835	0.829879	6	7.95139
B6UAW2	Zinc-binding protein OS=Zea mays GN=100285866 PE=2 SV=1 - [B6UAW2_MAIZE]	26.82	3	3	20	179	19.1262	9.75928	1.02827	6	3.94475	0.99986	8	7.21861	1.0128	6	6.23958	0.988705	6	2.75736	0.931927	8	3.64597	0.982574	6	3.5241	0.938777	6	5.27957	0.98407	8	7.24754	0.98792	6	3.51069	1.11409	6	8.65424	1.03959	8	8.39333	1.03307	6	14.5749
B4FTR5	Uncharacterized protein OS=Zea mays GN=100274377 PE=2 SV=1 - [B4FTR5_MAIZE]	26.8	6	6	44	306	32.5612	8.20654	0.980605	16	7.55131	0.917639	15	8.38857	0.947823	13	14.1782	1.00689	16	7.19297	0.96435	15	2.97922	1.0302	13	10.5612	0.973296	16	7.35273	1.02965	15	9.05013	1.00012	13	5.69883	1.06307	16	9.11348	1.10935	15	7.55814	1.15125	12	35.8244
B6TUC4	Glycine-rich RNA-binding protein 2 OS=Zea mays PE=2 SV=1 - [B6TUC4_MAIZE]	26.8	3	3	12	153	15.6457	9.0415	0.944629	3	16.01	0.943081	5	4.69494	0.838144	4	10.5469	1.03303	3	3.95437	0.980561	5	3.23207	1.00328	4	5.59597	1.03643	3	4.89935	1.05213	5	1.01683	1.09373	4	5.70557	0.990038	3	2.66896	0.97935	5	14.1225	1.00288	4	27.4898
B4FHT1	Annexin OS=Zea mays GN=Ann6 PE=2 SV=1 - [B4FHT1_MAIZE]	26.75	6	7	12	314	35.3225	7.57666	0.887916	4	19.134	1.03227	6	1.48812	0.976467	1		1.13974	4	16.4845	1.01947	6	7.14724	1.00904	1		1.09689	4	8.81255	0.947822	6	5.42958	1.12748	1		0.888776	4	4.09314	0.933263	6	11.24	0.799055	1
B6TT32	30S ribosomal protein S5 OS=Zea mays PE=2 SV=1 - [B6TT32_MAIZE]	26.73	8	8	52	318	34.1084	5.2876	0.979818	17	8.01535	1.00633	23	7.23567	0.981232	12	14.1338	0.938749	17	8.03104	1.05453	23	5.03415	1.05182	12	7.73395	1.09396	17	6.71939	0.984292	23	10.343	0.989005	12	7.02971	0.951238	17	8.83788	0.946901	23	9.41518	0.974063	12	20.0836
Q3S3T0	Hemoglobin 2 OS=Zea mays GN=Hb2 PE=2 SV=1 - [Q3S3T0_MAIZE]	26.7	4	4	7	191	20.6333	5.09717	1.09959	2	0.241065	1.12897	4	4.62683	0.991623	1		0.958173	2	3.92571	0.915708	4	4.03255	0.93988	1		0.942365	2	5.33803	0.970008	4	9.69715	0.878935	1		1.04812	2	2.17838	1.0119	4	10.334	1.49428	1
A0A1D6PC01	ATP-dependent Clp protease proteolytic subunit OS=Zea mays GN=ZEAMMB73_Zm00001d047634 PE=3 SV=1 - [A0A1D6PC01_MAIZE]	26.69	4	4	19	236	25.5927	6.20166	0.951873	7	4.67949	0.994849	8	3.86901	1.10638	4	6.78995	0.958356	7	3.50357	0.98487	8	6.54156	0.999855	4	3.57607	0.97372	7	6.84855	1.00233	8	5.87586	0.963273	4	2.84957	1.05459	7	21.4043	1.03664	8	5.19799	1.00529	4	9.23558
B4FLP0	Uncharacterized protein OS=Zea mays PE=2 SV=1 - [B4FLP0_MAIZE]	26.68	8	8	19	386	42.1378	6.80029	1.07938	8	2.65134	1.02373	7	4.32706	1.09457	4	9.36065	0.996413	8	9.02346	1.01941	7	4.58	0.949142	4	5.47185	0.925627	8	7.51429	0.978135	7	7.73773	0.891594	4	2.72324	1.09562	8	9.58189	1.00914	7	14.9375	1.20351	4	7.68855
B4FGJ4	Pyruvate dehydrogenase E1 component subunit alpha OS=Zea mays GN=732791 PE=2 SV=1 - [B4FGJ4_MAIZE]	26.67	1	7	26	390	42.7234	8.19189	0.912659	1		0.955977	1		0.96252	1		1.15201	1		1.07296	1		1.01043	1		1.00243	1		1.02902	1		1.16628	1		0.907837	1		0.943562	1		0.733516	1
B4FUN6	Uncharacterized protein OS=Zea mays PE=2 SV=1 - [B4FUN6_MAIZE]	26.67	4	4	26	165	17.8126	9.94971	0.965869	11	2.8608	1.0335	9	5.04239	1.10204	6	6.36693	0.979467	11	4.72159	1.0954	9	1.01374	1.04808	6	6.89309	1.08028	11	4.7058	0.926094	9	6.78556	0.968517	6	12.02	0.962894	11	5.37457	0.970012	9	8.31262	0.933334	6	30.5034
B6T671	Uncharacterized protein OS=Zea mays GN=100276178 PE=2 SV=1 - [B6T671_MAIZE]	26.67	4	4	27	285	30.5089	7.91357	1.0493	8	14.6383	0.943422	11	8.04645	0.987222	8	12.5554	0.988321	8	3.68074	0.998578	11	6.17142	1.04237	8	7.97257	0.884569	8	12.6555	1.00875	11	3.96186	0.952444	8	8.91991	1.15865	8	12.9748	1.02568	11	5.79283	1.1972	8	5.09798
B4FTT2	Regulator of chromosome condensation2 OS=Zea mays GN=100273233 PE=2 SV=1 - [B4FTT2_MAIZE]	26.64	10	10	32	443	47.129	5.65576	0.955356	13	8.22364	1.03611	12	10.631	1.08042	7	6.01377	1.02662	13	5.38281	1.11521	12	7.17124	1.02922	7	5.47319	1.12346	13	12.4167	0.987651	12	7.39648	1.01019	7	6.6246	0.924297	13	17.5736	0.861496	12	18.1845	0.818111	7	21.2803
B4FLG7	Triphosphate tunel metalloenzyme 3 OS=Zea mays GN=100217115 PE=2 SV=1 - [B4FLG7_MAIZE]	26.64	5	5	14	214	23.5091	5.2749	0.89049	6	5.57496	0.947393	6	1.96789	1.12641	2	9.9218	1.08055	6	7.59503	1.01284	6	2.8187	0.994952	2	0.190929	0.998005	6	8.32211	1.01735	6	8.07828	1.06038	2	0.0792235	0.993965	5	4.16812	1.06462	6	9.93496	0.716156	2	25.4857
B4F8L8	Uncharacterized protein OS=Zea mays PE=2 SV=1 - [B4F8L8_MAIZE]	26.64	4	6	32	289	31.5456	4.43701	1.08734	6	10.8066	1.05903	10	9.51019	1.06783	6	3.12406	0.903499	6	1.6991	1.00157	10	6.30324	0.958428	6	4.29015	0.931777	6	5.57641	0.947716	10	11.8574	0.98648	6	3.06915	1.15336	6	13.9595	0.994716	10	10.9493	1.06329	6	11.8365
B6SL40	D-3-phosphoglycerate dehydrogenase OS=Zea mays PE=2 SV=1 - [B6SL40_MAIZE]	26.63	2	11	37	612	63.884	7.28369	1.20136	1		0.990934	1					0.983018	1		1.07996	1					0.913972	1		0.920376	1					0.918866	1		1.03614	1
C0P4U5	Uncharacterized protein OS=Zea mays GN=100382145 PE=2 SV=1 - [C0P4U5_MAIZE]	26.57	8	8	16	335	37.2985	6.94678	0.99931	3	4.70569	1.00682	7	7.485	1.10571	6	12.1797	1.00197	3	0.0980211	1.04327	7	6.55085	0.955957	6	8.5997	1.02602	3	0.689171	1.02641	7	6.46926	1.06297	6	13.0115	1.03102	3	33.104	0.945909	7	2.96842	0.780646	6	45.3095
A0A1D6IMZ9	Peroxidase OS=Zea mays GN=ZEAMMB73_Zm00001d022457 PE=3 SV=1 - [A0A1D6IMZ9_MAIZE]	26.56	6	6	20	320	33.1913	6.65381	0.929044	9	3.964	0.875082	3	4.19656	0.960548	8	5.66461	1.11806	9	4.89528	0.897897	3	16.3942	0.928945	8	17.0179	0.994246	9	11.4325	1.04234	3	20.0357	1.2293	8	11.7746	0.949398	9	8.58944	1.15901	3	20.4471	0.790653	8	22.5938
A0A1D6HYS5	Phosphoglucosamine mutase family protein OS=Zea mays GN=ZEAMMB73_Zm00001d019568 PE=4 SV=1 - [A0A1D6HYS5_MAIZE]	26.55	6	6	11	354	38.7318	5.69385	0.946387	4	1.99748	1.03108	4	6.52002	0.842923	3	0.557981	1.06801	4	2.95551	0.992483	4	5.40561	0.83281	3	2.06455	0.933388	4	5.26972	0.949692	4	2.86729	0.838931	3	16.0532	1.03638	4	7.59763	1.07299	4	16.839	2.10538	3	14.2963
B6U1C8	3-beta hydroxysteroid dehydrogenase/isomerase OS=Zea mays PE=2 SV=1 - [B6U1C8_MAIZE]	26.5	1	7	18	283	29.8707	8.92432	1.22226	1		1.18272	1		1.3096	1		0.76892	1		0.769345	1		0.759304	1		0.819577	1		0.903687	1		0.727392	1		1.37859	1		1.1793	1		1.74719	1
A0A1D6FHT8	ATP-citrate synthase beta chain protein 2 OS=Zea mays GN=ZEAMMB73_Zm00001d009127 PE=4 SV=1 - [A0A1D6FHT8_MAIZE]	26.48	3	11	43	608	65.934	7.6499	1.16848	3	0.050274	1.00905	6	12.6462	0.935333	3	15.0407	0.948612	3	9.84426	1.01841	6	5.64248	0.934759	3	2.15555	0.996884	3	1.21038	0.980358	6	4.66184	1.04059	3	4.2766	0.984745	3	3.03902	0.992133	6	7.4345	0.97464	3	46.121
B6TMF3	Wound/stress protein OS=Zea mays PE=2 SV=1 - [B6TMF3_MAIZE]	26.47	4	4	14	204	21.5726	6.87354	0.998379	4	6.93719	0.986614	4	2.96796	0.967441	6	4.62596	1.05502	4	8.53314	1.05664	4	4.77259	1.04916	6	3.76108	0.941739	4	10.233	0.913402	4	9.77404	0.983651	6	5.01237	1.04206	4	5.51796	1.05537	4	10.3821	1.0037	6	8.5105
B6SK13	Ribose-phosphate pyrophosphokinase 4 OS=Zea mays PE=2 SV=1 - [B6SK13_MAIZE]	26.46	6	6	22	325	36.1428	6.90283	0.997049	7	14.1616	1.00119	8	10.3729	0.990961	7	2.88208	1.03417	7	7.30082	1.01934	8	5.60917	1.04468	7	3.06428	0.980227	7	9.28429	1.02424	8	3.18328	0.985312	7	6.95695	1.01042	7	8.08942	0.993113	8	2.84789	0.966053	7	9.69027
B6U7Y1	Activator of 90 kDa heat shock protein ATPase OS=Zea mays GN=100285670 PE=2 SV=1 - [B6U7Y1_MAIZE]	26.44	5	5	19	348	38.5768	5.41455	1.04915	7	6.59488	0.97117	6	2.37913	0.966165	6	6.72675	0.993459	7	4.391	0.986563	6	8.31851	0.99363	6	7.80337	0.920989	7	3.11135	0.973399	6	4.67624	0.962362	6	8.3273	1.13446	7	2.61001	1.09712	6	5.91081	1.3224	6	19.4161
B6U673	Uncharacterized protein OS=Zea mays PE=2 SV=1 - [B6U673_MAIZE]	26.44	1	3	22	174	17.3187	4.44971				0.893891	1								1.01796	1								0.914733	1								1.25079	1
A0A1D6G664	Sucrose-phosphate synthase OS=Zea mays GN=542711 PE=3 SV=1 - [A0A1D6G664_MAIZE]	26.42	5	19	81	954	106.406	6.354	1.07692	12	6.60244	0.939923	6	2.17419	1.02878	7	14.2015	0.959398	12	9.38029	0.907656	6	8.98355	1.02522	7	5.55264	0.946564	12	7.52578	0.995867	6	8.75859	0.96779	7	6.86055	1.01724	12	6.45873	1.15554	6	8.58902	1.22956	7	30.2882
A0A1D6QNT3	Uncharacterized protein OS=Zea mays GN=ZEAMMB73_Zm00001d053308 PE=3 SV=1 - [A0A1D6QNT3_MAIZE]	26.41	3	13	35	727	78.4254	8.90967	0.991378	3	2.49005	0.956809	4	7.36898	0.840406	3	31.5161	1.09674	3	14.1724	0.999551	4	4.52209	0.91695	3	6.12281	0.995409	3	5.19926	1.10319	4	15.6358	1.15239	3	18.4347	0.813569	3	12.034	0.907553	4	18.969	1.1724	3	26.1805
A0A059Q6S2	ATP-dependent Clp protease proteolytic subunit OS=Zea mays subsp. mays GN=clpP PE=3 SV=1 - [A0A059Q6S2_MAIZE]	26.39	4	4	15	216	24.7262	4.75439	1.03563	6	8.99124	1.00851	6	3.68594	1.04989	3	14.4515	0.956839	6	5.79122	1.00005	6	4.23812	1.02184	3	6.2531	1.02179	6	1.92026	0.932094	6	4.94055	0.961573	3	4.34975	1.00391	6	6.0902	1.09325	6	10.1208	0.960211	3	20.6654
B4FR29	Rubisco accumulation factor 1, chloroplastic OS=Zea mays GN=RAF1 PE=1 SV=1 - [RAF1_MAIZE]	26.35	7	7	12	463	50.8872	5.41455	1.12368	3	2.6779	0.977918	6	2.37665	1.04448	3	5.51134	1.00192	3	0.187249	0.969467	6	12.4033	1.02724	3	2.58026	0.854177	3	14.5427	1.00281	6	7.1194	0.87232	3	9.14074	1.09529	3	25.3453	1.0529	6	6.41179	1.20035	3	13.3008
C4IZS6	Amidase 1 OS=Zea mays GN=100384731 PE=2 SV=1 - [C4IZS6_MAIZE]	26.35	7	7	23	444	47.2379	6.59521	0.975866	11	7.86222	1.00052	9	4.93641	1.09288	3	12.8616	1.02942	11	7.25052	1.05331	9	3.64426	1.03538	3	8.16451	1.03909	11	6.66683	1.00147	9	4.97441	1.05509	3	1.95265	0.916269	11	11.1073	0.94271	9	5.76936	0.697222	3	4.14919
P48183	Photosystem II protein D1 OS=Zea mays GN=psbA PE=1 SV=1 - [PSBA_MAIZE]	26.35	9	9	358	353	38.9856	5.36377	0.914448	124	9.17615	0.949119	123	8.34825	1.09177	111	18.247	1.02138	124	7.92692	1.07013	123	10.1237	1.00193	111	7.39223	1.06233	124	8.29026	0.901806	123	11.3634	0.985997	110	8.39759	1.0043	124	14.2725	1.11889	123	11.9728	0.829401	108	40.308
A0A1D6IXG3	Argininosuccinate synthase chloroplastic OS=Zea mays GN=100274106 PE=3 SV=1 - [A0A1D6IXG3_MAIZE]	26.33	8	8	30	414	45.6733	6.87354	1.02931	9	5.63688	1.02455	12	10.7913	0.922787	9	13.5838	0.960261	9	8.28558	0.978006	12	4.68919	0.996638	9	4.24593	0.998741	9	6.20515	1.03208	12	11.125	1.03991	9	6.86471	0.990206	9	10.1708	0.982538	12	5.56121	0.973276	9	22.9323
Q84VR3	50S ribosomal protein L35 (Fragment) OS=Zea mays GN=prpl35-1 PE=3 SV=1 - [Q84VR3_MAIZE]	26.32	2	2	12	76	8.65093	11.4292	1.02758	3	3.8914	1.07433	5	1.55266	1.10968	4	4.58266	0.804423	3	14.3159	0.97095	5	5.79615	1.02926	4	2.11901	1.00651	3	0.86855	0.90905	5	7.77832	0.922492	4	9.1005	1.11645	3	8.14784	0.997974	5	5.7323	0.949728	4	20.0364
Q70VA4	30S ribosomal protein S15 (Fragment) OS=Zea mays GN=rps15 PE=3 SV=1 - [Q70VA4_MAIZE]	26.32	2	2	9	76	9.18117	11.019	1.01833	2	1.56163	1.05455	3	2.30927	1.24475	4	6.41529	0.952441	2	6.32617	0.966491	3	0.225651	1.00844	4	1.18527	1.10193	2	11.9701	0.742886	3	1.89939	0.938071	4	4.16997	0.8895	2	16.9592	1.06535	3	4.19159	0.830129	4	36.5579
A0A0D5BY62	Methionine sulfoxide reductase OS=Zea mays GN=MSRB1 PE=2 SV=1 - [A0A0D5BY62_MAIZE]	26.32	4	4	8	209	22.8102	9.24658	0.852243	2	11.0269	0.893303	3	10.7468	0.940177	3	15.6054	1.12438	2	4.57342	1.10399	3	7.91761	1.12508	3	3.36941	1.04815	2	11.7192	0.996875	3	0.750127	1.01979	3	2.27777	0.941555	2	16.6222	0.997381	3	7.05783	0.771538	3	4.81506
A0SMH9	Carotenoid cleavage dioxyganase 1 OS=Zea mays GN=CCD1 PE=2 SV=1 - [A0SMH9_MAIZE]	26.25	10	10	28	541	61.0578	6.49365	1.08662	7	3.93476	0.994523	14	4.27673	1.01878	7	6.99751	0.941977	7	8.25898	1.0029	14	4.00913	0.987824	7	6.67587	1.04299	7	15.9587	0.961857	14	3.925	0.952883	7	2.47552	0.991434	7	10.084	1.08298	14	4.09933	1.2721	7	10.7063
B6TUR3	Uncharacterized protein OS=Zea mays PE=2 SV=1 - [B6TUR3_MAIZE]	26.25	1	1	9	80	8.58633	5.05908	1.04842	3	14.5305	0.918427	2	18.1759	1.01593	4	13.8789	0.944958	3	9.07366	0.90908	2	8.15887	0.956455	4	5.17043	0.912025	3	13.2934	1.0288	2	16.458	0.886999	4	6.59822	1.19164	3	20.3428	1.1737	2	8.21761	1.28691	4	21.0715
P62596	Photosystem I reaction center subunit IX OS=Zea mays GN=psaJ PE=3 SV=1 - [PSAJ_MAIZE]	26.19	1	1	5	42	4.74158	6.45557	0.909948	2	36.1584	0.837101	1		0.939657	2	5.90704	1.11857	2	8.19637	0.951703	1		1.28007	2	32.5489	0.874432	2	33.1967	0.955604	1		0.771052	2	26.0609	1.10285	2	9.65984	1.35272	1		0.799166	2	66.1997
A0A1D6MXT5	Auxin-binding protein 1 OS=Zea mays GN=542232 PE=4 SV=1 - [A0A1D6MXT5_MAIZE]	26.17	3	3	14	149	16.7953	5.24951	0.953107	3	3.14203	0.988849	6	3.84789	0.978325	4	19.958	0.99538	3	0.964278	1.05801	6	5.40388	0.978362	4	2.04187	1.04359	3	4.14815	1.00518	6	9.60501	0.955441	4	4.65425	0.980051	3	9.47335	1.01183	6	13.0929	1.25338	4	30.7606
B7ZWY9	Citrate synthase OS=Zea mays GN=100279573 PE=2 SV=1 - [B7ZWY9_MAIZE]	26.06	7	10	27	472	52.3972	7.86963	1.1263	5	2.62156	0.949225	6	4.76163	0.961864	4	5.75985	0.986671	5	1.00334	0.960109	6	5.79109	0.979527	4	4.46943	1.00356	5	8.88036	1.04823	6	12.7733	1.0589	4	1.86967	0.746233	5	2.92231	1.0563	6	5.08861	1.04402	4	14.7092
B6TGS8	6,7-dimethyl-8-ribityllumazine synthase OS=Zea mays GN=100283301 PE=2 SV=1 - [B6TGS8_MAIZE]	26.05	2	3	18	215	22.2693	8.104	0.979702	6	9.40574	0.897196	4	6.55078	0.829494	1		0.913348	6	12.4083	0.932988	4	9.16574	1.00495	1		1.04801	6	0.493668	1.01764	4	6.50347	0.994057	1		1.07871	6	7.32749	1.21211	4	5.69966	1.34963	1
B6SQ57	Uncharacterized protein OS=Zea mays PE=2 SV=1 - [B6SQ57_MAIZE]	26	1	1	1	50	5.76207	9.70068				1.07304	1								0.99066	1								0.990402	1								0.938646	1
C0P2E3	Uncharacterized protein OS=Zea mays PE=2 SV=1 - [C0P2E3_MAIZE]	25.95	1	1	4	131	13.9312	5.47803	1.03911	2	19.9832	1.06454	1		0.502017	1		0.918424	2	16.5059	0.811986	1		1.30149	1		1.08327	2	15.2984	1.3634	1		0.947405	1		0.899777	2	37.4197	0.659095	1		1.25855	1
B4FKH7	Cytochrome B5 isoform D OS=Zea mays GN=100216924 PE=2 SV=1 - [B4FKH7_MAIZE]	25.93	2	2	9	135	14.8516	5.30029	0.98473	3	4.01048	1.00128	4	0.758359	0.797099	1		0.968805	3	5.17824	0.973443	4	6.61439	0.954996	1		0.94047	3	1.11296	0.932237	4	3.26407	1.03999	1		1.06844	3	5.86515	1.16446	4	5.39504	1.42797	1
B4FRP4	Endonuclease 2 OS=Zea mays GN=ZEAMMB73_Zm00001d008529 PE=2 SV=1 - [B4FRP4_MAIZE]	25.91	5	5	21	301	34.1588	6.50732	0.934031	6	9.08722	0.937437	10	9.10028	0.998146	5	8.70808	0.955053	6	9.36077	1.01904	10	7.62085	1.00881	5	6.75136	1.15547	6	8.23346	1.09874	10	7.78337	0.994	5	10.0851	0.979523	6	6.14276	1.04127	10	6.9577	0.977969	5	6.02072
C0P8D8	Uncharacterized protein OS=Zea mays PE=2 SV=1 - [C0P8D8_MAIZE]	25.89	2	2	2	112	12.3003	8.20654	1.08682	1		0.983728	1					0.909211	1		0.986377	1					1.03654	1		1.09006	1					0.98467	1		0.92851	1
B6SYW3	Histone H1 OS=Zea mays PE=2 SV=1 - [B6SYW3_MAIZE]	25.88	1	7	29	255	26.0751	10.6675				0.909122	1		0.905403	1					1.39508	1		1.23471	1					0.924026	1		0.989461	1					0.75662	1		0.656711	1
P25459	30S ribosomal protein S18, chloroplastic OS=Zea mays GN=rps18 PE=3 SV=1 - [RR18_MAIZE]	25.88	5	5	22	170	20.5863	12.1177	1.04821	7	6.38602	0.994463	8	4.80113	1.24436	7	1.95062	0.895121	7	8.5454	1.0825	8	5.62512	0.903094	7	8.83848	1.15359	7	7.98446	0.961188	8	3.0911	1.00059	7	4.79832	0.850783	7	8.83071	0.969249	8	9.80718	0.804478	7	15.4807
A0A1D6J0T3	Chaperone protein dnaJ A6 chloroplastic OS=Zea mays GN=ZEAMMB73_Zm00001d024635 PE=4 SV=1 - [A0A1D6J0T3_MAIZE]	25.87	7	7	16	286	30.2753	8.76318	0.942964	5	3.61488	0.959904	5	9.22538	0.971013	6	8.21511	1.00592	5	6.60263	1.08965	5	8.46089	1.06593	6	10.7906	1.05743	5	1.06868	1.01882	5	2.10897	1.06328	6	1.12937	0.99261	5	19.3366	0.909727	5	7.8441	0.883453	6	16.7301
B4FR80	Post-illumination chlorophyll fluorescence increase OS=Zea mays GN=100272863 PE=2 SV=1 - [B4FR80_MAIZE]	25.84	3	4	34	267	28.3958	4.93213	0.968001	12	15.7989	0.925138	9	1.32852	1.06273	10	14.0542	0.954853	10	4.36829	1.00731	8	9.20252	1.02589	8	6.62083	1.08465	12	7.5249	1.00702	9	11.2333	1.10687	10	6.14538	1.06159	12	8.59086	1.10251	9	6.34131	0.692338	10	27.3665
A0A1D6PDB1	FKBP-type peptidyl-prolyl cis-trans isomerase OS=Zea mays GN=ZEAMMB73_Zm00001d047768 PE=4 SV=1 - [A0A1D6PDB1_MAIZE]	25.81	4	4	21	186	19.3986	10.0376	0.934139	9	2.5448	1.00501	8	2.86491	1.0859	4	10.5281	1.01103	9	3.96195	1.04839	8	6.80509	0.969236	4	4.70937	1.07676	9	11.0376	0.959614	8	5.63942	1.02678	4	18.9231	0.973626	9	9.98474	0.977412	8	8.47936	0.916593	4	15.7363
B6U118	T-complex protein 1 subunit zeta OS=Zea mays PE=2 SV=1 - [B6U118_MAIZE]	25.79	10	10	21	535	59.0498	6.68311	1.03726	4	8.64586	1.0383	9	5.80305	1.00606	8	9.42499	1.01823	4	6.78285	0.978816	9	4.62706	0.980926	8	8.03778	0.989732	4	7.40237	0.985905	9	2.91317	0.982603	8	9.4717	0.973874	4	1.69368	1.03241	9	15.1841	1.27488	8	21.4437
K7U2X9	Heterodimeric geranylgeranyl pyrophosphate synthase small subunit chloroplastic OS=Zea mays GN=103653897 PE=3 SV=1 - [K7U2X9_MAIZE]	25.73	6	6	19	342	36.1123	6.04932	1.15484	5	13.3298	1.06032	10	13.2366	0.962358	4	17.3618	0.869989	5	6.41428	0.918737	10	9.76569	0.885354	4	4.2975	0.934805	5	11.6485	1.012	10	6.71005	0.895852	4	4.01269	1.09128	5	9.80814	1.0985	10	13.2949	1.41479	4	42.107
B6T1L4	60S ribosomal protein L17 OS=Zea mays PE=2 SV=1 - [B6T1L4_MAIZE]	25.73	1	4	20	171	19.3852	10.1841	0.852586	2	7.43383	0.962493	2	5.26336	1.09011	2	5.45092	1.05685	2	6.23116	1.14879	2	1.33055	0.976331	2	5.52419	1.13403	2	2.91194	1.03488	2	2.49141	1.20557	2	5.5789	0.912601	2	4.52868	0.832943	2	1.74776	0.507985	2	22.3503
B4FEA2	Uncharacterized protein OS=Zea mays PE=2 SV=1 - [B4FEA2_MAIZE]	25.68	5	5	20	296	30.137	9.51025	0.998928	7	5.0649	0.970643	7	9.48541	1.07043	6	7.51117	1.02081	7	1.13005	0.976065	7	10.6878	1.00669	6	4.7566	0.988259	7	2.52809	0.999234	7	5.06597	0.994065	6	6.3494	1.00815	7	2.5582	1.05405	7	6.37274	0.803178	6	21.8043
A0A1D6FNY7	Aldo-keto reductase family 4 member C9 OS=Zea mays GN=100194348 PE=4 SV=1 - [A0A1D6FNY7_MAIZE]	25.68	4	5	13	257	28.1364	7.15186	1.11557	4	11.8902	1.00829	5	2.41704	1.05303	1		0.941863	4	5.89936	1.00765	5	10.1469	0.999886	1		1.00387	4	10.267	0.979587	5	9.42826	1.02118	1		0.906733	4	20.3382	0.936376	5	3.68419	0.927664	1
B6T0F9	Uncharacterized protein OS=Zea mays GN=100275878 PE=2 SV=1 - [B6T0F9_MAIZE]	25.66	3	3	7	113	11.2809	9.84717	0.947528	2	34.6706	0.914176	2	17.5452	1.11314	3	16.7395	1.05241	2	25.0456	0.981555	2	18.7794	1.02518	3	11.3474	1.07191	2	9.15173	1.11365	2	11.3945	0.976869	3	19.8323	0.83268	2	14.7758	0.966033	2	18.8686	0.924339	3	21.8106
B4F8V9	T-complex protein 1 subunit delta OS=Zea mays GN=100191456 PE=2 SV=1 - [B4F8V9_MAIZE]	25.61	2	9	19	535	57.6096	7.21045				0.976001	2	12.6002	0.889134	1					0.951844	2	2.6491	1.0142	1					0.981796	2	11.0525	0.971307	1					1.10403	2	25.9141	1.27652	1
A0A1D6DW07	D-3-phosphoglycerate dehydrogenase OS=Zea mays GN=103645840 PE=3 SV=1 - [A0A1D6DW07_MAIZE]	25.56	3	11	42	626	64.7555	7.21045	0.898105	1		1.06021	6	7.72259	1.05373	1		1.10385	1		0.949427	6	12.9065	1.07288	1		1.01283	1		0.899057	6	6.90915	0.884803	1		0.984663	1		1.08944	6	12.2188	1.04392	1
[truncated: 2,557 more rows]
