# Supplementary material for: Comparative Proteomic and Physiological Analyses of Two Divergent Maize Inbred Lines Provide More Insights into Drought-Stress Tolerance Mechanisms
Source: Int J Mol Sci. 2018 Oct 18;19(10):3225. doi: 10.3390/ijms19103225 (PMC6213998; doi:10.3390/ijms19103225)
Supplement: Supplementary file 1 [file ijms-19-03225-s001.zip › Supplementary Material/SUPPLEMENTARY TABLES/Supplementary Table 9. Expression levels of the 30 genes selected for qRT-PCR validation.xlsx]

## Sheet: Sheet1
Expression levels data for the 30 genes selected for qRT-PCR Validation
Reference No.	Gene name	Expression Level
		iTRAQ-Seq	qRT-PCR
1	Lhcb5-1	1.24109	1.0335
2	100193714	1.22895	1.37046
3	Zm00001d012677	1.22063	1.15424
4	100286059	-0.832577	-0.526128
5	100383306	-0.831871	-0.856277
6	Zm00001d039613	-0.818109	-0.502639
7	Zm00001d021334	-0.814723	-0.858361
8	100191245	-0.812783	-0.861162
9	101027254	-0.804713	-0.704186
10	TPS7	-0.781012	-0.504642
11	100383595	-0.546181	-0.429818
12	542304 (TD_TC)	1.33914	1.25543
	542304 (SD_TD)	-0.6036	-0.6549
13	100282063 (TD_TC)	1.28727	1.28021
	100282063 (SD_TD)	-0.6684	-0.6634
14	100282951 (TD_TC)	-0.809722	-0.604642
	100282951 (SD_SC)	1.5	1.2554
15	100272744 (TD_TC)	-0.820001	-0.749352
	100272744 (SD_SC)	-0.82	-0.8562
16	Zm00001d018 627 (TD_TC)	-0.789374	-0.560226
	Zm00001d018 627 (SD_SC)	1.69	1.53622
17	Zm00001d009084 (TD_TC)	-0.730029	-0.687312
	Zm00001d009084 (SD_SC)	1.52	1.28021
18	100286323	1.8182	1.62876
19	100283248	1.54515	1.40185
20	MSRB3	1.48894	1.66796
21	100501403	1.36241	1.1067
22	100382079	1.33342	1.55505
23	100280198	1.29889	1.45524
24	Zm00001d029457	1.23484	1.36796
25	103627523	1.23426	1.33843
26	Zm00001d049059	-0.826513	-0.837397
27	100192719	-0.795127	-0.738085
28	Zm00001d021351	-0.726579	-0.622882
29	100216750	-0.724865	-0.512555
30	Zm00001d043620	-0.71949	-0.257912
NOTES
Fold change (log 2 expression; P<005), is expressed as the ratio of intensities of up-regulated or down-regulated proteins between drought stress treatments and control (well-watered conditions). All the fold change figures below 1 represents that the proteins were down-regulated. All the figures above 1 means the proteins were up-regulated; For SD_TD comparioson, fold change is the ratio of inte…
